# Supplementary material for: Formononetin and Rhein from Bitong Mixture Alleviate Rheumatoid Arthritis-Related Inflammation: An Integrated WGCNA, Machine Learning and In Vitro Study
Source: Pharmaceuticals (Basel). 2026 May 7;19(5):735. doi: 10.3390/ph19050735 (PMC13209788; doi:10.3390/ph19050735)
Supplement: Supplementary file 1 [file pharmaceuticals-19-00735-s001.zip › Supplementary Table S13.xlsx]

## Sheet: Sheet1
BP enrichment analysis of GMFA-ED
ID	Description	GeneRatio	BgRatio	pvalue	p.adjust	qvalue	geneID	Count
GO:0070098	chemokine-mediated signaling pathway	17/108	88/18866	8.99854e-22	2.68966e-18	1.58564e-18	CXCR2/CXCL8/CXCL5/CXCR6/CXCR4/CXCL12/RNF113A/CCR5/CCL5/CCR1/CCL16/CCL2/CCL24/CCL25/CCL20/ACKR1/CXCL9	17
GO:1990868	response to chemokine	17/108	97/18866	5.32152e-21	5.30201e-18	3.1257e-18	CXCR2/CXCL8/CXCL5/CXCR6/CXCR4/CXCL12/RNF113A/CCR5/CCL5/CCR1/CCL16/CCL2/CCL24/CCL25/CCL20/ACKR1/CXCL9	17
GO:1990869	cellular response to chemokine	17/108	97/18866	5.32152e-21	5.30201e-18	3.1257e-18	CXCR2/CXCL8/CXCL5/CXCR6/CXCR4/CXCL12/RNF113A/CCR5/CCL5/CCR1/CCL16/CCL2/CCL24/CCL25/CCL20/ACKR1/CXCL9	17
GO:0034612	response to tumor necrosis factor	23/108	320/18866	4.25913e-19	3.18264e-16	1.87626e-16	TNFRSF1A/TRADD/TNFRSF1B/ADAM17/RIPK1/TRAF2/CHUK/TNFAIP3/TNF/PTGS2/CXCL8/SELE/LCN2/CCL5/CCL16/CCL2/CCL24/CCL25/CCL20/ACTN4/FABP4/STAT1/GBP1	23
GO:0030595	leukocyte chemotaxis	20/108	232/18866	3.09046e-18	1.84747e-15	1.08914e-15	ADAM17/IL6R/CXCR2/CXCL8/IL1B/IL6/CXCL5/DPP4/CXCR4/CXCL12/CCR5/CCL5/CCR1/CCL16/CCL27/CCL2/CCL24/CCL25/CCL20/CXCL9	20
GO:0001959	regulation of cytokine-mediated signaling pathway	18/108	183/18866	1.6146e-17	8.04342e-15	4.74184e-15	TNFRSF1A/TRADD/ADAM17/RIPK1/TRAF2/CHUK/TNFAIP3/FADD/TNF/SOCS3/IL6/MMP12/PTPRC/CXCR4/RNF113A/CCL5/PPARG/STAT1	18
GO:0071356	cellular response to tumor necrosis factor	21/108	297/18866	2.4354e-17	1.03992e-14	6.13061e-15	TNFRSF1A/TRADD/TNFRSF1B/ADAM17/RIPK1/TRAF2/CHUK/TNFAIP3/TNF/CXCL8/LCN2/CCL5/CCL16/CCL2/CCL24/CCL25/CCL20/ACTN4/FABP4/STAT1/GBP1	21
GO:0060759	regulation of response to cytokine stimulus	18/108	196/18866	5.55229e-17	2.06655e-14	1.2183e-14	TNFRSF1A/TRADD/ADAM17/RIPK1/TRAF2/CHUK/TNFAIP3/FADD/TNF/SOCS3/IL6/MMP12/PTPRC/CXCR4/RNF113A/CCL5/PPARG/STAT1	18
GO:0060326	cell chemotaxis	21/108	311/18866	6.22248e-17	2.06655e-14	1.2183e-14	ADAM17/IL6R/CXCR2/CXCL8/IL1B/IL6/CXCL5/CXCR6/DPP4/CXCR4/CXCL12/CCR5/CCL5/CCR1/CCL16/CCL27/CCL2/CCL24/CCL25/CCL20/CXCL9	21
GO:0002685	regulation of leukocyte migration	18/108	212/18866	2.25599e-16	6.74315e-14	3.97529e-14	ADAM17/FADD/TNF/IL6R/CXCR2/CXCL8/SELE/IL6/ELANE/DPP4/CXCL12/CCL5/CCR1/CCL27/CCL2/CCL24/CCL25/CCL20	18
GO:0009615	response to virus	21/108	349/18866	6.38016e-16	1.73366e-13	1.02205e-13	CHUK/TNFAIP3/FADD/TNF/IL1B/IL6/LCN2/MMP12/PTPRC/CXCR4/CXCL12/CCL5/CXCL9/STAT1/STAT2/GBP1/MX1/OAS2/IFIT3/PML/OAS1	21
GO:0002687	positive regulation of leukocyte migration	15/108	142/18866	3.19921e-15	7.9687e-13	4.69779e-13	ADAM17/FADD/TNF/IL6R/CXCR2/CXCL8/SELE/IL6/ELANE/CXCL12/CCL5/CCR1/CCL27/CCL24/CCL20	15
GO:0032496	response to lipopolysaccharide	20/108	334/18866	3.71311e-15	8.53729e-13	5.03299e-13	TNFRSF1B/ADAM17/CHUK/TNFAIP3/TNF/PTGS2/CXCL8/SELE/IL1B/IL6/LCN2/CXCL5/ELANE/FOS/MAPK8/CCR5/ABL1/CCL5/CCL2/CXCL9	20
GO:0071346	cellular response to interferon-gamma	16/108	182/18866	6.79285e-15	1.45027e-12	8.54979e-13	SOCS3/CD44/CCL5/CCL16/CCL2/CCL24/CCL25/CCL20/PPARG/STAT1/GBP1/SP100/OAS2/PML/OAS1/CIITA	16
GO:0002237	response to molecule of bacterial origin	20/108	356/18866	1.24893e-14	2.48869e-12	1.46716e-12	TNFRSF1B/ADAM17/CHUK/TNFAIP3/TNF/PTGS2/CXCL8/SELE/IL1B/IL6/LCN2/CXCL5/ELANE/FOS/MAPK8/CCR5/ABL1/CCL5/CCL2/CXCL9	20
GO:0007159	leukocyte cell-cell adhesion	20/108	364/18866	1.90175e-14	3.55271e-12	2.09443e-12	FADD/TNF/IL6ST/SELE/IL1B/IL6/CD44/ELANE/PTPRC/SEMA4D/ITGAL/LCK/DPP4/PAG1/SKAP1/CXCL12/PIK3CA/CCL5/CCL2/CCL25	20
GO:0050731	positive regulation of peptidyl-tyrosine phosphorylation	16/108	195/18866	2.02081e-14	3.55307e-12	2.09464e-12	TNFRSF1A/ADAM17/TNF/IL6R/IL6ST/SOCS3/OSM/IL6/CD44/PTPRC/SEMA4D/ADRA1A/EGF/ABL1/TGFA/CCL5	16
GO:0050727	regulation of inflammatory response	21/108	425/18866	3.17798e-14	5.27721e-12	3.11107e-12	TNFRSF1A/TRADD/TNFRSF1B/RIPK1/TNFAIP3/TNF/IL6ST/SOCS3/OSM/PTGS2/SELE/IL1B/IL6/MMP9/ELANE/PTPRC/EGFR/CCL5/CCL24/PPARG/FABP4	21
GO:0034341	response to interferon-gamma	16/108	202/18866	3.51792e-14	5.53424e-12	3.2626e-12	SOCS3/CD44/CCL5/CCL16/CCL2/CCL24/CCL25/CCL20/PPARG/STAT1/GBP1/SP100/OAS2/PML/OAS1/CIITA	16
GO:0034614	cellular response to reactive oxygen species	15/108	170/18866	4.75643e-14	7.10848e-12	4.19066e-12	RIPK1/TRAF2/CHUK/TNFAIP3/TNF/IL6/MMP9/LCN2/JUN/FOS/KDM6B/MAPK8/MAPK9/EGFR/ABL1	15
GO:0050730	regulation of peptidyl-tyrosine phosphorylation	17/108	263/18866	1.49991e-13	2.08741e-11	1.23059e-11	TNFRSF1A/ADAM17/TNF/IL6R/IL6ST/SOCS3/OSM/IL6/CD44/PTPRC/SEMA4D/ADRA1A/EGFR/EGF/ABL1/TGFA/CCL5	17
GO:0097529	myeloid leukocyte migration	16/108	222/18866	1.5364e-13	2.08741e-11	1.23059e-11	IL6R/CXCR2/CXCL8/IL1B/IL6/CXCL5/DPP4/CXCL12/CCL5/CCR1/CCL16/CCL2/CCL24/CCL25/CCL20/CXCL9	16
GO:0062197	cellular response to chemical stress	19/108	360/18866	1.88315e-13	2.44727e-11	1.44274e-11	RIPK1/TRAF2/CHUK/TNFAIP3/TNF/PTGS2/IL6/MMP9/LCN2/JUN/FOS/KDM6B/MAPK8/MAPK9/SLC1A1/EGFR/ABL1/PPARG/PML	19
GO:0071674	mononuclear cell migration	12/108	97/18866	3.14796e-13	3.92052e-11	2.31126e-11	TNF/IL6R/IL6/CXCL12/CCL5/CCR1/CCL16/CCL27/CCL2/CCL24/CCL25/CCL20	12
GO:0000302	response to reactive oxygen species	16/108	235/18866	3.70997e-13	4.23619e-11	2.49736e-11	RIPK1/TRAF2/CHUK/TNFAIP3/TNF/IL6/MMP9/LCN2/JUN/FOS/KDM6B/MAPK8/MAPK9/EGFR/ABL1/STAT1	16
GO:0018108	peptidyl-tyrosine phosphorylation	19/108	374/18866	3.71521e-13	4.23619e-11	2.49736e-11	TNFRSF1A/ADAM17/TNF/IL6R/IL6ST/SOCS3/OSM/IL6/CD44/PTPRC/SEMA4D/LCK/ADRA1A/EGFR/EGF/ABL1/BLK/TGFA/CCL5	19
GO:0070371	ERK1 and ERK2 cascade	18/108	325/18866	3.8266e-13	4.23619e-11	2.49736e-11	TNF/IL1B/CD44/PTPRC/JUN/ATF3/ADRA1A/EGFR/EGF/ABL1/CCL5/CCR1/CCL16/CCL2/CCL24/CCL25/CCL20/GBP1	18
GO:0018212	peptidyl-tyrosine modification	19/108	377/18866	4.28158e-13	4.57059e-11	2.6945e-11	TNFRSF1A/ADAM17/TNF/IL6R/IL6ST/SOCS3/OSM/IL6/CD44/PTPRC/SEMA4D/LCK/ADRA1A/EGFR/EGF/ABL1/BLK/TGFA/CCL5	19
GO:1903037	regulation of leukocyte cell-cell adhesion	18/108	329/18866	4.71032e-13	4.85488e-11	2.86209e-11	FADD/TNF/IL6ST/SELE/IL1B/IL6/CD44/ELANE/PTPRC/LCK/DPP4/PAG1/SKAP1/CXCL12/PIK3CA/CCL5/CCL2/CCL25	18
GO:0022407	regulation of cell-cell adhesion	20/108	439/18866	6.29598e-13	6.27289e-11	3.69806e-11	FADD/TNF/IL6ST/SELE/IL1B/IL6/CD44/ELANE/PTPRC/LCK/DPP4/PAG1/SKAP1/CXCL12/PIK3CA/ABL1/BLK/CCL5/CCL2/CCL25	20
GO:0030593	neutrophil chemotaxis	12/108	103/18866	6.56412e-13	6.32908e-11	3.73118e-11	CXCR2/CXCL8/IL1B/CXCL5/DPP4/CCL5/CCL16/CCL2/CCL24/CCL25/CCL20/CXCL9	12
GO:0006979	response to oxidative stress	20/108	458/18866	1.37311e-12	1.28257e-10	7.56113e-11	RIPK1/TRAF2/CHUK/TNFAIP3/TNF/PTGS2/IL6/MMP9/LCN2/JUN/FOS/KDM6B/MAPK8/MAPK9/PSIP1/SLC1A1/EGFR/ABL1/STAT1/PML	20
GO:0070372	regulation of ERK1 and ERK2 cascade	17/108	306/18866	1.74089e-12	1.57683e-10	9.29587e-11	TNF/IL1B/CD44/PTPRC/JUN/ATF3/ADRA1A/EGFR/ABL1/CCL5/CCR1/CCL16/CCL2/CCL24/CCL25/CCL20/GBP1	17
GO:0034599	cellular response to oxidative stress	17/108	310/18866	2.14397e-12	1.8848e-10	1.11115e-10	RIPK1/TRAF2/CHUK/TNFAIP3/TNF/IL6/MMP9/LCN2/JUN/FOS/KDM6B/MAPK8/MAPK9/SLC1A1/EGFR/ABL1/PML	17
GO:0097191	extrinsic apoptotic signaling pathway	15/108	230/18866	3.96844e-12	3.38905e-10	1.99795e-10	TNFRSF1A/TRADD/TNFRSF1B/RIPK1/TRAF2/TNFAIP3/FADD/TNF/IL6R/IL1B/LCN2/PTPRC/ATF3/SP100/PML	15
GO:0002548	monocyte chemotaxis	10/108	67/18866	4.66814e-12	3.87585e-10	2.28493e-10	IL6R/IL6/CXCL12/CCL5/CCR1/CCL16/CCL2/CCL24/CCL25/CCL20	10
GO:1990266	neutrophil migration	12/108	122/18866	5.094e-12	4.11513e-10	2.42599e-10	CXCR2/CXCL8/IL1B/CXCL5/DPP4/CCL5/CCL16/CCL2/CCL24/CCL25/CCL20/CXCL9	12
GO:1903039	positive regulation of leukocyte cell-cell adhesion	15/108	235/18866	5.40741e-12	4.25335e-10	2.50748e-10	FADD/TNF/IL6ST/SELE/IL1B/IL6/CD44/ELANE/PTPRC/LCK/DPP4/SKAP1/PIK3CA/CCL5/CCL2	15
GO:0071621	granulocyte chemotaxis	12/108	127/18866	8.24129e-12	6.31621e-10	3.72359e-10	CXCR2/CXCL8/IL1B/CXCL5/DPP4/CCL5/CCL16/CCL2/CCL24/CCL25/CCL20/CXCL9	12
GO:0007259	receptor signaling pathway via JAK-STAT	13/108	164/18866	1.01042e-11	7.55034e-10	4.45115e-10	TNFRSF1A/TNF/IL6R/IL6ST/SOCS3/OSM/IL6/PTPRC/EGF/CCL5/CCL2/STAT1/STAT2	13
GO:0071222	cellular response to lipopolysaccharide	14/108	208/18866	1.42052e-11	1.03559e-09	6.10513e-10	TNFRSF1B/TNFAIP3/TNF/CXCL8/IL1B/IL6/LCN2/CXCL5/MAPK8/CCR5/ABL1/CCL5/CCL2/CXCL9	14
GO:0051607	defense response to virus	15/108	258/18866	2.0542e-11	1.45476e-09	8.57622e-10	TNFAIP3/FADD/IL1B/IL6/MMP12/PTPRC/CXCL9/STAT1/STAT2/GBP1/MX1/OAS2/IFIT3/PML/OAS1	15
GO:2001233	regulation of apoptotic signaling pathway	18/108	413/18866	2.1159e-11	1.45476e-09	8.57622e-10	TRADD/RIPK1/TRAF2/TNFAIP3/FADD/TNF/PTGS2/IL1B/MMP9/CD44/PTPRC/LCK/ATF3/MAPK8/MAPK9/CXCL12/SP100/PML	18
GO:0097696	receptor signaling pathway via STAT	13/108	174/18866	2.14149e-11	1.45476e-09	8.57622e-10	TNFRSF1A/TNF/IL6R/IL6ST/SOCS3/OSM/IL6/PTPRC/EGF/CCL5/CCL2/STAT1/STAT2	13
GO:0070374	positive regulation of ERK1 and ERK2 cascade	14/108	215/18866	2.2177e-11	1.47305e-09	8.68406e-10	TNF/CD44/PTPRC/JUN/ADRA1A/EGFR/ABL1/CCL5/CCR1/CCL16/CCL2/CCL24/CCL25/CCL20	14
GO:0071219	cellular response to molecule of bacterial origin	14/108	222/18866	3.40794e-11	2.21442e-09	1.30547e-09	TNFRSF1B/TNFAIP3/TNF/CXCL8/IL1B/IL6/LCN2/CXCL5/MAPK8/CCR5/ABL1/CCL5/CCL2/CXCL9	14
GO:0045785	positive regulation of cell adhesion	18/108	428/18866	3.80372e-11	2.419e-09	1.42608e-09	FADD/TNF/IL6ST/SELE/IL1B/IL6/CD44/ELANE/PTPRC/LCK/DPP4/SKAP1/CXCL12/PIK3CA/ABL1/CCL5/CCL2/CCL25	18
GO:0050920	regulation of chemotaxis	14/108	229/18866	5.16004e-11	3.2132e-09	1.89428e-09	ADAM17/IL6R/CXCR2/CXCL8/IL6/ELANE/SEMA4D/DPP4/CXCR4/CXCL12/CCL5/CCR1/CCL27/CCL2	14
GO:0097530	granulocyte migration	12/108	150/18866	5.92835e-11	3.6163e-09	2.13192e-09	CXCR2/CXCL8/IL1B/CXCL5/DPP4/CCL5/CCL16/CCL2/CCL24/CCL25/CCL20/CXCL9	12
GO:0022409	positive regulation of cell-cell adhesion	15/108	279/18866	6.21739e-11	3.71676e-09	2.19114e-09	FADD/TNF/IL6ST/SELE/IL1B/IL6/CD44/ELANE/PTPRC/LCK/DPP4/SKAP1/PIK3CA/CCL5/CCL2	15
GO:0072676	lymphocyte migration	11/108	117/18866	6.73447e-11	3.94693e-09	2.32683e-09	ADAM17/FADD/ITGAL/CXCL12/CCL5/CCL16/CCL27/CCL2/CCL24/CCL25/CCL20	11
GO:1901342	regulation of vasculature development	18/108	444/18866	6.93222e-11	3.98469e-09	2.3491e-09	TNFAIP3/TNF/IL6R/PTGS2/CXCR2/CXCL8/IL1B/IL6/THBS2/ATF2/CXCR4/ADAM12/ABL1/CCL24/PPARG/STAT1/SP100/PML	18
GO:0060333	interferon-gamma-mediated signaling pathway	10/108	91/18866	1.07972e-10	6.03432e-09	3.55741e-09	SOCS3/CD44/PPARG/STAT1/GBP1/SP100/OAS2/PML/OAS1/CIITA	10
GO:0050729	positive regulation of inflammatory response	12/108	158/18866	1.09017e-10	6.03432e-09	3.55741e-09	TNFRSF1A/TRADD/RIPK1/TNF/IL6ST/OSM/PTGS2/IL1B/IL6/EGFR/CCL24/FABP4	12
GO:0033002	muscle cell proliferation	14/108	244/18866	1.19915e-10	6.51682e-09	3.84186e-09	RIPK1/TNFAIP3/TNF/IL6R/PTGS2/IL6/MMP9/ELANE/JUN/EGFR/CCL5/PPARG/RXRA/STAT1	14
GO:0002688	regulation of leukocyte chemotaxis	11/108	124/18866	1.26983e-10	6.77773e-09	3.99568e-09	ADAM17/IL6R/CXCR2/CXCL8/IL6/DPP4/CXCL12/CCL5/CCR1/CCL27/CCL2	11
GO:0071216	cellular response to biotic stimulus	14/108	246/18866	1.33597e-10	6.90198e-09	4.06893e-09	TNFRSF1B/TNFAIP3/TNF/CXCL8/IL1B/IL6/LCN2/CXCL5/MAPK8/CCR5/ABL1/CCL5/CCL2/CXCL9	14
GO:0045765	regulation of angiogenesis	17/108	403/18866	1.33929e-10	6.90198e-09	4.06893e-09	TNFAIP3/TNF/PTGS2/CXCR2/CXCL8/IL1B/IL6/THBS2/ATF2/CXCR4/ADAM12/ABL1/CCL24/PPARG/STAT1/SP100/PML	17
GO:0060337	type I interferon signaling pathway	10/108	95/18866	1.66576e-10	8.29825e-09	4.89207e-09	FADD/MMP12/STAT1/STAT2/SP100/MX1/OAS2/IFIT3/OAS1/XAF1	10
GO:0071357	cellular response to type I interferon	10/108	95/18866	1.66576e-10	8.29825e-09	4.89207e-09	FADD/MMP12/STAT1/STAT2/SP100/MX1/OAS2/IFIT3/OAS1/XAF1	10
GO:0009612	response to mechanical stimulus	13/108	209/18866	2.1281e-10	1.04277e-08	6.14743e-09	TNFRSF1A/FADD/PTGS2/IL1B/JUN/FOS/MAPK8/FOSB/CXCR4/CXCL12/EGFR/PPARG/STAT1	13
GO:0070555	response to interleukin-1	13/108	211/18866	2.3948e-10	1.15452e-08	6.80627e-09	CHUK/CXCL8/SELE/IL1B/IL6/LCN2/CCL5/CCL16/CCL2/CCL24/CCL25/CCL20/GBP1	13
GO:0034340	response to type I interferon	10/108	99/18866	2.51996e-10	1.19558e-08	7.0483e-09	FADD/MMP12/STAT1/STAT2/SP100/MX1/OAS2/IFIT3/OAS1/XAF1	10
GO:0042110	T cell activation	18/108	483/18866	2.71252e-10	1.26683e-08	7.46835e-09	TNFRSF1B/ADAM17/FADD/IL6ST/IL1B/IL6/CD44/PTPRC/ITGAL/LCK/DPP4/PAG1/CD2/CD3D/PIK3CA/ABL1/CCL5/CCL2	18
GO:0048660	regulation of smooth muscle cell proliferation	12/108	173/18866	3.13243e-10	1.44044e-08	8.49181e-09	TNFAIP3/TNF/IL6R/PTGS2/IL6/MMP9/ELANE/JUN/EGFR/CCL5/PPARG/STAT1	12
GO:0048659	smooth muscle cell proliferation	12/108	175/18866	3.57817e-10	1.62048e-08	9.55321e-09	TNFAIP3/TNF/IL6R/PTGS2/IL6/MMP9/ELANE/JUN/EGFR/CCL5/PPARG/STAT1	12
GO:0048661	positive regulation of smooth muscle cell proliferation	10/108	103/18866	3.74424e-10	1.67038e-08	9.84739e-09	TNF/IL6R/PTGS2/IL6/MMP9/ELANE/JUN/EGFR/CCL5/STAT1	10
GO:0019722	calcium-mediated signaling	13/108	222/18866	4.48691e-10	1.97226e-08	1.16271e-08	TNF/CXCR2/CXCL8/SELE/CXCR6/PTPRC/CD22/CXCR4/CCR5/EGFR/CCR1/CCL20/GBP1	13
GO:0150076	neuroinflammatory response	9/108	77/18866	5.49077e-10	2.37854e-08	1.40222e-08	TNFRSF1B/TNF/PTGS2/IL1B/IL6/MMP9/PTPRC/JUN/EGFR	9
GO:0071347	cellular response to interleukin-1	12/108	183/18866	5.99348e-10	2.55922e-08	1.50874e-08	CHUK/CXCL8/IL1B/IL6/LCN2/CCL5/CCL16/CCL2/CCL24/CCL25/CCL20/GBP1	12
GO:0031349	positive regulation of defense response	16/108	385/18866	6.11524e-10	2.57443e-08	1.5177e-08	TNFRSF1A/TRADD/RIPK1/CHUK/FADD/TNF/IL6ST/OSM/PTGS2/IL1B/IL6/MMP12/EGFR/CCL5/CCL24/FABP4	16
GO:0001819	positive regulation of cytokine production	17/108	447/18866	6.579e-10	2.7312e-08	1.61012e-08	ADAM17/RIPK1/TRAF2/CHUK/FADD/TNF/IL6R/IL6ST/OSM/PTGS2/IL1B/IL6/ELANE/PTPRC/CD2/ATF2/STAT1	17
GO:0002526	acute inflammatory response	10/108	111/18866	7.87587e-10	3.22479e-08	1.90111e-08	TNF/IL6R/IL6ST/OSM/PTGS2/CXCR2/IL1B/IL6/ELANE/PPARG	10
GO:0050673	epithelial cell proliferation	17/108	453/18866	8.0595e-10	3.25538e-08	1.91915e-08	ADAM17/TNFAIP3/TNF/IL6/MMP12/JUN/ATF2/CXCL12/EGFR/CAV2/TGFA/CCL5/CCL2/CCL24/PPARG/NR2F2/STAT1	17
GO:0030198	extracellular matrix organization	16/108	395/18866	8.86904e-10	3.4881e-08	2.05634e-08	TNFRSF1A/TNFRSF1B/TNF/IL6/MMP9/TIMP1/COL12A1/MMP12/CD44/ELANE/ITGAL/DPP4/ANXA2/ADAM12/CAV2/ABL1	16
GO:0050678	regulation of epithelial cell proliferation	16/108	395/18866	8.86904e-10	3.4881e-08	2.05634e-08	ADAM17/TNFAIP3/TNF/MMP12/JUN/ATF2/CXCL12/EGFR/CAV2/TGFA/CCL5/CCL2/CCL24/PPARG/NR2F2/STAT1	16
GO:0043062	extracellular structure organization	16/108	396/18866	9.19949e-10	3.57107e-08	2.10526e-08	TNFRSF1A/TNFRSF1B/TNF/IL6/MMP9/TIMP1/COL12A1/MMP12/CD44/ELANE/ITGAL/DPP4/ANXA2/ADAM12/CAV2/ABL1	16
GO:0071276	cellular response to cadmium ion	7/108	38/18866	1.80449e-09	6.91491e-08	4.07655e-08	CHUK/MMP9/JUN/FOS/MAPK8/MAPK9/EGFR	7
GO:0008625	extrinsic apoptotic signaling pathway via death domain receptors	9/108	89/18866	2.0439e-09	7.73319e-08	4.55895e-08	TNFRSF1A/TRADD/RIPK1/TRAF2/TNFAIP3/FADD/TNF/ATF3/SP100	9
GO:2001236	regulation of extrinsic apoptotic signaling pathway	11/108	162/18866	2.2397e-09	8.36807e-08	4.93323e-08	TRADD/RIPK1/TRAF2/TNFAIP3/FADD/TNF/IL1B/PTPRC/ATF3/SP100/PML	11
GO:0010803	regulation of tumor necrosis factor-mediated signaling pathway	8/108	62/18866	2.32055e-09	8.56312e-08	5.04822e-08	TNFRSF1A/TRADD/ADAM17/RIPK1/TRAF2/CHUK/TNFAIP3/TNF	8
GO:0048247	lymphocyte chemotaxis	8/108	65/18866	3.41545e-09	1.24497e-07	7.3395e-08	ADAM17/CCL5/CCL16/CCL27/CCL2/CCL24/CCL25/CCL20	8
GO:0002690	positive regulation of leukocyte chemotaxis	9/108	96/18866	4.03318e-09	1.45243e-07	8.56252e-08	ADAM17/IL6R/CXCR2/CXCL8/IL6/CXCL12/CCL5/CCR1/CCL27	9
GO:0045123	cellular extravasation	8/108	67/18866	4.37206e-09	1.53742e-07	9.06357e-08	FADD/TNF/SELE/ELANE/ITGAL/CXCL12/CCL2/CCL25	8
GO:0072678	T cell migration	8/108	67/18866	4.37206e-09	1.53742e-07	9.06357e-08	ADAM17/FADD/ITGAL/CXCL12/CCL5/CCL27/CCL2/CCL20	8
GO:0033209	tumor necrosis factor-mediated signaling pathway	11/108	173/18866	4.47907e-09	1.54627e-07	9.11572e-08	TNFRSF1A/TRADD/TNFRSF1B/ADAM17/RIPK1/TRAF2/CHUK/TNFAIP3/TNF/ACTN4/STAT1	11
GO:0150077	regulation of neuroinflammatory response	7/108	43/18866	4.50068e-09	1.54627e-07	9.11572e-08	TNFRSF1B/TNF/PTGS2/IL1B/IL6/MMP9/PTPRC	7
GO:0071496	cellular response to external stimulus	14/108	326/18866	5.19072e-09	1.76307e-07	1.03939e-07	TNFRSF1A/HNRNPA1/FADD/PTGS2/IL1B/LCN2/PTPRC/JUN/FOS/ATF3/MAPK8/EGFR/PPARG/NCOA1	14
GO:0050863	regulation of T cell activation	14/108	332/18866	6.54801e-09	2.1991e-07	1.29644e-07	TNFRSF1B/FADD/IL6ST/IL1B/IL6/PTPRC/LCK/DPP4/PAG1/CD2/PIK3CA/ABL1/CCL5/CCL2	14
GO:0019932	second-messenger-mediated signaling	16/108	456/18866	6.92246e-09	2.29864e-07	1.35512e-07	TNF/CXCR2/CXCL8/SELE/CXCR6/PTPRC/CD22/CXCR4/ADRA1A/ADRB1/CCR5/EGFR/CCR1/CCL20/CXCL9/GBP1	16
GO:0042531	positive regulation of tyrosine phosphorylation of STAT protein	8/108	71/18866	6.9982e-09	2.29864e-07	1.35512e-07	TNFRSF1A/TNF/IL6R/IL6ST/SOCS3/OSM/IL6/CCL5	8
GO:2001235	positive regulation of apoptotic signaling pathway	11/108	183/18866	8.07091e-09	2.62217e-07	1.54585e-07	RIPK1/TRAF2/FADD/TNF/MMP9/PTPRC/LCK/ATF3/MAPK8/MAPK9/PML	11
GO:0046425	regulation of receptor signaling pathway via JAK-STAT	10/108	142/18866	8.76291e-09	2.81638e-07	1.66034e-07	TNFRSF1A/TNF/IL6R/IL6ST/SOCS3/OSM/IL6/PTPRC/EGF/CCL5	10
GO:0019058	viral life cycle	14/108	341/18866	9.19551e-09	2.92398e-07	1.72377e-07	TNF/CXCL8/CXCR6/DPP4/CXCR4/CCR5/EGFR/CAV2/CCL5/CCL2/MX1/OAS2/PML/OAS1	14
GO:0050921	positive regulation of chemotaxis	10/108	144/18866	1.00294e-08	3.15555e-07	1.86029e-07	ADAM17/IL6R/CXCR2/CXCL8/IL6/CXCR4/CXCL12/CCL5/CCR1/CCL27	10
GO:0071887	leukocyte apoptotic process	9/108	108/18866	1.14951e-08	3.57905e-07	2.10996e-07	ADAM17/RIPK1/FADD/CXCR2/IL6/CXCL12/CCR5/BLK/CCL5	9
GO:0002673	regulation of acute inflammatory response	7/108	49/18866	1.16645e-08	3.59436e-07	2.11898e-07	TNF/IL6ST/OSM/PTGS2/IL1B/IL6/PPARG	7
GO:1904892	regulation of receptor signaling pathway via STAT	10/108	151/18866	1.58337e-08	4.82927e-07	2.847e-07	TNFRSF1A/TNF/IL6R/IL6ST/SOCS3/OSM/IL6/PTPRC/EGF/CCL5	10
GO:2001238	positive regulation of extrinsic apoptotic signaling pathway	7/108	52/18866	1.79129e-08	5.40824e-07	3.18832e-07	RIPK1/TRAF2/FADD/TNF/PTPRC/ATF3/PML	7
GO:0002675	positive regulation of acute inflammatory response	6/108	31/18866	2.00478e-08	5.93295e-07	3.49765e-07	TNF/IL6ST/OSM/PTGS2/IL1B/IL6	6
GO:2000406	positive regulation of T cell migration	6/108	31/18866	2.00478e-08	5.93295e-07	3.49765e-07	ADAM17/FADD/CXCL12/CCL5/CCL27/CCL20	6
GO:0006816	calcium ion transport	15/108	426/18866	2.04086e-08	5.98051e-07	3.52569e-07	PTGS2/PTPRC/LCK/CXCR4/CXCL12/ADRA1A/CCR5/ANXA2/EGF/ABL1/CCL5/CCR1/CCL2/CXCL9/PML	15
GO:0034116	positive regulation of heterotypic cell-cell adhesion	5/108	16/18866	2.32632e-08	6.75084e-07	3.97982e-07	TNF/IL1B/CD44/LCK/SKAP1	5
GO:0032757	positive regulation of interleukin-8 production	7/108	54/18866	2.34912e-08	6.75146e-07	3.98019e-07	RIPK1/FADD/TNF/IL1B/IL6/ELANE/CD2	7
GO:0006919	activation of cysteine-type endopeptidase activity involved in apoptotic process	8/108	86/18866	3.25163e-08	9.16897e-07	5.40538e-07	TRADD/RIPK1/TRAF2/FADD/TNF/LCK/PPARG/PML	8
GO:0042509	regulation of tyrosine phosphorylation of STAT protein	8/108	86/18866	3.25163e-08	9.16897e-07	5.40538e-07	TNFRSF1A/TNF/IL6R/IL6ST/SOCS3/OSM/IL6/CCL5	8
GO:0070102	interleukin-6-mediated signaling pathway	6/108	34/18866	3.61134e-08	1.00881e-06	5.94725e-07	RIPK1/IL6R/IL6ST/SOCS3/IL6/STAT1	6
GO:0007260	tyrosine phosphorylation of STAT protein	8/108	89/18866	4.26718e-08	1.17265e-06	6.91313e-07	TNFRSF1A/TNF/IL6R/IL6ST/SOCS3/OSM/IL6/CCL5	8
GO:0043281	regulation of cysteine-type endopeptidase activity involved in apoptotic process	11/108	215/18866	4.27631e-08	1.17265e-06	6.91313e-07	TRADD/RIPK1/TRAF2/FADD/TNF/PTGS2/MMP9/CD44/LCK/PPARG/PML	11
GO:0002819	regulation of adaptive immune response	10/108	168/18866	4.38074e-08	1.19037e-06	7.01757e-07	TNFRSF1B/TRAF2/TNFAIP3/FADD/TNF/IL6ST/IL1B/IL6/PTPRC/SKAP1	10
GO:0046427	positive regulation of receptor signaling pathway via JAK-STAT	8/108	90/18866	4.66144e-08	1.25474e-06	7.39706e-07	TNFRSF1A/TNF/IL6R/IL6ST/SOCS3/OSM/IL6/CCL5	8
GO:0050792	regulation of viral process	11/108	217/18866	4.7016e-08	1.25474e-06	7.39706e-07	TNF/CXCL8/JUN/CXCR4/CAV2/CCL5/STAT1/MX1/OAS2/PML/OAS1	11
GO:0051090	regulation of DNA-binding transcription factor activity	15/108	455/18866	4.86069e-08	1.28572e-06	7.57968e-07	TRADD/RIPK1/TRAF2/CHUK/TNFAIP3/TNF/IL1B/IL6/JUN/FOS/MAPK8/ATF2/MAPK9/PPARG/SP100	15
GO:0006874	cellular calcium ion homeostasis	15/108	456/18866	5.00247e-08	1.31161e-06	7.73235e-07	CXCR2/CXCR6/ELANE/PTPRC/LCK/CXCR4/CXCL12/ADRA1A/CCR5/CAV2/ABL1/CCL5/CCR1/CXCL9/PML	15
GO:0032147	activation of protein kinase activity	13/108	331/18866	5.44039e-08	1.41403e-06	8.33613e-07	RIPK1/TRAF2/TNF/IL6R/IL1B/PTPRC/CXCR4/EGFR/PIK3CA/EGF/ABL1/TGFA/CCL5	13
GO:1902041	regulation of extrinsic apoptotic signaling pathway via death domain receptors	7/108	61/18866	5.59993e-08	1.44295e-06	8.50661e-07	TRADD/RIPK1/TRAF2/TNFAIP3/FADD/ATF3/SP100	7
GO:0071241	cellular response to inorganic substance	11/108	221/18866	5.66667e-08	1.44766e-06	8.53441e-07	TRAF2/CHUK/PTGS2/MMP9/JUN/FOS/MAPK8/FOSB/MAPK9/EGFR/FABP4	11
GO:0032677	regulation of interleukin-8 production	8/108	93/18866	6.0382e-08	1.5118e-06	8.91251e-07	RIPK1/FADD/TNF/IL1B/IL6/ELANE/PTPRC/CD2	8
GO:1904894	positive regulation of receptor signaling pathway via STAT	8/108	93/18866	6.0382e-08	1.5118e-06	8.91251e-07	TNFRSF1A/TNF/IL6R/IL6ST/SOCS3/OSM/IL6/CCL5	8
GO:0002683	negative regulation of immune system process	15/108	463/18866	6.10512e-08	1.5118e-06	8.91251e-07	TNFAIP3/FADD/TNF/CXCR2/MMP12/PTPRC/DPP4/PAG1/CD22/CXCL12/BLK/CCL2/CCL25/PPARG/GBP1	15
GO:1904994	regulation of leukocyte adhesion to vascular endothelial cell	6/108	37/18866	6.15624e-08	1.5118e-06	8.91251e-07	TNF/SELE/IL6/ELANE/CXCL12/CCL25	6
GO:0042493	response to drug	14/108	397/18866	6.17061e-08	1.5118e-06	8.91251e-07	ADAM17/CHUK/PTGS2/IL1B/LCN2/LCK/FOS/FOSB/CXCR4/ADRA1A/EGFR/PPARG/NCOA1/STAT1	14
GO:0034113	heterotypic cell-cell adhesion	7/108	62/18866	6.28312e-08	1.52685e-06	9.00123e-07	TNF/IL1B/CD44/PTPRC/LCK/CD2/SKAP1	7
GO:0055074	calcium ion homeostasis	15/108	468/18866	7.02332e-08	1.69296e-06	9.9805e-07	CXCR2/CXCR6/ELANE/PTPRC/LCK/CXCR4/CXCL12/ADRA1A/CCR5/CAV2/ABL1/CCL5/CCR1/CXCL9/PML	15
GO:2000403	positive regulation of lymphocyte migration	6/108	38/18866	7.2767e-08	1.74e-06	1.02578e-06	ADAM17/FADD/CXCL12/CCL5/CCL27/CCL20	6
GO:0070838	divalent metal ion transport	15/108	471/18866	7.63276e-08	1.81066e-06	1.06744e-06	PTGS2/PTPRC/LCK/CXCR4/CXCL12/ADRA1A/CCR5/ANXA2/EGF/ABL1/CCL5/CCR1/CCL2/CXCL9/PML	15
GO:0046686	response to cadmium ion	7/108	64/18866	7.86248e-08	1.83601e-06	1.08238e-06	CHUK/MMP9/JUN/FOS/MAPK8/MAPK9/EGFR	7
GO:2000401	regulation of lymphocyte migration	7/108	64/18866	7.86248e-08	1.83601e-06	1.08238e-06	ADAM17/FADD/CXCL12/CCL5/CCL27/CCL2/CCL20	7
GO:0043903	regulation of symbiotic process	11/108	231/18866	8.89175e-08	2.06027e-06	1.21459e-06	TNF/CXCL8/JUN/CXCR4/CAV2/CCL5/STAT1/MX1/OAS2/PML/OAS1	11
GO:0072511	divalent inorganic cation transport	15/108	478/18866	9.24594e-08	2.12585e-06	1.25326e-06	PTGS2/PTPRC/LCK/CXCR4/CXCL12/ADRA1A/CCR5/ANXA2/EGF/ABL1/CCL5/CCR1/CCL2/CXCL9/PML	15
GO:2001234	negative regulation of apoptotic signaling pathway	11/108	233/18866	9.7044e-08	2.21423e-06	1.30536e-06	TRADD/RIPK1/TRAF2/TNFAIP3/FADD/TNF/PTGS2/IL1B/MMP9/CD44/CXCL12	11
GO:0001936	regulation of endothelial cell proliferation	10/108	184/18866	1.0332e-07	2.33958e-06	1.37925e-06	ADAM17/TNF/JUN/CXCL12/CAV2/CCL2/CCL24/PPARG/NR2F2/STAT1	10
GO:0032637	interleukin-8 production	8/108	101/18866	1.15384e-07	2.5931e-06	1.52871e-06	RIPK1/FADD/TNF/IL1B/IL6/ELANE/PTPRC/CD2	8
GO:2000116	regulation of cysteine-type endopeptidase activity	11/108	239/18866	1.25525e-07	2.79996e-06	1.65066e-06	TRADD/RIPK1/TRAF2/FADD/TNF/PTGS2/MMP9/CD44/LCK/PPARG/PML	11
GO:0072503	cellular divalent inorganic cation homeostasis	15/108	492/18866	1.3434e-07	2.97439e-06	1.75349e-06	CXCR2/CXCR6/ELANE/PTPRC/LCK/CXCR4/CXCL12/ADRA1A/CCR5/CAV2/ABL1/CCL5/CCR1/CXCL9/PML	15
GO:0048525	negative regulation of viral process	8/108	104/18866	1.44992e-07	3.18663e-06	1.87862e-06	TNF/JUN/CCL5/STAT1/MX1/OAS2/PML/OAS1	8
GO:0071248	cellular response to metal ion	10/108	193/18866	1.61501e-07	3.52355e-06	2.07724e-06	CHUK/PTGS2/MMP9/JUN/FOS/MAPK8/FOSB/MAPK9/EGFR/FABP4	10
GO:2000404	regulation of T cell migration	6/108	44/18866	1.80958e-07	3.91945e-06	2.31064e-06	ADAM17/FADD/CXCL12/CCL5/CCL27/CCL20	6
GO:0043122	regulation of I-kappaB kinase/NF-kappaB signaling	11/108	252/18866	2.13944e-07	4.58492e-06	2.70295e-06	TNFRSF1A/TRADD/RIPK1/TRAF2/CHUK/TNFAIP3/FADD/TNF/IL1B/ABL1/STAT1	11
GO:0001935	endothelial cell proliferation	10/108	199/18866	2.14751e-07	4.58492e-06	2.70295e-06	ADAM17/TNF/JUN/CXCL12/CAV2/CCL2/CCL24/PPARG/NR2F2/STAT1	10
GO:0002407	dendritic cell chemotaxis	5/108	24/18866	2.18267e-07	4.62696e-06	2.72773e-06	CXCR2/CXCR4/CCR5/CCL5/CCR1	5
GO:0002821	positive regulation of adaptive immune response	8/108	110/18866	2.24191e-07	4.71906e-06	2.78203e-06	TRAF2/FADD/TNF/IL6ST/IL1B/IL6/PTPRC/SKAP1	8
GO:0071677	positive regulation of mononuclear cell migration	5/108	25/18866	2.71595e-07	5.6769e-06	3.3467e-06	TNF/CXCL12/CCL5/CCR1/CCL27	5
GO:0014015	positive regulation of gliogenesis	7/108	77/18866	2.86371e-07	5.94418e-06	3.50427e-06	TNFRSF1B/TNF/IL6ST/IL1B/IL6/CXCR4/PPARG	7
GO:0034114	regulation of heterotypic cell-cell adhesion	5/108	26/18866	3.34732e-07	6.9001e-06	4.06782e-06	TNF/IL1B/CD44/LCK/SKAP1	5
GO:0051235	maintenance of location	12/108	324/18866	3.43171e-07	7.0256e-06	4.1418e-06	TNF/IL1B/IL6/LCN2/PTPRC/LCK/CCR5/ABL1/CXCL9/PPARG/SP100/PML	12
GO:0050679	positive regulation of epithelial cell proliferation	10/108	211/18866	3.69218e-07	7.50743e-06	4.42586e-06	ADAM17/TNFAIP3/MMP12/JUN/CXCL12/EGFR/CAV2/TGFA/CCL5/CCL24	10
GO:0001961	positive regulation of cytokine-mediated signaling pathway	6/108	50/18866	3.96181e-07	8.00125e-06	4.71698e-06	ADAM17/RIPK1/TRAF2/FADD/MMP12/CXCR4	6
GO:0050870	positive regulation of T cell activation	10/108	214/18866	4.20491e-07	8.43523e-06	4.97282e-06	FADD/IL6ST/IL1B/IL6/PTPRC/LCK/DPP4/PIK3CA/CCL5/CCL2	10
GO:0022617	extracellular matrix disassembly	7/108	82/18866	4.42237e-07	8.81231e-06	5.19512e-06	IL6/MMP9/TIMP1/MMP12/CD44/ELANE/DPP4	7
GO:0071354	cellular response to interleukin-6	6/108	51/18866	4.46929e-07	8.84682e-06	5.21547e-06	RIPK1/IL6R/IL6ST/SOCS3/IL6/STAT1	6
GO:0061756	leukocyte adhesion to vascular endothelial cell	6/108	53/18866	5.64463e-07	1.10999e-05	6.54371e-06	TNF/SELE/IL6/ELANE/CXCL12/CCL25	6
GO:0036336	dendritic cell migration	5/108	29/18866	5.96107e-07	1.15699e-05	6.8208e-06	CXCR2/CXCR4/CCR5/CCL5/CCR1	5
GO:0050901	leukocyte tethering or rolling	5/108	29/18866	5.96107e-07	1.15699e-05	6.8208e-06	TNF/SELE/ELANE/CXCL12/CCL25	5
GO:2000106	regulation of leukocyte apoptotic process	7/108	86/18866	6.13428e-07	1.18293e-05	6.9737e-06	ADAM17/FADD/CXCR2/CXCL12/CCR5/BLK/CCL5	7
GO:0001667	ameboidal-type cell migration	14/108	481/18866	6.35328e-07	1.2173e-05	7.17637e-06	ADAM17/TNF/PTGS2/MMP9/TIMP1/SEMA4D/DPP4/JUN/PIK3CA/ABL1/PPARG/NR2F2/SP100/PML	14
GO:0019079	viral genome replication	8/108	127/18866	6.76919e-07	1.28873e-05	7.59747e-06	TNF/CXCL8/CXCR6/CCL5/CCL2/MX1/OAS2/OAS1	8
GO:1903236	regulation of leukocyte tethering or rolling	4/108	13/18866	6.97844e-07	1.31927e-05	7.77752e-06	SELE/ELANE/CXCL12/CCL25	4
GO:0001659	temperature homeostasis	9/108	174/18866	7.01939e-07	1.31927e-05	7.77752e-06	ADAM17/TNF/PTGS2/IL1B/LCN2/KDM6B/CXCR4/ADRB1/FABP4	9
GO:0070741	response to interleukin-6	6/108	55/18866	7.06202e-07	1.31927e-05	7.77752e-06	RIPK1/IL6R/IL6ST/SOCS3/IL6/STAT1	6
GO:0007249	I-kappaB kinase/NF-kappaB signaling	11/108	286/18866	7.5244e-07	1.39692e-05	8.23526e-06	TNFRSF1A/TRADD/RIPK1/TRAF2/CHUK/TNFAIP3/FADD/TNF/IL1B/ABL1/STAT1	11
GO:0010001	glial cell differentiation	10/108	230/18866	8.13751e-07	1.50142e-05	8.85133e-06	TNFRSF1B/TNF/IL6ST/IL1B/IL6/CXCR4/EGFR/ABL1/PPARG/KLF15	10
GO:0097193	intrinsic apoptotic signaling pathway	11/108	290/18866	8.62512e-07	1.58162e-05	9.32415e-06	TNFRSF1A/TNFRSF1B/TRAF2/TNF/PTGS2/MMP9/CD44/LCK/CXCL12/ABL1/PML	11
GO:0060760	positive regulation of response to cytokine stimulus	6/108	57/18866	8.75844e-07	1.59628e-05	9.41054e-06	ADAM17/RIPK1/TRAF2/FADD/MMP12/CXCR4	6
GO:0051480	regulation of cytosolic calcium ion concentration	12/108	357/18866	9.58179e-07	1.73576e-05	1.02328e-05	CXCR2/CXCR6/PTPRC/LCK/CXCR4/ADRA1A/CCR5/CAV2/ABL1/CCR1/CXCL9/PML	12
GO:0002763	positive regulation of myeloid leukocyte differentiation	6/108	58/18866	9.72386e-07	1.7404e-05	1.02602e-05	RIPK1/FADD/TNF/JUN/FOS/CCR1	6
GO:0007566	embryo implantation	6/108	58/18866	9.72386e-07	1.7404e-05	1.02602e-05	PTGS2/IL1B/MMP9/TIMP1/IGFBP7/RXRA	6
GO:0043280	positive regulation of cysteine-type endopeptidase activity involved in apoptotic process	8/108	134/18866	1.01815e-06	1.81145e-05	1.06791e-05	TRADD/RIPK1/TRAF2/FADD/TNF/LCK/PPARG/PML	8
GO:0070997	neuron death	12/108	360/18866	1.04608e-06	1.85015e-05	1.09072e-05	TNFRSF1B/TRAF2/FADD/TNF/JUN/FOS/ATF2/SLC1A1/PIK3CA/ABL1/CCL5/CCL2	12
GO:0032102	negative regulation of response to external stimulus	13/108	433/18866	1.16789e-06	2.03295e-05	1.19849e-05	TNFRSF1A/TNFRSF1B/TNFAIP3/TNF/SOCS3/MMP12/ELANE/PTPRC/SEMA4D/DPP4/ANXA2/CCL2/PPARG	13
GO:0002691	regulation of cellular extravasation	5/108	33/18866	1.16985e-06	2.03295e-05	1.19849e-05	FADD/SELE/ELANE/CXCL12/CCL25	5
GO:0033028	myeloid cell apoptotic process	5/108	33/18866	1.16985e-06	2.03295e-05	1.19849e-05	ADAM17/CXCR2/IL6/CCR5/CCL5	5
GO:0061900	glial cell activation	6/108	60/18866	1.19165e-06	2.04665e-05	1.20656e-05	TNF/IL1B/IL6/PTPRC/JUN/EGFR	6
GO:0070663	regulation of leukocyte proliferation	10/108	240/18866	1.19777e-06	2.04665e-05	1.20656e-05	TNFRSF1B/TNFAIP3/FADD/IL6ST/IL1B/IL6/PTPRC/CD22/BLK/CCL5	10
GO:0052548	regulation of endopeptidase activity	13/108	434/18866	1.19827e-06	2.04665e-05	1.20656e-05	TRADD/RIPK1/TRAF2/FADD/TNF/PTGS2/MMP9/TIMP1/CD44/LCK/ANXA2/PPARG/PML	13
GO:0043123	positive regulation of I-kappaB kinase/NF-kappaB signaling	9/108	188/18866	1.33939e-06	2.27468e-05	1.34099e-05	TNFRSF1A/TRADD/RIPK1/TRAF2/CHUK/FADD/TNF/IL1B/ABL1	9
GO:0045862	positive regulation of proteolysis	12/108	370/18866	1.39306e-06	2.35246e-05	1.38685e-05	TRADD/TNFRSF1B/RIPK1/TRAF2/FADD/TNF/IL1B/LCK/MAPK9/EGF/PPARG/PML	12
GO:0048732	gland development	13/108	443/18866	1.50506e-06	2.51324e-05	1.48163e-05	TNFAIP3/FADD/TNF/IL6/JUN/EGFR/PIK3CA/EGF/ABL1/NCOA1/RXRA/OAS2/PML	13
GO:0042063	gliogenesis	11/108	307/18866	1.50509e-06	2.51324e-05	1.48163e-05	TNFRSF1B/TNF/IL6ST/IL1B/IL6/CXCR4/EGFR/ABL1/CCL2/PPARG/KLF15	11
GO:0018105	peptidyl-serine phosphorylation	11/108	310/18866	1.65428e-06	2.74702e-05	1.61945e-05	RIPK1/CHUK/TNF/OSM/PTGS2/IL6/CD44/MAPK8/MAPK9/EGFR/PIK3CA	11
GO:0070661	leukocyte proliferation	11/108	313/18866	1.81632e-06	2.99944e-05	1.76826e-05	TNFRSF1B/TNFAIP3/FADD/IL6ST/IL1B/IL6/PTPRC/CD22/ABL1/BLK/CCL5	11
GO:0045639	positive regulation of myeloid cell differentiation	7/108	101/18866	1.83034e-06	3.00598e-05	1.77212e-05	RIPK1/FADD/TNF/JUN/FOS/CCR1/STAT1	7
GO:0007565	female pregnancy	9/108	196/18866	1.89167e-06	3.08972e-05	1.82148e-05	PTGS2/IL1B/MMP9/TIMP1/FOS/IGFBP7/FOSB/NR2F2/RXRA	9
GO:0010573	vascular endothelial growth factor production	6/108	65/18866	1.92105e-06	3.11419e-05	1.83591e-05	TNF/IL6R/IL6ST/PTGS2/IL1B/IL6	6
GO:0051924	regulation of calcium ion transport	10/108	253/18866	1.92748e-06	3.11419e-05	1.83591e-05	PTGS2/CXCR4/CXCL12/EGF/ABL1/CCL5/CCR1/CCL2/CXCL9/PML	10
GO:0042542	response to hydrogen peroxide	8/108	146/18866	1.94517e-06	3.12587e-05	1.8428e-05	RIPK1/TNFAIP3/IL6/LCN2/JUN/KDM6B/ABL1/STAT1	8
GO:0008630	intrinsic apoptotic signaling pathway in response to DNA damage	7/108	103/18866	2.08885e-06	3.3388e-05	1.96832e-05	TNFRSF1A/TNFRSF1B/TNF/CD44/CXCL12/ABL1/PML	7
GO:0031649	heat generation	4/108	17/18866	2.28224e-06	3.62852e-05	2.13912e-05	TNF/PTGS2/IL1B/ADRB1	4
GO:0007204	positive regulation of cytosolic calcium ion concentration	11/108	322/18866	2.38924e-06	3.77853e-05	2.22756e-05	CXCR2/CXCR6/PTPRC/LCK/CXCR4/ADRA1A/CCR5/ABL1/CCR1/CXCL9/PML	11
GO:2001056	positive regulation of cysteine-type endopeptidase activity	8/108	151/18866	2.50362e-06	3.92873e-05	2.3161e-05	TRADD/RIPK1/TRAF2/FADD/TNF/LCK/PPARG/PML	8
GO:0032642	regulation of chemokine production	6/108	68/18866	2.51049e-06	3.92873e-05	2.3161e-05	ADAM17/TNF/IL6R/IL1B/IL6/ACKR1	6
GO:0050851	antigen receptor-mediated signaling pathway	11/108	325/18866	2.61265e-06	4.0524e-05	2.38901e-05	CHUK/PTPRC/LCK/PAG1/CD22/CD3D/SKAP1/PIK3CA/ABL1/BLK/GBP1	11
GO:0052547	regulation of peptidase activity	13/108	466/18866	2.6295e-06	4.0524e-05	2.38901e-05	TRADD/RIPK1/TRAF2/FADD/TNF/PTGS2/MMP9/TIMP1/CD44/LCK/ANXA2/PPARG/PML	13
GO:1903708	positive regulation of hemopoiesis	9/108	204/18866	2.6302e-06	4.0524e-05	2.38901e-05	RIPK1/FADD/TNF/IL1B/PTPRC/JUN/FOS/CCR1/STAT1	9
GO:2001237	negative regulation of extrinsic apoptotic signaling pathway	7/108	107/18866	2.69806e-06	4.13564e-05	2.43808e-05	TRADD/RIPK1/TRAF2/TNFAIP3/FADD/TNF/IL1B	7
GO:0002822	regulation of adaptive immune response based on somatic recombination of immune receptors built from immunoglobulin superfamily domains	8/108	153/18866	2.76235e-06	4.21258e-05	2.48344e-05	TNFRSF1B/TRAF2/TNFAIP3/FADD/TNF/IL1B/IL6/PTPRC	8
GO:0043406	positive regulation of MAP kinase activity	10/108	264/18866	2.82145e-06	4.28087e-05	2.5237e-05	RIPK1/TRAF2/TNF/IL1B/ELANE/PTPRC/CXCR4/EGFR/EGF/TGFA	10
GO:0050852	T cell receptor signaling pathway	9/108	206/18866	2.84955e-06	4.30167e-05	2.53597e-05	CHUK/PTPRC/LCK/PAG1/CD3D/SKAP1/PIK3CA/ABL1/GBP1	9
GO:0051023	regulation of immunoglobulin secretion	4/108	18/18866	2.92139e-06	4.38795e-05	2.58683e-05	TRAF2/TNF/IL6/CD22	4
GO:0033138	positive regulation of peptidyl-serine phosphorylation	7/108	109/18866	3.05431e-06	4.56466e-05	2.69101e-05	TNF/OSM/PTGS2/IL6/CD44/EGFR/PIK3CA	7
GO:1902895	positive regulation of pri-miRNA transcription by RNA polymerase II	5/108	40/18866	3.14173e-06	4.67196e-05	2.75426e-05	TNF/JUN/FOS/PPARG/KLF5	5
GO:0001890	placenta development	8/108	156/18866	3.19287e-06	4.72451e-05	2.78524e-05	SOCS3/PTGS2/SENP2/EGFR/PPARG/NR2F2/NCOA1/RXRA	8
GO:0018209	peptidyl-serine modification	11/108	333/18866	3.30044e-06	4.85961e-05	2.86489e-05	RIPK1/CHUK/TNF/OSM/PTGS2/IL6/CD44/MAPK8/MAPK9/EGFR/PIK3CA	11
GO:0002573	myeloid leukocyte differentiation	9/108	210/18866	3.33588e-06	4.88225e-05	2.87823e-05	RIPK1/FADD/TNF/MMP9/JUN/FOS/ANXA2/CCR1/PPARG	9
GO:1903900	regulation of viral life cycle	8/108	157/18866	3.34848e-06	4.88225e-05	2.87823e-05	TNF/CXCL8/CAV2/CCL5/MX1/OAS2/PML/OAS1	8
GO:1902042	negative regulation of extrinsic apoptotic signaling pathway via death domain receptors	5/108	41/18866	3.56185e-06	5.16814e-05	3.04677e-05	TRADD/RIPK1/TRAF2/TNFAIP3/FADD	5
GO:1902107	positive regulation of leukocyte differentiation	8/108	159/18866	3.67909e-06	5.31246e-05	3.13185e-05	RIPK1/FADD/TNF/IL1B/PTPRC/JUN/FOS/CCR1	8
GO:0002709	regulation of T cell mediated immunity	6/108	73/18866	3.81516e-06	5.48246e-05	3.23207e-05	TNFRSF1B/TRAF2/FADD/IL1B/IL6/PTPRC	6
GO:0006509	membrane protein ectodomain proteolysis	5/108	42/18866	4.02484e-06	5.7561e-05	3.39339e-05	TNFRSF1B/ADAM17/TNF/IL1B/TIMP1	5
GO:0043491	protein kinase B signaling	10/108	278/18866	4.4655e-06	6.33389e-05	3.73402e-05	TNF/OSM/IL1B/LCK/EGFR/PIK3CA/EGF/TGFA/CCL5/CCL2	10
GO:0032602	chemokine production	6/108	75/18866	4.47123e-06	6.33389e-05	3.73402e-05	ADAM17/TNF/IL6R/IL1B/IL6/ACKR1	6
GO:0071902	positive regulation of protein serine/threonine kinase activity	11/108	345/18866	4.62932e-06	6.5269e-05	3.8478e-05	ADAM17/RIPK1/TRAF2/TNF/IL1B/ELANE/PTPRC/CXCR4/EGFR/EGF/TGFA	11
GO:0050670	regulation of lymphocyte proliferation	9/108	219/18866	4.69766e-06	6.59216e-05	3.88628e-05	TNFRSF1B/FADD/IL6ST/IL1B/IL6/PTPRC/CD22/BLK/CCL5	9
GO:0032944	regulation of mononuclear cell proliferation	9/108	221/18866	5.05788e-06	7.06448e-05	4.16473e-05	TNFRSF1B/FADD/IL6ST/IL1B/IL6/PTPRC/CD22/BLK/CCL5	9
GO:1903053	regulation of extracellular matrix organization	5/108	44/18866	5.09181e-06	7.07881e-05	4.17317e-05	TNFRSF1A/TNFRSF1B/IL6/DPP4/ABL1	5
GO:0046651	lymphocyte proliferation	10/108	283/18866	5.2271e-06	7.23324e-05	4.26421e-05	TNFRSF1B/FADD/IL6ST/IL1B/IL6/PTPRC/CD22/ABL1/BLK/CCL5	10
GO:0048305	immunoglobulin secretion	4/108	21/18866	5.63877e-06	7.76695e-05	4.57885e-05	TRAF2/TNF/IL6/CD22	4
GO:0032722	positive regulation of chemokine production	5/108	45/18866	5.70231e-06	7.81844e-05	4.60921e-05	ADAM17/TNF/IL6R/IL1B/IL6	5
GO:0032943	mononuclear cell proliferation	10/108	286/18866	5.73615e-06	7.82892e-05	4.61539e-05	TNFRSF1B/FADD/IL6ST/IL1B/IL6/PTPRC/CD22/ABL1/BLK/CCL5	10
GO:0071260	cellular response to mechanical stimulus	6/108	79/18866	6.05899e-06	8.20123e-05	4.83487e-05	TNFRSF1A/FADD/PTGS2/IL1B/MAPK8/EGFR	6
GO:0044706	multi-multicellular organism process	9/108	226/18866	6.06381e-06	8.20123e-05	4.83487e-05	PTGS2/IL1B/MMP9/TIMP1/FOS/IGFBP7/FOSB/NR2F2/RXRA	9
GO:1902105	regulation of leukocyte differentiation	10/108	290/18866	6.48137e-06	8.7265e-05	5.14453e-05	RIPK1/FADD/TNF/IL1B/PTPRC/CD2/JUN/FOS/ABL1/CCR1	10
GO:1901224	positive regulation of NIK/NF-kappaB signaling	6/108	80/18866	6.52002e-06	8.73916e-05	5.152e-05	TRADD/TRAF2/TNF/IL1B/EGFR/ACTN4	6
GO:0007173	epidermal growth factor receptor signaling pathway	7/108	123/18866	6.81866e-06	9.09865e-05	5.36393e-05	ADAM17/MMP9/EGFR/PIK3CA/EGF/ABL1/TGFA	7
GO:0006925	inflammatory cell apoptotic process	4/108	22/18866	6.8615e-06	9.11513e-05	5.37364e-05	CXCR2/IL6/CCR5/CCL5	4
GO:0001937	negative regulation of endothelial cell proliferation	6/108	81/18866	7.00911e-06	9.22917e-05	5.44087e-05	TNF/CAV2/CCL2/PPARG/NR2F2/STAT1	6
GO:0001960	negative regulation of cytokine-mediated signaling pathway	6/108	81/18866	7.00911e-06	9.22917e-05	5.44087e-05	IL6/MMP12/PTPRC/RNF113A/CCL5/PPARG	6
GO:0006953	acute-phase response	5/108	47/18866	7.09457e-06	9.30073e-05	5.48306e-05	TNF/IL6R/PTGS2/IL1B/IL6	5
GO:0010631	epithelial cell migration	11/108	365/18866	7.8956e-06	0.000103057	6.0755e-05	ADAM17/TNF/PTGS2/MMP9/DPP4/JUN/PIK3CA/ABL1/PPARG/NR2F2/SP100	11
GO:0048708	astrocyte differentiation	6/108	83/18866	8.07665e-06	0.000104961	6.18778e-05	TNF/IL6ST/IL1B/IL6/EGFR/ABL1	6
GO:0051043	regulation of membrane protein ectodomain proteolysis	4/108	23/18866	8.26949e-06	0.000105697	6.23114e-05	TNFRSF1B/TNF/IL1B/TIMP1	4
GO:1903798	regulation of production of miRNAs involved in gene silencing by miRNA	4/108	23/18866	8.26949e-06	0.000105697	6.23114e-05	RIPK1/TNF/IL6/EGFR	4
GO:1904996	positive regulation of leukocyte adhesion to vascular endothelial cell	4/108	23/18866	8.26949e-06	0.000105697	6.23114e-05	TNF/SELE/IL6/ELANE	4
GO:0045444	fat cell differentiation	9/108	235/18866	8.31005e-06	0.000105697	6.23114e-05	TNF/PTGS2/IL6/ATF2/SENP2/ADRB1/PPARG/FABP4/KLF5	9
GO:1904018	positive regulation of vasculature development	9/108	235/18866	8.31005e-06	0.000105697	6.23114e-05	IL6R/PTGS2/CXCR2/CXCL8/IL1B/CXCR4/ADAM12/ABL1/CCL24	9
GO:0090132	epithelium migration	11/108	368/18866	8.52808e-06	0.00010801	6.36753e-05	ADAM17/TNF/PTGS2/MMP9/DPP4/JUN/PIK3CA/ABL1/PPARG/NR2F2/SP100	11
GO:0032663	regulation of interleukin-2 production	5/108	49/18866	8.73967e-06	0.00010976	6.47068e-05	TRAF2/TNFAIP3/IL1B/PTPRC/GBP1	5
GO:2000107	negative regulation of leukocyte apoptotic process	5/108	49/18866	8.73967e-06	0.00010976	6.47068e-05	FADD/CXCR2/CXCL12/CCR5/CCL5	5
GO:0014013	regulation of gliogenesis	7/108	128/18866	8.86488e-06	0.000110867	6.53592e-05	TNFRSF1B/TNF/IL6ST/IL1B/IL6/CXCR4/PPARG	7
GO:0007162	negative regulation of cell adhesion	10/108	301/18866	8.97879e-06	0.000111823	6.59233e-05	MMP12/PTPRC/SEMA4D/PAG1/CD164/CXCL12/ABL1/CCL25/ACTN4/GBP1	10
GO:0010950	positive regulation of endopeptidase activity	8/108	181/18866	9.56198e-06	0.000118592	6.99137e-05	TRADD/RIPK1/TRAF2/FADD/TNF/LCK/PPARG/PML	8
GO:0043434	response to peptide hormone	12/108	447/18866	9.64391e-06	0.000118905	7.00979e-05	CHUK/SOCS3/PTGS2/IL1B/TIMP1/CXCL12/PIK3CA/CAV2/PPARG/KLF15/STAT1/STAT2	12
GO:0002711	positive regulation of T cell mediated immunity	5/108	50/18866	9.66673e-06	0.000118905	7.00979e-05	TRAF2/FADD/IL1B/IL6/PTPRC	5
GO:0001776	leukocyte homeostasis	6/108	86/18866	9.92175e-06	0.000120615	7.1106e-05	ADAM17/TNFAIP3/FADD/CXCR2/IL6/ABL1	6
GO:1903901	negative regulation of viral life cycle	6/108	86/18866	9.92175e-06	0.000120615	7.1106e-05	TNF/CCL5/MX1/OAS2/PML/OAS1	6
GO:0090130	tissue migration	11/108	374/18866	9.9268e-06	0.000120615	7.1106e-05	ADAM17/TNF/PTGS2/MMP9/DPP4/JUN/PIK3CA/ABL1/PPARG/NR2F2/SP100	11
GO:0060761	negative regulation of response to cytokine stimulus	6/108	87/18866	1.06075e-05	0.000128069	7.55007e-05	IL6/MMP12/PTPRC/RNF113A/CCL5/PPARG	6
GO:0071675	regulation of mononuclear cell migration	5/108	51/18866	1.06689e-05	0.000128069	7.55007e-05	TNF/CXCL12/CCL5/CCR1/CCL27	5
GO:1902893	regulation of pri-miRNA transcription by RNA polymerase II	5/108	51/18866	1.06689e-05	0.000128069	7.55007e-05	TNF/JUN/FOS/PPARG/KLF5	5
GO:0070920	regulation of production of small RNA involved in gene silencing by RNA	4/108	25/18866	1.17099e-05	0.000140003	8.2536e-05	RIPK1/TNF/IL6/EGFR	4
GO:0061614	pri-miRNA transcription by RNA polymerase II	5/108	53/18866	1.29156e-05	0.000153803	9.06716e-05	TNF/JUN/FOS/PPARG/KLF5	5
GO:0031579	membrane raft organization	4/108	26/18866	1.37781e-05	0.000163423	9.63428e-05	PTPRC/CD2/ANXA2/CAV2	4
GO:0032623	interleukin-2 production	5/108	54/18866	1.4169e-05	0.000167396	9.86847e-05	TRAF2/TNFAIP3/IL1B/PTPRC/GBP1	5
GO:0030217	T cell differentiation	9/108	253/18866	1.49949e-05	0.000175764	0.000103618	ADAM17/FADD/IL1B/IL6/PTPRC/LCK/CD2/CD3D/ABL1	9
GO:0031668	cellular response to extracellular stimulus	9/108	253/18866	1.49949e-05	0.000175764	0.000103618	HNRNPA1/LCN2/PTPRC/JUN/FOS/ATF3/MAPK8/PPARG/NCOA1	9
GO:0061097	regulation of protein tyrosine kinase activity	6/108	93/18866	1.55733e-05	0.000181831	0.000107195	ADAM17/PTPRC/ADRA1A/EGF/TGFA/CCL5	6
GO:1901214	regulation of neuron death	10/108	321/18866	1.56874e-05	0.00018245	0.00010756	TNFRSF1B/TRAF2/TNF/JUN/FOS/ATF2/PIK3CA/ABL1/CCL5/CCL2	10
GO:0002697	regulation of immune effector process	12/108	470/18866	1.59049e-05	0.000184263	0.000108629	TNFRSF1B/TRAF2/TNFAIP3/FADD/TNF/IL1B/IL6/MMP12/PTPRC/CD22/BLK/STAT1	12
GO:0048143	astrocyte activation	4/108	27/18866	1.61031e-05	0.000185124	0.000109136	TNF/IL1B/IL6/EGFR	4
GO:1901623	regulation of lymphocyte chemotaxis	4/108	27/18866	1.61031e-05	0.000185124	0.000109136	ADAM17/CCL5/CCL27/CCL2	4
GO:0042098	T cell proliferation	8/108	195/18866	1.64328e-05	0.00018819	0.000110944	TNFRSF1B/FADD/IL6ST/IL1B/IL6/PTPRC/ABL1/CCL5	8
GO:0010959	regulation of metal ion transport	11/108	396/18866	1.69099e-05	0.000192915	0.000113729	PTGS2/CXCR4/CXCL12/EGF/ABL1/CCL5/CCR1/CCL2/CXCL9/ACTN4/PML	11
GO:0040013	negative regulation of locomotion	11/108	397/18866	1.73095e-05	0.000196722	0.000115974	TNF/TIMP1/ELANE/SEMA4D/DPP4/CXCL12/CCL2/CCL25/PPARG/NR2F2/SP100	11
GO:0043112	receptor metabolic process	8/108	198/18866	1.83481e-05	0.000207736	0.000122467	TNF/CXCR2/CXCL8/SELE/ANXA2/EGF/PPARG/MX1	8
GO:0051271	negative regulation of cellular component movement	11/108	400/18866	1.85577e-05	0.000209317	0.000123398	TNF/TIMP1/SEMA4D/DPP4/CXCL12/CCL2/CCL25/PPARG/NR2F2/ACTN4/SP100	11
GO:0010575	positive regulation of vascular endothelial growth factor production	4/108	28/18866	1.87044e-05	0.000210178	0.000123906	IL6ST/PTGS2/IL1B/IL6	4
GO:0002700	regulation of production of molecular mediator of immune response	7/108	144/18866	1.91169e-05	0.000214009	0.000126165	TNFRSF1B/TRAF2/TNF/IL1B/IL6/PTPRC/CD22	7
GO:0033135	regulation of peptidyl-serine phosphorylation	7/108	145/18866	1.99929e-05	0.000222152	0.000130965	TNF/OSM/PTGS2/IL6/CD44/EGFR/PIK3CA	7
GO:0038127	ERBB signaling pathway	7/108	145/18866	1.99929e-05	0.000222152	0.000130965	ADAM17/MMP9/EGFR/PIK3CA/EGF/ABL1/TGFA	7
GO:0010952	positive regulation of peptidase activity	8/108	201/18866	2.04476e-05	0.000226362	0.000133447	TRADD/RIPK1/TRAF2/FADD/TNF/LCK/PPARG/PML	8
GO:0001660	fever generation	3/108	10/18866	2.12625e-05	0.000232251	0.000136919	TNF/PTGS2/IL1B	3
GO:0002676	regulation of chronic inflammatory response	3/108	10/18866	2.12625e-05	0.000232251	0.000136919	TNFAIP3/TNF/CCL5	3
GO:0002696	positive regulation of leukocyte activation	11/108	406/18866	2.12903e-05	0.000232251	0.000136919	FADD/IL6ST/IL1B/IL6/PTPRC/LCK/DPP4/CD2/PIK3CA/CCL5/CCL2	11
GO:0043547	positive regulation of GTPase activity	11/108	406/18866	2.12903e-05	0.000232251	0.000136919	SEMA4D/JUN/RGS1/ADRB1/CAV2/CCL5/CCL16/CCL2/CCL24/CCL25/CCL20	11
GO:0033032	regulation of myeloid cell apoptotic process	4/108	29/18866	2.16017e-05	0.000234791	0.000138416	ADAM17/CXCR2/CCR5/CCL5	4
GO:0051384	response to glucocorticoid	7/108	147/18866	2.18445e-05	0.00023657	0.000139465	TNF/PTGS2/IL6/FOS/IGFBP7/FOSB/EGFR	7
GO:0031663	lipopolysaccharide-mediated signaling pathway	5/108	59/18866	2.19266e-05	0.000236602	0.000139484	TNFAIP3/TNF/IL1B/CCL5/CCL2	5
GO:0045069	regulation of viral genome replication	6/108	100/18866	2.35791e-05	0.000252609	0.00014892	TNF/CXCL8/CCL5/MX1/OAS2/OAS1	6
GO:0070301	cellular response to hydrogen peroxide	6/108	100/18866	2.35791e-05	0.000252609	0.00014892	RIPK1/TNFAIP3/IL6/LCN2/KDM6B/ABL1	6
GO:0061098	positive regulation of protein tyrosine kinase activity	5/108	60/18866	2.38116e-05	0.000254189	0.000149852	ADAM17/ADRA1A/EGF/TGFA/CCL5	5
GO:0042102	positive regulation of T cell proliferation	6/108	101/18866	2.49527e-05	0.000265422	0.000156474	FADD/IL6ST/IL1B/IL6/PTPRC/CCL5	6
GO:0051091	positive regulation of DNA-binding transcription factor activity	9/108	270/18866	2.50722e-05	0.000265747	0.000156666	TRADD/RIPK1/TRAF2/CHUK/TNF/IL1B/IL6/ATF2/PPARG	9
GO:0033619	membrane protein proteolysis	5/108	61/18866	2.58202e-05	0.000271748	0.000160204	TNFRSF1B/ADAM17/TNF/IL1B/TIMP1	5
GO:0045071	negative regulation of viral genome replication	5/108	61/18866	2.58202e-05	0.000271748	0.000160204	TNF/CCL5/MX1/OAS2/OAS1	5
GO:0045766	positive regulation of angiogenesis	8/108	208/18866	2.61428e-05	0.000274179	0.000161637	PTGS2/CXCR2/CXCL8/IL1B/CXCR4/ADAM12/ABL1/CCL24	8
GO:0043405	regulation of MAP kinase activity	10/108	342/18866	2.69982e-05	0.00028216	0.000166342	RIPK1/TRAF2/TNF/IL1B/ELANE/PTPRC/CXCR4/EGFR/EGF/TGFA	10
GO:1903706	regulation of hemopoiesis	12/108	498/18866	2.81112e-05	0.000292768	0.000172595	RIPK1/FADD/TNF/OSM/IL1B/PTPRC/CD2/JUN/FOS/ABL1/CCR1/STAT1	12
GO:0002703	regulation of leukocyte mediated immunity	8/108	211/18866	2.89616e-05	0.000298021	0.000175692	TNFRSF1B/TRAF2/FADD/TNF/IL1B/IL6/PTPRC/BLK	8
GO:0031652	positive regulation of heat generation	3/108	11/18866	2.91141e-05	0.000298021	0.000175692	TNF/PTGS2/IL1B	3
GO:0033632	regulation of cell-cell adhesion mediated by integrin	3/108	11/18866	2.91141e-05	0.000298021	0.000175692	DPP4/SKAP1/CCL5	3
GO:1903265	positive regulation of tumor necrosis factor-mediated signaling pathway	3/108	11/18866	2.91141e-05	0.000298021	0.000175692	ADAM17/RIPK1/TRAF2	3
GO:1903800	positive regulation of production of miRNAs involved in gene silencing by miRNA	3/108	11/18866	2.91141e-05	0.000298021	0.000175692	RIPK1/IL6/EGFR	3
GO:0002456	T cell mediated immunity	6/108	104/18866	2.94644e-05	0.000299666	0.000176662	TNFRSF1B/TRAF2/FADD/IL1B/IL6/PTPRC	6
GO:0002706	regulation of lymphocyte mediated immunity	7/108	154/18866	2.94754e-05	0.000299666	0.000176662	TNFRSF1B/TRAF2/FADD/TNF/IL1B/IL6/PTPRC	7
GO:0050867	positive regulation of cell activation	11/108	421/18866	2.9697e-05	0.000300896	0.000177387	FADD/IL6ST/IL1B/IL6/PTPRC/LCK/DPP4/CD2/PIK3CA/CCL5/CCL2	11
GO:0048545	response to steroid hormone	10/108	346/18866	2.98038e-05	0.000300958	0.000177424	TNF/PTGS2/IL6/FOS/IGFBP7/FOSB/EGFR/NCOA1/NCOA2/RXRA	10
GO:0051701	interaction with host	8/108	212/18866	2.9956e-05	0.000301477	0.000177729	CXCL8/DPP4/CXCR4/CCR5/EGFR/CAV2/RXRA/PML	8
GO:0002824	positive regulation of adaptive immune response based on somatic recombination of immune receptors built from immunoglobulin superfamily domains	6/108	105/18866	3.11061e-05	0.000312	0.000183933	TRAF2/FADD/TNF/IL1B/IL6/PTPRC	6
GO:0000187	activation of MAPK activity	7/108	156/18866	3.2019e-05	0.000320083	0.000188698	RIPK1/TNF/IL1B/PTPRC/CXCR4/EGF/TGFA	7
GO:0002724	regulation of T cell cytokine production	4/108	32/18866	3.22766e-05	0.000321582	0.000189582	TNFRSF1B/TRAF2/IL1B/IL6	4
GO:0002708	positive regulation of lymphocyte mediated immunity	6/108	106/18866	3.28204e-05	0.000325914	0.000192136	TRAF2/FADD/TNF/IL1B/IL6/PTPRC	6
GO:0051651	maintenance of location in cell	8/108	216/18866	3.42245e-05	0.000338732	0.000199693	LCN2/PTPRC/LCK/CCR5/ABL1/CXCL9/SP100/PML	8
GO:0060402	calcium ion transport into cytosol	7/108	158/18866	3.47406e-05	0.000342705	0.000202035	PTPRC/LCK/ADRA1A/CCR5/ABL1/CXCL9/PML	7
GO:0007623	circadian rhythm	8/108	218/18866	3.65426e-05	0.000358074	0.000211095	JUN/MAPK8/MAPK9/ADRB1/EGFR/PPARG/NCOA2/PML	8
GO:0048384	retinoic acid receptor signaling pathway	4/108	33/18866	3.65672e-05	0.000358074	0.000211095	PPARG/RXRA/ACTN4/PML	4
GO:0019216	regulation of lipid metabolic process	11/108	431/18866	3.67777e-05	0.000358074	0.000211095	TNFRSF1A/TNF/SOCS3/PTGS2/IL1B/IGFBP7/PPARG/NCOA1/NCOA2/HELZ2/RXRA	11
GO:0030099	myeloid cell differentiation	11/108	431/18866	3.67777e-05	0.000358074	0.000211095	RIPK1/FADD/TNF/MMP9/JUN/FOS/ANXA2/CCR1/PPARG/STAT1/PML	11
GO:0051251	positive regulation of lymphocyte activation	10/108	357/18866	3.88435e-05	0.000376959	0.000222229	FADD/IL6ST/IL1B/IL6/PTPRC/LCK/DPP4/PIK3CA/CCL5/CCL2	10
GO:0043542	endothelial cell migration	9/108	286/18866	3.93243e-05	0.00038039	0.000224251	ADAM17/TNF/PTGS2/DPP4/PIK3CA/ABL1/PPARG/NR2F2/SP100	9
GO:0002637	regulation of immunoglobulin production	5/108	68/18866	4.3828e-05	0.000421228	0.000248326	TRAF2/TNF/IL6/PTPRC/CD22	5
GO:0050766	positive regulation of phagocytosis	5/108	68/18866	4.3828e-05	0.000421228	0.000248326	TNF/IL1B/PTPRC/CCL2/PPARG	5
GO:0031960	response to corticosteroid	7/108	164/18866	4.40695e-05	0.000422192	0.000248895	TNF/PTGS2/IL6/FOS/IGFBP7/FOSB/EGFR	7
GO:0050854	regulation of antigen receptor-mediated signaling pathway	5/108	69/18866	4.70382e-05	0.000449192	0.000264812	PTPRC/LCK/CD22/BLK/GBP1	5
GO:0010038	response to metal ion	10/108	366/18866	4.78949e-05	0.000455916	0.000268776	CHUK/PTGS2/MMP9/JUN/FOS/MAPK8/FOSB/MAPK9/EGFR/FABP4	10
GO:0001933	negative regulation of protein phosphorylation	11/108	444/18866	4.81282e-05	0.000456683	0.000269228	TNFAIP3/SOCS3/IL1B/PTPRC/SEMA4D/JUN/ATF3/ABL1/NR2F2/FABP4/GBP1	11
GO:0042129	regulation of T cell proliferation	7/108	167/18866	4.94522e-05	0.00046745	0.000275576	TNFRSF1B/FADD/IL6ST/IL1B/IL6/PTPRC/CCL5	7
GO:0031650	regulation of heat generation	3/108	13/18866	5.00449e-05	0.00046745	0.000275576	TNF/PTGS2/IL1B	3
GO:0045741	positive regulation of epidermal growth factor-activated receptor activity	3/108	13/18866	5.00449e-05	0.00046745	0.000275576	ADAM17/EGF/TGFA	3
GO:0061043	regulation of vascular wound healing	3/108	13/18866	5.00449e-05	0.00046745	0.000275576	TNFAIP3/TNF/CXCR4	3
GO:0072683	T cell extravasation	3/108	13/18866	5.00449e-05	0.00046745	0.000275576	FADD/ITGAL/CCL2	3
GO:0045742	positive regulation of epidermal growth factor receptor signaling pathway	4/108	36/18866	5.19485e-05	0.00048372	0.000285167	ADAM17/MMP9/EGF/TGFA	4
GO:0052126	movement in host environment	7/108	169/18866	5.33314e-05	0.000495055	0.00029185	CXCL8/DPP4/CXCR4/CCR5/EGFR/CAV2/PML	7
GO:0045446	endothelial cell differentiation	6/108	117/18866	5.71918e-05	0.000529246	0.000312006	TNFRSF1A/TNF/IL1B/KDM6B/CXCR4/NR2F2	6
GO:2000273	positive regulation of signaling receptor activity	4/108	37/18866	5.79895e-05	0.000534971	0.000315382	ADAM17/EGF/TGFA/CCL2	4
GO:0010632	regulation of epithelial cell migration	9/108	301/18866	5.84044e-05	0.000536188	0.000316099	ADAM17/TNF/PTGS2/MMP9/JUN/ABL1/PPARG/NR2F2/SP100	9
GO:0009266	response to temperature stimulus	8/108	233/18866	5.84802e-05	0.000536188	0.000316099	PTGS2/FOS/IGFBP7/CXCR4/PSIP1/CXCL12/ADRB1/PPARG	8
GO:0006959	humoral immune response	10/108	377/18866	6.13524e-05	0.000560802	0.00033061	TNF/CXCL8/IL1B/IL6/LCN2/CXCL5/ELANE/PTPRC/CCL2/CXCL9	10
GO:0010517	regulation of phospholipase activity	5/108	73/18866	6.17369e-05	0.000562596	0.000331667	SELE/ADRA1A/EGFR/ABL1/CCL5	5
GO:1901222	regulation of NIK/NF-kappaB signaling	6/108	119/18866	6.28718e-05	0.000571045	0.000336648	TRADD/TRAF2/TNF/IL1B/EGFR/ACTN4	6
GO:0060707	trophoblast giant cell differentiation	3/108	14/18866	6.34282e-05	0.000571045	0.000336648	SOCS3/SENP2/NR2F2	3
GO:0070486	leukocyte aggregation	3/108	14/18866	6.34282e-05	0.000571045	0.000336648	IL1B/CD44/SEMA4D	3
GO:1903054	negative regulation of extracellular matrix organization	3/108	14/18866	6.34282e-05	0.000571045	0.000336648	TNFRSF1A/TNFRSF1B/DPP4	3
GO:1901186	positive regulation of ERBB signaling pathway	4/108	38/18866	6.45273e-05	0.000578506	0.000341046	ADAM17/MMP9/EGF/TGFA	4
GO:0048511	rhythmic process	9/108	305/18866	6.4644e-05	0.000578506	0.000341046	JUN/MAPK8/MAPK9/ADRB1/EGFR/PPARG/NCOA1/NCOA2/PML	9
GO:0050680	negative regulation of epithelial cell proliferation	7/108	175/18866	6.64921e-05	0.000593269	0.00034975	TNF/ATF2/CAV2/CCL2/PPARG/NR2F2/STAT1	7
GO:0038034	signal transduction in absence of ligand	5/108	75/18866	7.02997e-05	0.000621674	0.000366495	RIPK1/FADD/TNF/IL1B/LCN2	5
GO:0045685	regulation of glial cell differentiation	5/108	75/18866	7.02997e-05	0.000621674	0.000366495	TNFRSF1B/IL6ST/IL6/CXCR4/PPARG	5
GO:0097192	extrinsic apoptotic signaling pathway in absence of ligand	5/108	75/18866	7.02997e-05	0.000621674	0.000366495	RIPK1/FADD/TNF/IL1B/LCN2	5
GO:0051928	positive regulation of calcium ion transport	6/108	122/18866	7.22283e-05	0.000636845	0.000375439	CXCL12/ABL1/CCL5/CCR1/CCL2/CXCL9	6
GO:0051897	positive regulation of protein kinase B signaling	7/108	178/18866	7.40049e-05	0.000647472	0.000381704	TNF/OSM/LCK/EGFR/PIK3CA/EGF/TGFA	7
GO:0060401	cytosolic calcium ion transport	7/108	178/18866	7.40049e-05	0.000647472	0.000381704	PTPRC/LCK/ADRA1A/CCR5/ABL1/CXCL9/PML	7
GO:0038093	Fc receptor signaling pathway	8/108	241/18866	7.40835e-05	0.000647472	0.000381704	CHUK/PTPRC/JUN/FOS/MAPK8/MAPK9/PIK3CA/ABL1	8
GO:0033077	T cell differentiation in thymus	5/108	76/18866	7.49101e-05	0.00065089	0.000383719	ADAM17/FADD/IL1B/PTPRC/CD3D	5
GO:1903524	positive regulation of blood circulation	5/108	76/18866	7.49101e-05	0.00065089	0.000383719	PTGS2/SLC1A1/ADRA1A/ADRB1/EGFR	5
GO:0002761	regulation of myeloid leukocyte differentiation	6/108	123/18866	7.55827e-05	0.000654831	0.000386042	RIPK1/FADD/TNF/JUN/FOS/CCR1	6
GO:0051044	positive regulation of membrane protein ectodomain proteolysis	3/108	15/18866	7.89551e-05	0.000674366	0.000397559	TNFRSF1B/TNF/IL1B	3
GO:1901550	regulation of endothelial cell development	3/108	15/18866	7.89551e-05	0.000674366	0.000397559	TNFRSF1A/TNF/IL1B	3
GO:1903140	regulation of establishment of endothelial barrier	3/108	15/18866	7.89551e-05	0.000674366	0.000397559	TNFRSF1A/TNF/IL1B	3
GO:0022612	gland morphogenesis	6/108	124/18866	7.90601e-05	0.000674366	0.000397559	TNFAIP3/TNF/IL6/EGFR/RXRA/PML	6
GO:0051101	regulation of DNA binding	6/108	124/18866	7.90601e-05	0.000674366	0.000397559	MMP9/JUN/MAPK8/EGF/PPARG/SP100	6
GO:0050691	regulation of defense response to virus by host	4/108	40/18866	7.91912e-05	0.000674366	0.000397559	TNFAIP3/IL1B/MMP12/STAT1	4
GO:0043500	muscle adaptation	6/108	125/18866	8.26639e-05	0.000701939	0.000413814	TNFRSF1A/TNFRSF1B/IL6ST/IL1B/ADRA1A/KLF15	6
GO:0031667	response to nutrient levels	11/108	473/18866	8.47671e-05	0.000717759	0.00042314	HNRNPA1/PTGS2/LCN2/JUN/ATF3/MAPK8/ADRB1/EGFR/PPARG/NCOA1/STAT1	11
GO:0038083	peptidyl-tyrosine autophosphorylation	4/108	41/18866	8.73673e-05	0.000737686	0.000434888	LCK/EGFR/ABL1/BLK	4
GO:0014066	regulation of phosphatidylinositol 3-kinase signaling	6/108	127/18866	9.02642e-05	0.000759999	0.000448042	TNF/OSM/SEMA4D/EGFR/PIK3CA/CCL5	6
GO:0038061	NIK/NF-kappaB signaling	7/108	184/18866	9.11152e-05	0.000765009	0.000450996	TRADD/TRAF2/CHUK/TNF/IL1B/EGFR/ACTN4	7
GO:0042176	regulation of protein catabolic process	10/108	397/18866	9.41476e-05	0.000788255	0.0004647	TNFRSF1B/TNFAIP3/TNF/IL1B/TIMP1/MAPK9/EGFR/ANXA2/EGF/PML	10
GO:0010820	positive regulation of T cell chemotaxis	3/108	16/18866	9.6771e-05	0.000805706	0.000474988	ADAM17/CCL5/CCL27	3
GO:0033033	negative regulation of myeloid cell apoptotic process	3/108	16/18866	9.6771e-05	0.000805706	0.000474988	CXCR2/CCR5/CCL5	3
GO:0002429	immune response-activating cell surface receptor signaling pathway	11/108	481/18866	9.83357e-05	0.000811948	0.000478668	CHUK/PTPRC/LCK/PAG1/CD22/CD3D/SKAP1/PIK3CA/ABL1/BLK/GBP1	11
GO:0002757	immune response-activating signal transduction	11/108	481/18866	9.83357e-05	0.000811948	0.000478668	CHUK/PTPRC/LCK/PAG1/CD22/CD3D/SKAP1/PIK3CA/ABL1/BLK/GBP1	11
GO:0043087	regulation of GTPase activity	11/108	481/18866	9.83357e-05	0.000811948	0.000478668	SEMA4D/JUN/RGS1/ADRB1/CAV2/CCL5/CCL16/CCL2/CCL24/CCL25/CCL20	11
GO:0042326	negative regulation of phosphorylation	11/108	484/18866	0.000103882	0.000855385	0.000504275	TNFAIP3/SOCS3/IL1B/PTPRC/SEMA4D/JUN/ATF3/ABL1/NR2F2/FABP4/GBP1	11
GO:0002369	T cell cytokine production	4/108	43/18866	0.000105536	0.000866611	0.000510893	TNFRSF1B/TRAF2/IL1B/IL6	4
GO:0002718	regulation of cytokine production involved in immune response	5/108	83/18866	0.000114051	0.000931417	0.000549098	TNFRSF1B/TRAF2/TNF/IL1B/IL6	5
GO:0048145	regulation of fibroblast proliferation	5/108	83/18866	0.000114051	0.000931417	0.000549098	JUN/EGFR/ANXA2/PPARG/PML	5
GO:0045687	positive regulation of glial cell differentiation	4/108	44/18866	0.00011558	0.000940238	0.000554298	TNFRSF1B/IL6ST/CXCR4/PPARG	4
GO:0010819	regulation of T cell chemotaxis	3/108	17/18866	0.000117019	0.000940238	0.000554298	ADAM17/CCL5/CCL27	3
GO:0030730	sequestering of triglyceride	3/108	17/18866	0.000117019	0.000940238	0.000554298	TNF/IL1B/PPARG	3
GO:0032966	negative regulation of collagen biosynthetic process	3/108	17/18866	0.000117019	0.000940238	0.000554298	IL6/PPARG/CIITA	3
GO:0033631	cell-cell adhesion mediated by integrin	3/108	17/18866	0.000117019	0.000940238	0.000554298	DPP4/SKAP1/CCL5	3
GO:0044764	multi-organism cellular process	3/108	17/18866	0.000117019	0.000940238	0.000554298	CXCR4/CCR5/CAV2	3
GO:0048144	fibroblast proliferation	5/108	84/18866	0.000120721	0.00096739	0.000570305	JUN/EGFR/ANXA2/PPARG/PML	5
GO:0014002	astrocyte development	4/108	45/18866	0.0001263	0.0010076	0.000594013	TNF/IL1B/IL6/EGFR	4
GO:0003158	endothelium development	6/108	135/18866	0.000126414	0.0010076	0.000594013	TNFRSF1A/TNF/IL1B/KDM6B/CXCR4/NR2F2	6
GO:0050671	positive regulation of lymphocyte proliferation	6/108	136/18866	0.00013164	0.00104647	0.000616925	FADD/IL6ST/IL1B/IL6/PTPRC/CCL5	6
GO:0050728	negative regulation of inflammatory response	7/108	196/18866	0.000135033	0.0010706	0.000631149	TNFRSF1A/TNFRSF1B/TNFAIP3/SOCS3/ELANE/PTPRC/PPARG	7
GO:0032946	positive regulation of mononuclear cell proliferation	6/108	137/18866	0.000137036	0.0010836	0.000638814	FADD/IL6ST/IL1B/IL6/PTPRC/CCL5	6
GO:0032570	response to progesterone	4/108	46/18866	0.000137722	0.00108615	0.000640318	FOS/FOSB/NCOA1/NCOA2	4
GO:0010713	negative regulation of collagen metabolic process	3/108	18/18866	0.000139838	0.00109705	0.000646743	IL6/PPARG/CIITA	3
GO:0150078	positive regulation of neuroinflammatory response	3/108	18/18866	0.000139838	0.00109705	0.000646743	TNF/IL1B/IL6	3
GO:0002705	positive regulation of leukocyte mediated immunity	6/108	138/18866	0.000142606	0.00111583	0.000657818	TRAF2/FADD/TNF/IL1B/IL6/PTPRC	6
GO:0014068	positive regulation of phosphatidylinositol 3-kinase signaling	5/108	88/18866	0.000150443	0.0011716	0.000690696	TNF/OSM/SEMA4D/PIK3CA/CCL5	5
GO:0046883	regulation of hormone secretion	8/108	267/18866	0.000150517	0.0011716	0.000690696	TNF/OSM/IL1B/IL6/DPP4/EGFR/BLK/CCL5	8
GO:1901654	response to ketone	7/108	200/18866	0.000153005	0.00118788	0.000700288	FOS/IGFBP7/FOSB/EGFR/PPARG/NCOA1/NCOA2	7
GO:0031348	negative regulation of defense response	8/108	269/18866	0.000158408	0.00122555	0.000722499	TNFRSF1A/TNFRSF1B/TNFAIP3/SOCS3/MMP12/ELANE/PTPRC/PPARG	8
GO:0001892	embryonic placenta development	5/108	89/18866	0.000158678	0.00122555	0.000722499	SOCS3/SENP2/EGFR/NR2F2/NCOA1	5
GO:1900274	regulation of phospholipase C activity	4/108	48/18866	0.000162782	0.00125401	0.000739274	SELE/ADRA1A/EGFR/ABL1	4
GO:0002922	positive regulation of humoral immune response	3/108	19/18866	0.000165367	0.00126092	0.000743351	TNF/IL1B/PTPRC	3
GO:0048245	eosinophil chemotaxis	3/108	19/18866	0.000165367	0.00126092	0.000743351	CCL5/CCL2/CCL24	3
GO:0060252	positive regulation of glial cell proliferation	3/108	19/18866	0.000165367	0.00126092	0.000743351	TNF/IL1B/IL6	3
GO:0090026	positive regulation of monocyte chemotaxis	3/108	19/18866	0.000165367	0.00126092	0.000743351	CXCL12/CCL5/CCR1	3
GO:0042058	regulation of epidermal growth factor receptor signaling pathway	5/108	90/18866	0.000167253	0.00127206	0.000749918	ADAM17/MMP9/EGFR/EGF/TGFA	5
GO:0002686	negative regulation of leukocyte migration	4/108	49/18866	0.000176474	0.0013354	0.000787256	DPP4/CXCL12/CCL2/CCL25	4
GO:0035196	production of miRNAs involved in gene silencing by miRNA	4/108	49/18866	0.000176474	0.0013354	0.000787256	RIPK1/TNF/IL6/EGFR	4
GO:0106106	cold-induced thermogenesis	6/108	144/18866	0.000179905	0.0013545	0.000798519	ADAM17/LCN2/KDM6B/CXCR4/ADRB1/FABP4	6
GO:0120161	regulation of cold-induced thermogenesis	6/108	144/18866	0.000179905	0.0013545	0.000798519	ADAM17/LCN2/KDM6B/CXCR4/ADRB1/FABP4	6
GO:0030336	negative regulation of cell migration	9/108	350/18866	0.000183148	0.00137545	0.000810869	TNF/TIMP1/DPP4/CXCL12/CCL2/CCL25/PPARG/NR2F2/SP100	9
GO:0001774	microglial cell activation	4/108	50/18866	0.000190979	0.00141726	0.000835518	TNF/IL6/PTPRC/JUN	4
GO:0002269	leukocyte activation involved in inflammatory response	4/108	50/18866	0.000190979	0.00141726	0.000835518	TNF/IL6/PTPRC/JUN	4
GO:0032760	positive regulation of tumor necrosis factor production	4/108	50/18866	0.000190979	0.00141726	0.000835518	RIPK1/FADD/PTPRC/CD2	4
GO:0097300	programmed necrotic cell death	4/108	50/18866	0.000190979	0.00141726	0.000835518	RIPK1/TRAF2/FADD/TNF	4
GO:0050708	regulation of protein secretion	9/108	352/18866	0.000191086	0.00141726	0.000835518	TRAF2/TNF/IL1B/IL6/DPP4/CD22/EGFR/BLK/CCL5	9
GO:0002544	chronic inflammatory response	3/108	20/18866	0.00019374	0.00141934	0.000836741	TNFAIP3/TNF/CCL5	3
GO:0002726	positive regulation of T cell cytokine production	3/108	20/18866	0.00019374	0.00141934	0.000836741	TRAF2/IL1B/IL6	3
GO:0007252	I-kappaB phosphorylation	3/108	20/18866	0.00019374	0.00141934	0.000836741	TRAF2/CHUK/TNF	3
GO:0034138	toll-like receptor 3 signaling pathway	3/108	20/18866	0.00019374	0.00141934	0.000836741	RIPK1/TNFAIP3/FADD	3
GO:0060965	negative regulation of gene silencing by miRNA	3/108	20/18866	0.00019374	0.00141934	0.000836741	TNF/IL6/PPARG	3
GO:0051702	interaction with symbiont	5/108	93/18866	0.000195115	0.00142591	0.000840618	ELANE/JUN/ANXA2/CAV2/CCL5	5
GO:0044409	entry into host	6/108	147/18866	0.000201241	0.00146709	0.000864896	CXCL8/DPP4/CXCR4/CCR5/EGFR/CAV2	6
GO:1904035	regulation of epithelial cell apoptotic process	5/108	94/18866	0.000205146	0.00149193	0.000879535	TNFAIP3/TNF/IL6/ABL1/CCL2	5
GO:0048146	positive regulation of fibroblast proliferation	4/108	51/18866	0.000206325	0.00149475	0.000881202	JUN/EGFR/ANXA2/PML	4
GO:0030100	regulation of endocytosis	7/108	210/18866	0.000206535	0.00149475	0.000881202	SELE/CD22/ANXA2/EGF/ABL1/PPARG/ACTN4	7
GO:0014074	response to purine-containing compound	6/108	149/18866	0.000216539	0.00156337	0.000921655	PTGS2/IL1B/FOS/FOSB/PPARG/STAT1	6
GO:0010876	lipid localization	10/108	440/18866	0.00021718	0.00156422	0.000922156	TNF/IL1B/IL6/ANXA2/EGF/PPARG/NCOA1/NCOA2/RXRA/FABP4	10
GO:0071622	regulation of granulocyte chemotaxis	4/108	52/18866	0.000222539	0.00158045	0.000931724	CXCR2/CXCL8/DPP4/CCL5	4
GO:1903557	positive regulation of tumor necrosis factor superfamily cytokine production	4/108	52/18866	0.000222539	0.00158045	0.000931724	RIPK1/FADD/PTPRC/CD2	4
GO:0070665	positive regulation of leukocyte proliferation	6/108	150/18866	0.000224525	0.00158045	0.000931724	FADD/IL6ST/IL1B/IL6/PTPRC/CCL5	6
GO:0002693	positive regulation of cellular extravasation	3/108	21/18866	0.00022509	0.00158045	0.000931724	FADD/SELE/ELANE	3
GO:0035357	peroxisome proliferator activated receptor signaling pathway	3/108	21/18866	0.00022509	0.00158045	0.000931724	PPARG/RXRA/ACTN4	3
GO:0036499	PERK-mediated unfolded protein response	3/108	21/18866	0.00022509	0.00158045	0.000931724	CXCL8/ATF3/CCL2	3
GO:0061042	vascular wound healing	3/108	21/18866	0.00022509	0.00158045	0.000931724	TNFAIP3/TNF/CXCR4	3
GO:0140131	positive regulation of lymphocyte chemotaxis	3/108	21/18866	0.00022509	0.00158045	0.000931724	ADAM17/CCL5/CCL27	3
GO:0140467	integrated stress response signaling	3/108	21/18866	0.00022509	0.00158045	0.000931724	CXCL8/ATF3/CCL2	3
GO:0007254	JNK cascade	7/108	213/18866	0.00022525	0.00158045	0.000931724	RIPK1/TRAF2/TNF/IL1B/MAPK8/MAPK9/EGFR	7
GO:0090276	regulation of peptide hormone secretion	7/108	213/18866	0.00022525	0.00158045	0.000931724	TNF/IL1B/IL6/DPP4/EGFR/BLK/CCL5	7
GO:0043270	positive regulation of ion transport	8/108	284/18866	0.00022915	0.00160405	0.000945637	IL1B/CXCL12/ABL1/CCL5/CCR1/CCL2/CXCL9/ACTN4	8
GO:0050764	regulation of phagocytosis	5/108	97/18866	0.00023761	0.00164783	0.000971447	TNF/IL1B/PTPRC/CCL2/PPARG	5
GO:0120162	positive regulation of cold-induced thermogenesis	5/108	97/18866	0.00023761	0.00164783	0.000971447	LCN2/KDM6B/CXCR4/ADRB1/FABP4	5
GO:1901184	regulation of ERBB signaling pathway	5/108	97/18866	0.00023761	0.00164783	0.000971447	ADAM17/MMP9/EGFR/EGF/TGFA	5
GO:1901216	positive regulation of neuron death	5/108	97/18866	0.00023761	0.00164783	0.000971447	TNF/JUN/FOS/ATF2/ABL1	5
GO:0043124	negative regulation of I-kappaB kinase/NF-kappaB signaling	4/108	53/18866	0.000239651	0.00165814	0.000977525	RIPK1/TNFAIP3/ABL1/STAT1	4
GO:0051403	stress-activated MAPK cascade	8/108	286/18866	0.000240284	0.00165868	0.000977844	RIPK1/TRAF2/CHUK/TNF/IL1B/MAPK8/MAPK9/EGFR	8
GO:2000146	negative regulation of cell motility	9/108	365/18866	0.000249991	0.00172171	0.001015	TNF/TIMP1/DPP4/CXCL12/CCL2/CCL25/PPARG/NR2F2/SP100	9
GO:0031050	dsRNA processing	4/108	54/18866	0.00025769	0.00176659	0.00104146	RIPK1/TNF/IL6/EGFR	4
GO:0070918	production of small RNA involved in gene silencing by RNA	4/108	54/18866	0.00025769	0.00176659	0.00104146	RIPK1/TNF/IL6/EGFR	4
GO:0014065	phosphatidylinositol 3-kinase signaling	6/108	154/18866	0.000258818	0.00177027	0.00104363	TNF/OSM/SEMA4D/EGFR/PIK3CA/CCL5	6
GO:0010888	negative regulation of lipid storage	3/108	22/18866	0.000259548	0.0017712	0.00104418	TNF/IL6/PPARG	3
GO:0051098	regulation of binding	9/108	367/18866	0.000260266	0.00177206	0.00104468	MMP9/JUN/MAPK8/SENP2/ANXA2/EGF/ABL1/PPARG/SP100	9
GO:0051817	modulation of process of other organism involved in symbiotic interaction	5/108	99/18866	0.000261329	0.00177525	0.00104657	JUN/ANXA2/CAV2/CCL5/RXRA	5
GO:0030098	lymphocyte differentiation	9/108	368/18866	0.000265534	0.00179973	0.001061	ADAM17/FADD/IL1B/IL6/PTPRC/LCK/CD2/CD3D/ABL1	9
GO:1990845	adaptive thermogenesis	6/108	155/18866	0.000268003	0.00181235	0.00106844	ADAM17/LCN2/KDM6B/CXCR4/ADRB1/FABP4	6
GO:0045807	positive regulation of endocytosis	5/108	100/18866	0.000273842	0.00184766	0.00108925	SELE/ANXA2/EGF/PPARG/ACTN4	5
GO:0002460	adaptive immune response based on somatic recombination of immune receptors built from immunoglobulin superfamily domains	9/108	370/18866	0.000276336	0.00186029	0.0010967	TNFRSF1B/ADAM17/TRAF2/TNFAIP3/FADD/TNF/IL1B/IL6/PTPRC	9
GO:0031669	cellular response to nutrient levels	7/108	221/18866	0.000281929	0.00189368	0.00111638	HNRNPA1/LCN2/JUN/ATF3/MAPK8/PPARG/NCOA1	7
GO:0060191	regulation of lipase activity	5/108	101/18866	0.000286805	0.00192211	0.00113314	SELE/ADRA1A/EGFR/ABL1/CCL5	5
GO:0051146	striated muscle cell differentiation	8/108	295/18866	0.000296027	0.00196465	0.00115822	CHUK/KDM6B/ADRA1A/ADAM12/CAV2/CXCL9/RXRA/KLF5	8
GO:0032703	negative regulation of interleukin-2 production	3/108	23/18866	0.000297239	0.00196465	0.00115822	TNFAIP3/PTPRC/GBP1	3
GO:0048714	positive regulation of oligodendrocyte differentiation	3/108	23/18866	0.000297239	0.00196465	0.00115822	TNFRSF1B/CXCR4/PPARG	3
GO:0060149	negative regulation of posttranscriptional gene silencing	3/108	23/18866	0.000297239	0.00196465	0.00115822	TNF/IL6/PPARG	3
GO:0060967	negative regulation of gene silencing by RNA	3/108	23/18866	0.000297239	0.00196465	0.00115822	TNF/IL6/PPARG	3
GO:0072677	eosinophil migration	3/108	23/18866	0.000297239	0.00196465	0.00115822	CCL5/CCL2/CCL24	3
GO:0002699	positive regulation of immune effector process	7/108	223/18866	0.000297754	0.00196465	0.00115822	TRAF2/FADD/TNF/IL1B/IL6/PTPRC/BLK	7
GO:0051348	negative regulation of transferase activity	8/108	296/18866	0.000302824	0.0019937	0.00117535	TNFAIP3/SOCS3/IL1B/PTPRC/ABL1/PPARG/NR2F2/FABP4	8
GO:0051092	positive regulation of NF-kappaB transcription factor activity	6/108	159/18866	0.000307337	0.00201897	0.00119024	TRADD/RIPK1/TRAF2/CHUK/TNF/IL1B	6
GO:0002367	cytokine production involved in immune response	5/108	104/18866	0.0003285	0.00214855	0.00126663	TNFRSF1B/TRAF2/TNF/IL1B/IL6	5
GO:0003300	cardiac muscle hypertrophy	5/108	104/18866	0.0003285	0.00214855	0.00126663	TNFRSF1A/TNFRSF1B/IL6ST/ADRA1A/KLF15	5
GO:0031098	stress-activated protein kinase signaling cascade	8/108	300/18866	0.000331303	0.00216215	0.00127465	RIPK1/TRAF2/CHUK/TNF/IL1B/MAPK8/MAPK9/EGFR	8
GO:2000637	positive regulation of gene silencing by miRNA	3/108	24/18866	0.000338291	0.00220294	0.0012987	RIPK1/IL6/EGFR	3
GO:0002791	regulation of peptide secretion	9/108	381/18866	0.000342476	0.00222535	0.00131191	TRAF2/TNF/IL1B/IL6/DPP4/CD22/EGFR/BLK/CCL5	9
GO:0003012	muscle system process	10/108	467/18866	0.000348752	0.00225849	0.00133145	TNFRSF1A/TNFRSF1B/CHUK/IL6ST/PTGS2/IL1B/CXCR4/ADRA1A/PIK3CA/KLF15	10
GO:0006909	phagocytosis	9/108	382/18866	0.000349087	0.00225849	0.00133145	TNF/IL1B/ELANE/PTPRC/ITGAL/PIK3CA/ABL1/CCL2/PPARG	9
GO:2000379	positive regulation of reactive oxygen species metabolic process	5/108	106/18866	0.000358743	0.00231595	0.00136532	RIPK1/TNF/PTGS2/IL1B/EGFR	5
GO:0014897	striated muscle hypertrophy	5/108	107/18866	0.000374632	0.00241331	0.00142272	TNFRSF1A/TNFRSF1B/IL6ST/ADRA1A/KLF15	5
GO:0002440	production of molecular mediator of immune response	8/108	306/18866	0.000378092	0.00243036	0.00143277	TNFRSF1B/TRAF2/TNF/IL1B/IL6/ELANE/PTPRC/CD22	8
GO:0060148	positive regulation of posttranscriptional gene silencing	3/108	25/18866	0.000382824	0.002445	0.0014414	RIPK1/IL6/EGFR	3
GO:0060330	regulation of response to interferon-gamma	3/108	25/18866	0.000382824	0.002445	0.0014414	SOCS3/PPARG/STAT1	3
GO:0060334	regulation of interferon-gamma-mediated signaling pathway	3/108	25/18866	0.000382824	0.002445	0.0014414	SOCS3/PPARG/STAT1	3
GO:0045088	regulation of innate immune response	8/108	307/18866	0.00038639	0.00246251	0.00145173	CHUK/TNFAIP3/FADD/SOCS3/MMP12/CCL5/PPARG/STAT1	8
GO:0014706	striated muscle tissue development	9/108	389/18866	0.000398389	0.00253358	0.00149362	RIPK1/FOS/ATF3/KDM6B/ADRA1A/CAV2/NR2F2/RXRA/KLF5	9
GO:0042692	muscle cell differentiation	9/108	390/18866	0.000405879	0.00257574	0.00151848	CHUK/KDM6B/ADRA1A/ADAM12/CAV2/ABL1/CXCL9/RXRA/KLF5	9
GO:0014896	muscle hypertrophy	5/108	109/18866	0.000408	0.00258371	0.00152318	TNFRSF1A/TNFRSF1B/IL6ST/ADRA1A/KLF15	5
GO:0010574	regulation of vascular endothelial growth factor production	4/108	61/18866	0.000412364	0.00260069	0.00153318	IL6ST/PTGS2/IL1B/IL6	4
GO:0045931	positive regulation of mitotic cell cycle	6/108	168/18866	0.000412421	0.00260069	0.00153318	ADAM17/IL1B/EGFR/EGF/ABL1/TGFA	6
GO:0032680	regulation of tumor necrosis factor production	5/108	110/18866	0.000425502	0.00267276	0.00157567	RIPK1/TNFAIP3/FADD/PTPRC/CD2	5
GO:0038095	Fc-epsilon receptor signaling pathway	6/108	169/18866	0.000425639	0.00267276	0.00157567	CHUK/JUN/FOS/MAPK8/MAPK9/PIK3CA	6
GO:0046777	protein autophosphorylation	7/108	237/18866	0.000429634	0.00268363	0.00158208	RIPK1/PTPRC/LCK/JUN/EGFR/ABL1/BLK	7
GO:0032743	positive regulation of interleukin-2 production	3/108	26/18866	0.000430961	0.00268363	0.00158208	TRAF2/IL1B/PTPRC	3
GO:0060706	cell differentiation involved in embryonic placenta development	3/108	26/18866	0.000430961	0.00268363	0.00158208	SOCS3/SENP2/NR2F2	3
GO:0090025	regulation of monocyte chemotaxis	3/108	26/18866	0.000430961	0.00268363	0.00158208	CXCL12/CCL5/CCR1	3
GO:0010518	positive regulation of phospholipase activity	4/108	62/18866	0.000438874	0.00271593	0.00160112	SELE/ADRA1A/EGFR/CCL5	4
GO:0051851	modulation by host of symbiont process	4/108	62/18866	0.000438874	0.00271593	0.00160112	JUN/ANXA2/CAV2/CCL5	4
GO:2000351	regulation of endothelial cell apoptotic process	4/108	62/18866	0.000438874	0.00271593	0.00160112	TNFAIP3/TNF/ABL1/CCL2	4
GO:0010594	regulation of endothelial cell migration	7/108	238/18866	0.000440596	0.00272096	0.00160409	ADAM17/TNF/PTGS2/ABL1/PPARG/NR2F2/SP100	7
GO:0042303	molting cycle	5/108	111/18866	0.000443565	0.00272802	0.00160825	TRADD/TNF/PTGS2/EGFR/LRIG1	5
GO:0042633	hair cycle	5/108	111/18866	0.000443565	0.00272802	0.00160825	TRADD/TNF/PTGS2/EGFR/LRIG1	5
GO:0046879	hormone secretion	8/108	314/18866	0.000448725	0.00275409	0.00162362	TNF/OSM/IL1B/IL6/DPP4/EGFR/BLK/CCL5	8
GO:1905952	regulation of lipid localization	6/108	171/18866	0.000453067	0.00277504	0.00163597	TNF/IL1B/IL6/ANXA2/EGF/PPARG	6
GO:0051051	negative regulation of transport	10/108	483/18866	0.000454268	0.0027767	0.00163695	TNFRSF1A/TNFRSF1B/TNF/OSM/PTGS2/IL1B/MMP9/CD22/EGF/SP100	10
GO:0050806	positive regulation of synaptic transmission	6/108	172/18866	0.000467288	0.00285046	0.00168043	TNF/PTGS2/ADRA1A/EGFR/ABL1/CCL2	6
GO:0050769	positive regulation of neurogenesis	10/108	485/18866	0.000469152	0.002856	0.0016837	TNFRSF1B/TNF/IL6ST/IL1B/IL6/SEMA4D/CXCR4/CXCL12/PPARG/NCOA1	10
GO:0001938	positive regulation of endothelial cell proliferation	5/108	113/18866	0.00048142	0.002907	0.00171376	ADAM17/JUN/CXCL12/CAV2/CCL24	5
GO:0032963	collagen metabolic process	5/108	113/18866	0.00048142	0.002907	0.00171376	IL6/MMP9/MMP12/PPARG/CIITA	5
GO:0035821	modulation of process of other organism	5/108	113/18866	0.00048142	0.002907	0.00171376	JUN/ANXA2/CAV2/CCL5/RXRA	5
GO:1903555	regulation of tumor necrosis factor superfamily cytokine production	5/108	113/18866	0.00048142	0.002907	0.00171376	RIPK1/TNFAIP3/FADD/PTPRC/CD2	5
GO:0045672	positive regulation of osteoclast differentiation	3/108	27/18866	0.000482818	0.00290956	0.00171527	TNF/FOS/CCR1	3
GO:0002437	inflammatory response to antigenic stimulus	4/108	64/18866	0.000495508	0.00297404	0.00175329	TNF/CXCR2/ELANE/KDM6B	4
GO:0070265	necrotic cell death	4/108	64/18866	0.000495508	0.00297404	0.00175329	RIPK1/TRAF2/FADD/TNF	4
GO:0015718	monocarboxylic acid transport	6/108	174/18866	0.000496774	0.00297567	0.00175424	IL1B/PPARG/NCOA1/NCOA2/RXRA/FABP4	6
GO:0007568	aging	8/108	319/18866	0.000498073	0.00297748	0.00175531	TNFRSF1B/PTGS2/TIMP1/JUN/FOS/ADRA1A/ABL1/PML	8
GO:0016049	cell growth	10/108	490/18866	0.000508148	0.00303164	0.00178724	ADAM17/SEMA4D/IGFBP7/CXCR4/CXCL12/ADRA1A/EGFR/ABL1/PPARG/PML	10
GO:0031623	receptor internalization	5/108	115/18866	0.000521658	0.00310605	0.00183111	CXCR2/CXCL8/SELE/EGF/MX1	5
GO:0032729	positive regulation of interferon-gamma production	4/108	65/18866	0.000525692	0.00311764	0.00183795	FADD/TNF/IL1B/CD2	4
GO:1905953	negative regulation of lipid localization	4/108	65/18866	0.000525692	0.00311764	0.00183795	TNF/IL6/EGF/PPARG	4
GO:0006469	negative regulation of protein kinase activity	7/108	246/18866	0.000536587	0.00317443	0.00187142	TNFAIP3/SOCS3/IL1B/PTPRC/ABL1/NR2F2/FABP4	7
GO:0010460	positive regulation of heart rate	3/108	28/18866	0.000538512	0.00317443	0.00187142	SLC1A1/ADRA1A/ADRB1	3
GO:0010818	T cell chemotaxis	3/108	28/18866	0.000538512	0.00317443	0.00187142	ADAM17/CCL5/CCL27	3
GO:0009895	negative regulation of catabolic process	8/108	323/18866	0.000540647	0.00317443	0.00187142	TNF/IL1B/TIMP1/ADRA1A/EGFR/PIK3CA/ANXA2/PML	8
GO:0009914	hormone transport	8/108	323/18866	0.000540647	0.00317443	0.00187142	TNF/OSM/IL1B/IL6/DPP4/EGFR/BLK/CCL5	8
GO:0032640	tumor necrosis factor production	5/108	116/18866	0.000542701	0.00317443	0.00187142	RIPK1/TNFAIP3/FADD/PTPRC/CD2	5
GO:0060964	regulation of gene silencing by miRNA	5/108	116/18866	0.000542701	0.00317443	0.00187142	RIPK1/TNF/IL6/EGFR/PPARG	5
GO:0050922	negative regulation of chemotaxis	4/108	66/18866	0.000557161	0.00325265	0.00191753	ELANE/SEMA4D/DPP4/CCL2	4
GO:1904019	epithelial cell apoptotic process	5/108	117/18866	0.000564375	0.00328834	0.00193858	TNFAIP3/TNF/IL6/ABL1/CCL2	5
GO:0002831	regulation of response to biotic stimulus	9/108	409/18866	0.000571839	0.00331888	0.00195658	CHUK/TNFAIP3/FADD/SOCS3/IL1B/MMP12/CCL5/PPARG/STAT1	9
GO:0060537	muscle tissue development	9/108	409/18866	0.000571839	0.00331888	0.00195658	RIPK1/FOS/ATF3/KDM6B/ADRA1A/CAV2/NR2F2/RXRA/KLF5	9
GO:0051209	release of sequestered calcium ion into cytosol	5/108	118/18866	0.000586694	0.0033985	0.00200352	PTPRC/LCK/CCR5/ABL1/CXCL9	5
GO:0050918	positive chemotaxis	4/108	67/18866	0.000589947	0.00340713	0.0020086	CXCL8/CXCL12/CCL5/CCL16	4
GO:0009636	response to toxic substance	7/108	250/18866	0.000590462	0.00340713	0.0020086	CHUK/TNF/PTGS2/LCN2/FOS/KDM6B/CCL5	7
GO:0015721	bile acid and bile salt transport	3/108	29/18866	0.000598155	0.00344487	0.00203085	NCOA1/NCOA2/RXRA	3
GO:0051283	negative regulation of sequestering of calcium ion	5/108	119/18866	0.000609669	0.0034977	0.002062	PTPRC/LCK/CCR5/ABL1/CXCL9	5
GO:0071706	tumor necrosis factor superfamily cytokine production	5/108	119/18866	0.000609669	0.0034977	0.002062	RIPK1/TNFAIP3/FADD/PTPRC/CD2	5
GO:0050796	regulation of insulin secretion	6/108	181/18866	0.000611552	0.00350178	0.0020644	TNF/IL1B/IL6/DPP4/BLK/CCL5	6
GO:0072577	endothelial cell apoptotic process	4/108	68/18866	0.000624079	0.00356668	0.00210266	TNFAIP3/TNF/ABL1/CCL2	4
GO:0060147	regulation of posttranscriptional gene silencing	5/108	120/18866	0.000633312	0.00360058	0.00212265	RIPK1/TNF/IL6/EGFR/PPARG	5
GO:0060966	regulation of gene silencing by RNA	5/108	120/18866	0.000633312	0.00360058	0.00212265	RIPK1/TNF/IL6/EGFR/PPARG	5
GO:0051896	regulation of protein kinase B signaling	7/108	253/18866	0.000633625	0.00360058	0.00212265	TNF/OSM/LCK/EGFR/PIK3CA/EGF/TGFA	7
GO:0051282	regulation of sequestering of calcium ion	5/108	121/18866	0.000657636	0.00372993	0.00219891	PTPRC/LCK/CCR5/ABL1/CXCL9	5
GO:0007176	regulation of epidermal growth factor-activated receptor activity	3/108	30/18866	0.000661859	0.00373264	0.0022005	ADAM17/EGF/TGFA	3
GO:0035666	TRIF-dependent toll-like receptor signaling pathway	3/108	30/18866	0.000661859	0.00373264	0.0022005	RIPK1/CHUK/FADD	3
GO:0060055	angiogenesis involved in wound healing	3/108	30/18866	0.000661859	0.00373264	0.0022005	TNFAIP3/TNF/CXCR4	3
GO:0048872	homeostasis of number of cells	7/108	256/18866	0.000679259	0.00382355	0.0022541	ADAM17/TNFAIP3/FADD/CXCR2/IL6/ABL1/STAT1	7
GO:0042752	regulation of circadian rhythm	5/108	122/18866	0.000682653	0.00383543	0.0022611	MAPK8/MAPK9/ADRB1/PPARG/PML	5
GO:2000045	regulation of G1/S transition of mitotic cell cycle	6/108	185/18866	0.000685805	0.00384591	0.00226728	ADAM17/RIPK1/SENP2/EGFR/CCL2/PML	6
GO:0001558	regulation of cell growth	9/108	420/18866	0.00069101	0.00386785	0.00228021	ADAM17/SEMA4D/IGFBP7/CXCR4/CXCL12/EGFR/ABL1/PPARG/PML	9
GO:0030072	peptide hormone secretion	7/108	257/18866	0.000695037	0.00388311	0.00228921	TNF/IL1B/IL6/DPP4/EGFR/BLK/CCL5	7
GO:0061138	morphogenesis of a branching epithelium	6/108	187/18866	0.000725458	0.00404551	0.00238495	TNF/SOCS3/EGF/ABL1/RXRA/PML	6
GO:0014072	response to isoquinoline alkaloid	3/108	31/18866	0.000729734	0.00404671	0.00238565	FADD/FOSB/CXCR4	3
GO:0043278	response to morphine	3/108	31/18866	0.000729734	0.00404671	0.00238565	FADD/FOSB/CXCR4	3
GO:0045948	positive regulation of translational initiation	3/108	31/18866	0.000729734	0.00404671	0.00238565	TNF/CCL5/RXRA	3
GO:0051208	sequestering of calcium ion	5/108	124/18866	0.000734818	0.00405261	0.00238914	PTPRC/LCK/CCR5/ABL1/CXCL9	5
GO:0033627	cell adhesion mediated by integrin	4/108	71/18866	0.000734867	0.00405261	0.00238914	ADAM17/DPP4/SKAP1/CCL5	4
GO:0035690	cellular response to drug	4/108	71/18866	0.000734867	0.00405261	0.00238914	IL1B/CXCR4/EGFR/NCOA1	4
GO:0051048	negative regulation of secretion	6/108	190/18866	0.00078824	0.00433895	0.00255794	TNFRSF1A/TNFRSF1B/OSM/IL1B/CD22/EGF	6
GO:0045637	regulation of myeloid cell differentiation	7/108	263/18866	0.000795917	0.00437315	0.00257811	RIPK1/FADD/TNF/JUN/FOS/CCR1/STAT1	7
GO:0038128	ERBB2 signaling pathway	3/108	32/18866	0.000801884	0.0043898	0.00258792	EGFR/PIK3CA/EGF	3
GO:0051968	positive regulation of synaptic transmission, glutamatergic	3/108	32/18866	0.000801884	0.0043898	0.00258792	PTGS2/EGFR/CCL2	3
GO:0010611	regulation of cardiac muscle hypertrophy	4/108	73/18866	0.000816027	0.00444281	0.00261917	TNFRSF1A/TNFRSF1B/IL6ST/ADRA1A	4
GO:0051966	regulation of synaptic transmission, glutamatergic	4/108	73/18866	0.000816027	0.00444281	0.00261917	TNF/PTGS2/EGFR/CCL2	4
GO:0070227	lymphocyte apoptotic process	4/108	73/18866	0.000816027	0.00444281	0.00261917	RIPK1/FADD/BLK/CCL5	4
GO:0030522	intracellular receptor signaling pathway	7/108	265/18866	0.000832003	0.00450718	0.00265712	TNFAIP3/PPARG/NR2F2/NCOA1/RXRA/ACTN4/PML	7
GO:0016525	negative regulation of angiogenesis	6/108	192/18866	0.000832372	0.00450718	0.00265712	TNF/THBS2/ATF2/PPARG/STAT1/PML	6
GO:0048015	phosphatidylinositol-mediated signaling	6/108	192/18866	0.000832372	0.00450718	0.00265712	TNF/OSM/SEMA4D/EGFR/PIK3CA/CCL5	6
GO:2000181	negative regulation of blood vessel morphogenesis	6/108	194/18866	0.00087839	0.00471423	0.00277918	TNF/THBS2/ATF2/PPARG/STAT1/PML	6
GO:0044319	wound healing, spreading of cells	3/108	33/18866	0.000878416	0.00471423	0.00277918	ADAM17/MMP12/CD44	3
GO:0090022	regulation of neutrophil chemotaxis	3/108	33/18866	0.000878416	0.00471423	0.00277918	CXCR2/CXCL8/DPP4	3
GO:0090505	epiboly involved in wound healing	3/108	33/18866	0.000878416	0.00471423	0.00277918	ADAM17/MMP12/CD44	3
GO:0042742	defense response to bacterium	8/108	348/18866	0.000878497	0.00471423	0.00277918	TNFRSF1A/ADAM17/TNF/IL6R/IL6/LCN2/ELANE/CCL20	8
GO:0015850	organic hydroxy compound transport	7/108	268/18866	0.000888546	0.0047511	0.00280092	CXCL12/ANXA2/EGF/PPARG/NCOA1/NCOA2/RXRA	7
GO:0033673	negative regulation of kinase activity	7/108	268/18866	0.000888546	0.0047511	0.00280092	TNFAIP3/SOCS3/IL1B/PTPRC/ABL1/NR2F2/FABP4	7
GO:0031100	animal organ regeneration	4/108	75/18866	0.000903318	0.00481287	0.00283733	IL6/CXCL12/EGFR/PPARG	4
GO:0061844	antimicrobial humoral immune response mediated by antimicrobial peptide	4/108	75/18866	0.000903318	0.00481287	0.00283733	CXCL8/CXCL5/ELANE/CXCL9	4
GO:0048017	inositol lipid-mediated signaling	6/108	196/18866	0.000926346	0.00492678	0.00290448	TNF/OSM/SEMA4D/EGFR/PIK3CA/CCL5	6
GO:0045667	regulation of osteoblast differentiation	5/108	131/18866	0.000941106	0.00499639	0.00294552	TNF/IL6R/IL6ST/IL6/SEMA4D	5
GO:0014743	regulation of muscle hypertrophy	4/108	76/18866	0.000949341	0.00502227	0.00296078	TNFRSF1A/TNFRSF1B/IL6ST/ADRA1A	4
GO:0060193	positive regulation of lipase activity	4/108	76/18866	0.000949341	0.00502227	0.00296078	SELE/ADRA1A/EGFR/CCL5	4
GO:0002756	MyD88-independent toll-like receptor signaling pathway	3/108	34/18866	0.000959431	0.00502231	0.0029608	RIPK1/CHUK/FADD	3
GO:0007202	activation of phospholipase C activity	3/108	34/18866	0.000959431	0.00502231	0.0029608	SELE/ADRA1A/EGFR	3
GO:0035633	maintenance of blood-brain barrier	3/108	34/18866	0.000959431	0.00502231	0.0029608	PTGS2/IL6/SLC1A1	3
GO:0045907	positive regulation of vasoconstriction	3/108	34/18866	0.000959431	0.00502231	0.0029608	PTGS2/ADRA1A/EGFR	3
GO:0048536	spleen development	3/108	34/18866	0.000959431	0.00502231	0.0029608	ADAM17/FADD/ABL1	3
GO:0090504	epiboly	3/108	34/18866	0.000959431	0.00502231	0.0029608	ADAM17/MMP12/CD44	3
GO:0046683	response to organophosphorus	5/108	134/18866	0.00104158	0.00543333	0.00320311	PTGS2/IL1B/FOS/FOSB/STAT1	5
GO:0046718	viral entry into host cell	5/108	134/18866	0.00104158	0.00543333	0.00320311	DPP4/CXCR4/CCR5/EGFR/CAV2	5
GO:0060251	regulation of glial cell proliferation	3/108	35/18866	0.00104503	0.00543892	0.00320641	TNF/IL1B/IL6	3
GO:0050688	regulation of defense response to virus	4/108	78/18866	0.0010463	0.00543892	0.00320641	TNFAIP3/IL1B/MMP12/STAT1	4
GO:0001763	morphogenesis of a branching structure	6/108	201/18866	0.00105508	0.00546556	0.00322211	TNF/SOCS3/EGF/ABL1/RXRA/PML	6
GO:0031099	regeneration	6/108	201/18866	0.00105508	0.00546556	0.00322211	IL6/JUN/CXCL12/EGFR/PPARG/KLF5	6
GO:0031589	cell-substrate adhesion	8/108	359/18866	0.00107288	0.00554817	0.00327081	MMP12/CD44/ITGAL/SKAP1/ABL1/CCL25/ACTN4/GBP1	8
GO:0048565	digestive tract development	5/108	135/18866	0.00107678	0.00554915	0.00327139	TNF/IL6ST/CXCL8/EGFR/KLF5	5
GO:0050853	B cell receptor signaling pathway	5/108	135/18866	0.00107678	0.00554915	0.00327139	PTPRC/LCK/CD22/ABL1/BLK	5
GO:0070373	negative regulation of ERK1 and ERK2 cascade	4/108	79/18866	0.00109729	0.0056451	0.00332795	PTPRC/ATF3/ABL1/GBP1	4
GO:0001893	maternal placenta development	3/108	36/18866	0.00113531	0.00580075	0.00341972	PTGS2/NR2F2/RXRA	3
GO:0043368	positive T cell selection	3/108	36/18866	0.00113531	0.00580075	0.00341972	IL6/PTPRC/CD3D	3
GO:1901099	negative regulation of signal transduction in absence of ligand	3/108	36/18866	0.00113531	0.00580075	0.00341972	RIPK1/TNF/IL1B	3
GO:2001240	negative regulation of extrinsic apoptotic signaling pathway in absence of ligand	3/108	36/18866	0.00113531	0.00580075	0.00341972	RIPK1/TNF/IL1B	3
GO:0019730	antimicrobial humoral response	5/108	137/18866	0.00114982	0.00586487	0.00345752	CXCL8/LCN2/CXCL5/ELANE/CXCL9	5
GO:1902806	regulation of cell cycle G1/S phase transition	6/108	206/18866	0.00119714	0.00609584	0.00359368	ADAM17/RIPK1/SENP2/EGFR/CCL2/PML	6
GO:0019915	lipid storage	4/108	81/18866	0.00120447	0.00612272	0.00360953	TNF/IL1B/IL6/PPARG	4
GO:0032868	response to insulin	7/108	283/18866	0.00121841	0.00618306	0.0036451	SOCS3/IL1B/PIK3CA/CAV2/PPARG/KLF15/STAT1	7
GO:1901343	negative regulation of vasculature development	6/108	207/18866	0.00122723	0.00621211	0.00366222	TNF/THBS2/ATF2/PPARG/STAT1/PML	6
GO:0030212	hyaluronan metabolic process	3/108	37/18866	0.00123037	0.00621211	0.00366222	IL1B/CD44/EGF	3
GO:0060969	negative regulation of gene silencing	3/108	37/18866	0.00123037	0.00621211	0.00366222	TNF/IL6/PPARG	3
GO:0009411	response to UV	5/108	140/18866	0.00126618	0.00636068	0.00374981	PTGS2/ELANE/MAPK8/EGFR/PML	5
GO:0060968	regulation of gene silencing	5/108	140/18866	0.00126618	0.00636068	0.00374981	RIPK1/TNF/IL6/EGFR/PPARG	5
GO:0097553	calcium ion transmembrane import into cytosol	5/108	140/18866	0.00126618	0.00636068	0.00374981	PTPRC/LCK/CCR5/ABL1/CXCL9	5
GO:0001889	liver development	5/108	141/18866	0.00130683	0.00655389	0.00386371	TNFAIP3/IL6/JUN/EGFR/PIK3CA	5
GO:0010742	macrophage derived foam cell differentiation	3/108	38/18866	0.0013303	0.00662709	0.00390687	MAPK9/PPARG/STAT1	3
GO:0045777	positive regulation of blood pressure	3/108	38/18866	0.0013303	0.00662709	0.00390687	ADRA1A/ADRB1/NR2F2	3
GO:0045923	positive regulation of fatty acid metabolic process	3/108	38/18866	0.0013303	0.00662709	0.00390687	PTGS2/IL1B/PPARG	3
GO:0090077	foam cell differentiation	3/108	38/18866	0.0013303	0.00662709	0.00390687	MAPK9/PPARG/STAT1	3
GO:0009306	protein secretion	9/108	462/18866	0.00134724	0.00670032	0.00395004	TRAF2/TNF/IL1B/IL6/DPP4/CD22/EGFR/BLK/CCL5	9
GO:0035592	establishment of protein localization to extracellular region	9/108	463/18866	0.00136749	0.00678972	0.00400275	TRAF2/TNF/IL1B/IL6/DPP4/CD22/EGFR/BLK/CCL5	9
GO:0030278	regulation of ossification	6/108	212/18866	0.00138648	0.00687261	0.00405161	TNF/IL6R/IL6ST/IL6/SEMA4D/CCR1	6
GO:0045598	regulation of fat cell differentiation	5/108	143/18866	0.00139102	0.00688372	0.00405816	TNF/PTGS2/IL6/PPARG/KLF5	5
GO:0034350	regulation of glial cell apoptotic process	2/108	10/18866	0.00141796	0.00698157	0.00411584	TRAF2/CCL2	2
GO:0070099	regulation of chemokine-mediated signaling pathway	2/108	10/18866	0.00141796	0.00698157	0.00411584	RNF113A/CCL5	2
GO:2000109	regulation of macrophage apoptotic process	2/108	10/18866	0.00141796	0.00698157	0.00411584	CCR5/CCL5	2
GO:0030073	insulin secretion	6/108	213/18866	0.00142014	0.00698157	0.00411584	TNF/IL1B/IL6/DPP4/BLK/CCL5	6
GO:0061008	hepaticobiliary system development	5/108	144/18866	0.00143459	0.00704102	0.00415089	TNFAIP3/IL6/JUN/EGFR/PIK3CA	5
GO:0006970	response to osmotic stress	4/108	85/18866	0.00144045	0.00704667	0.00415423	TNF/PTGS2/ATF2/EGFR	4
GO:0043154	negative regulation of cysteine-type endopeptidase activity involved in apoptotic process	4/108	85/18866	0.00144045	0.00704667	0.00415423	TNF/PTGS2/MMP9/CD44	4
GO:0071692	protein localization to extracellular region	9/108	470/18866	0.00151621	0.00740513	0.00436555	TRAF2/TNF/IL1B/IL6/DPP4/CD22/EGFR/BLK/CCL5	9
GO:0044344	cellular response to fibroblast growth factor stimulus	5/108	146/18866	0.00152473	0.0074346	0.00438292	HNRNPA1/CXCL8/CD44/CCL5/CCL2	5
GO:0045740	positive regulation of DNA replication	3/108	40/18866	0.00154514	0.00750961	0.00442714	JUN/EGFR/EGF	3
GO:0048713	regulation of oligodendrocyte differentiation	3/108	40/18866	0.00154514	0.00750961	0.00442714	TNFRSF1B/CXCR4/PPARG	3
GO:0010810	regulation of cell-substrate adhesion	6/108	217/18866	0.00156105	0.00757466	0.00446549	MMP12/SKAP1/ABL1/CCL25/ACTN4/GBP1	6
GO:1904705	regulation of vascular associated smooth muscle cell proliferation	4/108	87/18866	0.00156976	0.00758756	0.0044731	TNF/MMP9/JUN/PPARG	4
GO:1990874	vascular associated smooth muscle cell proliferation	4/108	87/18866	0.00156976	0.00758756	0.0044731	TNF/MMP9/JUN/PPARG	4
GO:0055123	digestive system development	5/108	147/18866	0.00157133	0.00758756	0.0044731	TNF/IL6ST/CXCL8/EGFR/KLF5	5
GO:0032755	positive regulation of interleukin-6 production	4/108	88/18866	0.00163734	0.00788086	0.00464601	TNF/IL6R/IL1B/IL6	4
GO:0046889	positive regulation of lipid biosynthetic process	4/108	88/18866	0.00163734	0.00788086	0.00464601	TNFRSF1A/TNF/PTGS2/IL1B	4
GO:0022404	molting cycle process	4/108	89/18866	0.00170693	0.00816579	0.00481398	TRADD/TNF/EGFR/LRIG1	4
GO:0022405	hair cycle process	4/108	89/18866	0.00170693	0.00816579	0.00481398	TRADD/TNF/EGFR/LRIG1	4
GO:0002064	epithelial cell development	6/108	221/18866	0.00171239	0.00816579	0.00481398	TNFRSF1A/TNF/IL6ST/IL1B/CXCR4/KLF5	6
GO:0035747	natural killer cell chemotaxis	2/108	11/18866	0.00172659	0.00816579	0.00481398	CCL5/CCL2	2
GO:0044803	multi-organism membrane organization	2/108	11/18866	0.00172659	0.00816579	0.00481398	CXCR4/CCR5	2
GO:0070106	interleukin-27-mediated signaling pathway	2/108	11/18866	0.00172659	0.00816579	0.00481398	IL6ST/STAT1	2
GO:0070757	interleukin-35-mediated signaling pathway	2/108	11/18866	0.00172659	0.00816579	0.00481398	IL6ST/STAT1	2
GO:0071803	positive regulation of podosome assembly	2/108	11/18866	0.00172659	0.00816579	0.00481398	TNF/MAPK9	2
GO:0097048	dendritic cell apoptotic process	2/108	11/18866	0.00172659	0.00816579	0.00481398	CXCL12/BLK	2
GO:1901033	positive regulation of response to reactive oxygen species	2/108	11/18866	0.00172659	0.00816579	0.00481398	RIPK1/TNF	2
GO:2000668	regulation of dendritic cell apoptotic process	2/108	11/18866	0.00172659	0.00816579	0.00481398	CXCL12/BLK	2
GO:0061041	regulation of wound healing	5/108	151/18866	0.00176827	0.00834972	0.00492241	TNFAIP3/TNF/CXCR4/ANXA2/BLK	5
GO:0090279	regulation of calcium ion import	3/108	42/18866	0.00178054	0.00838114	0.00494093	CXCL12/EGF/CCL2	3
GO:1902622	regulation of neutrophil migration	3/108	42/18866	0.00178054	0.00838114	0.00494093	CXCR2/CXCL8/DPP4	3
GO:0045834	positive regulation of lipid metabolic process	5/108	153/18866	0.00187327	0.00878252	0.00517756	TNFRSF1A/TNF/PTGS2/IL1B/PPARG	5
GO:0071774	response to fibroblast growth factor	5/108	153/18866	0.00187327	0.00878252	0.00517756	HNRNPA1/CXCL8/CD44/CCL5/CCL2	5
GO:0045732	positive regulation of protein catabolic process	6/108	225/18866	0.00187462	0.00878252	0.00517756	TNFRSF1B/TNFAIP3/TNF/IL1B/MAPK9/EGF	6
GO:0006869	lipid transport	8/108	393/18866	0.00189993	0.00888713	0.00523923	IL1B/ANXA2/EGF/PPARG/NCOA1/NCOA2/RXRA/FABP4	8
GO:0045124	regulation of bone resorption	3/108	43/18866	0.00190616	0.00888848	0.00524003	TNFAIP3/IL6/EGFR	3
GO:0045823	positive regulation of heart contraction	3/108	43/18866	0.00190616	0.00888848	0.00524003	SLC1A1/ADRA1A/ADRB1	3
GO:0032869	cellular response to insulin stimulus	6/108	226/18866	0.00191695	0.00892484	0.00526146	SOCS3/IL1B/PIK3CA/CAV2/PPARG/STAT1	6
GO:0062013	positive regulation of small molecule metabolic process	5/108	154/18866	0.00192744	0.00895977	0.00528205	TNF/PTGS2/IL1B/EGF/PPARG	5
GO:0043312	neutrophil degranulation	9/108	487/18866	0.00193212	0.00896756	0.00528665	TNFRSF1B/CXCR2/MMP9/LCN2/CD44/ELANE/PTPRC/ITGAL/ANXA2	9
GO:0070482	response to oxygen levels	8/108	396/18866	0.00199203	0.00923129	0.00544212	ADAM17/PTGS2/DPP4/CXCR4/CXCL12/PPARG/ACTN4/PML	8
GO:2000117	negative regulation of cysteine-type endopeptidase activity	4/108	93/18866	0.00200585	0.00928096	0.0054714	TNF/PTGS2/MMP9/CD44	4
GO:0002283	neutrophil activation involved in immune response	9/108	490/18866	0.00201419	0.00930514	0.00548566	TNFRSF1B/CXCR2/MMP9/LCN2/CD44/ELANE/PTPRC/ITGAL/ANXA2	9
GO:0032965	regulation of collagen biosynthetic process	3/108	44/18866	0.00203718	0.00934822	0.00551105	IL6/PPARG/CIITA	3
GO:1901653	cellular response to peptide	8/108	398/18866	0.00205537	0.00934822	0.00551105	SOCS3/IL1B/PIK3CA/CAV2/PPARG/KLF5/KLF15/STAT1	8
GO:0001765	membrane raft assembly	2/108	12/18866	0.00206418	0.00934822	0.00551105	ANXA2/CAV2	2
GO:0002923	regulation of humoral immune response mediated by circulating immunoglobulin	2/108	12/18866	0.00206418	0.00934822	0.00551105	TNF/PTPRC	2
GO:0031392	regulation of prostaglandin biosynthetic process	2/108	12/18866	0.00206418	0.00934822	0.00551105	PTGS2/IL1B	2
GO:0036462	TRAIL-activated apoptotic signaling pathway	2/108	12/18866	0.00206418	0.00934822	0.00551105	FADD/ATF3	2
GO:0042368	vitamin D biosynthetic process	2/108	12/18866	0.00206418	0.00934822	0.00551105	TNF/IL1B	2
GO:0051798	positive regulation of hair follicle development	2/108	12/18866	0.00206418	0.00934822	0.00551105	TRADD/TNF	2
GO:0070278	extracellular matrix constituent secretion	2/108	12/18866	0.00206418	0.00934822	0.00551105	TNFRSF1A/TNFRSF1B	2
GO:0071888	macrophage apoptotic process	2/108	12/18866	0.00206418	0.00934822	0.00551105	CCR5/CCL5	2
GO:0090154	positive regulation of sphingolipid biosynthetic process	2/108	12/18866	0.00206418	0.00934822	0.00551105	TNFRSF1A/TNF	2
GO:1902337	regulation of apoptotic process involved in morphogenesis	2/108	12/18866	0.00206418	0.00934822	0.00551105	TNFRSF1A/TNFRSF1B	2
GO:2000304	positive regulation of ceramide biosynthetic process	2/108	12/18866	0.00206418	0.00934822	0.00551105	TNFRSF1A/TNF	2
GO:0007160	cell-matrix adhesion	6/108	230/18866	0.00209352	0.00946676	0.00558094	MMP12/CD44/ITGAL/SKAP1/ABL1/CCL25	6
GO:0007519	skeletal muscle tissue development	5/108	158/18866	0.00215568	0.00973311	0.00573796	FOS/ATF3/CAV2/NR2F2/KLF5	5
GO:0045429	positive regulation of nitric oxide biosynthetic process	3/108	45/18866	0.00217367	0.00978479	0.00576843	TNF/PTGS2/IL1B	3
GO:0070266	necroptotic process	3/108	45/18866	0.00217367	0.00978479	0.00576843	RIPK1/FADD/TNF	3
GO:0032675	regulation of interleukin-6 production	5/108	159/18866	0.00221569	0.00994398	0.00586227	TNFAIP3/TNF/IL6R/IL1B/IL6	5
GO:0050777	negative regulation of immune response	5/108	159/18866	0.00221569	0.00994398	0.00586227	TNFAIP3/TNF/MMP12/PTPRC/PPARG	5
GO:0035249	synaptic transmission, glutamatergic	4/108	96/18866	0.00225252	0.0100941	0.00595079	TNF/PTGS2/EGFR/CCL2	4
GO:0022604	regulation of cell morphogenesis	9/108	499/18866	0.00227729	0.0101899	0.00600723	CD44/SEMA4D/CXCR4/CXCL12/ABL1/CCL2/CCL24/ACTN4/GBP1	9
GO:0010863	positive regulation of phospholipase C activity	3/108	46/18866	0.00231571	0.0103155	0.00608127	SELE/ADRA1A/EGFR	3
GO:0061028	establishment of endothelial barrier	3/108	46/18866	0.00231571	0.0103155	0.00608127	TNFRSF1A/TNF/IL1B	3
GO:1904407	positive regulation of nitric oxide metabolic process	3/108	46/18866	0.00231571	0.0103155	0.00608127	TNF/PTGS2/IL1B	3
GO:0042100	B cell proliferation	4/108	97/18866	0.00233918	0.0104045	0.00613376	PTPRC/CD22/ABL1/BLK	4
GO:0007517	muscle organ development	8/108	407/18866	0.00236033	0.010483	0.00618002	RIPK1/FOS/ATF3/CD164/CAV2/NR2F2/RXRA/KLF5	8
GO:0030316	osteoclast differentiation	4/108	98/18866	0.00242812	0.0106205	0.0062611	TNF/FOS/ANXA2/CCR1	4
GO:2001243	negative regulation of intrinsic apoptotic signaling pathway	4/108	98/18866	0.00242812	0.0106205	0.0062611	PTGS2/MMP9/CD44/CXCL12	4
GO:0003084	positive regulation of systemic arterial blood pressure	2/108	13/18866	0.00243038	0.0106205	0.0062611	ADRA1A/NR2F2	2
GO:0030656	regulation of vitamin metabolic process	2/108	13/18866	0.00243038	0.0106205	0.0062611	TNF/IL1B	2
GO:0031953	negative regulation of protein autophosphorylation	2/108	13/18866	0.00243038	0.0106205	0.0062611	PTPRC/JUN	2
GO:0042635	positive regulation of hair cycle	2/108	13/18866	0.00243038	0.0106205	0.0062611	TRADD/TNF	2
GO:0060340	positive regulation of type I interferon-mediated signaling pathway	2/108	13/18866	0.00243038	0.0106205	0.0062611	FADD/MMP12	2
GO:0061029	eyelid development in camera-type eye	2/108	13/18866	0.00243038	0.0106205	0.0062611	JUN/EGFR	2
GO:0150105	protein localization to cell-cell junction	2/108	13/18866	0.00243038	0.0106205	0.0062611	MAPK9/ACTN4	2
GO:1900025	negative regulation of substrate adhesion-dependent cell spreading	2/108	13/18866	0.00243038	0.0106205	0.0062611	ACTN4/GBP1	2
GO:1904995	negative regulation of leukocyte adhesion to vascular endothelial cell	2/108	13/18866	0.00243038	0.0106205	0.0062611	CXCL12/CCL25	2
GO:0007157	heterophilic cell-cell adhesion via plasma membrane cell adhesion molecules	3/108	47/18866	0.00246338	0.0107177	0.0063184	SELE/ITGAL/CD164	3
GO:0030225	macrophage differentiation	3/108	47/18866	0.00246338	0.0107177	0.0063184	RIPK1/FADD/MMP9	3
GO:0035850	epithelial cell differentiation involved in kidney development	3/108	47/18866	0.00246338	0.0107177	0.0063184	MMP9/KLF15/STAT1	3
GO:0043535	regulation of blood vessel endothelial cell migration	5/108	164/18866	0.00253417	0.0110097	0.00649053	ADAM17/TNF/PTGS2/ABL1/PPARG	5
GO:0001503	ossification	8/108	412/18866	0.00254451	0.0110385	0.00650754	TNF/IL6R/IL6ST/PTGS2/IL6/SEMA4D/EGFR/CCR1	8
GO:0002702	positive regulation of production of molecular mediator of immune response	4/108	100/18866	0.00261291	0.0112702	0.0066441	TRAF2/IL1B/IL6/PTPRC	4
GO:0009409	response to cold	3/108	48/18866	0.00261676	0.0112702	0.0066441	FOS/ADRB1/PPARG	3
GO:0033628	regulation of cell adhesion mediated by integrin	3/108	48/18866	0.00261676	0.0112702	0.0066441	DPP4/SKAP1/CCL5	3
GO:0045601	regulation of endothelial cell differentiation	3/108	48/18866	0.00261676	0.0112702	0.0066441	TNFRSF1A/TNF/IL1B	3
GO:2001239	regulation of extrinsic apoptotic signaling pathway in absence of ligand	3/108	48/18866	0.00261676	0.0112702	0.0066441	RIPK1/TNF/IL1B	3
GO:1903531	negative regulation of secretion by cell	5/108	166/18866	0.00267044	0.0114683	0.00676091	TNFRSF1A/TNFRSF1B/OSM/IL1B/CD22	5
GO:2001242	regulation of intrinsic apoptotic signaling pathway	5/108	166/18866	0.00267044	0.0114683	0.00676091	PTGS2/MMP9/CD44/LCK/CXCL12	5
GO:0042116	macrophage activation	4/108	101/18866	0.00270883	0.0116165	0.00684828	TNF/IL6/PTPRC/JUN	4
GO:0034250	positive regulation of cellular amide metabolic process	5/108	167/18866	0.00274053	0.0117356	0.00691848	TNFRSF1A/TNF/IL6/CCL5/RXRA	5
GO:0006692	prostanoid metabolic process	3/108	49/18866	0.00277591	0.0117435	0.00692312	TNFRSF1A/PTGS2/IL1B	3
GO:0006693	prostaglandin metabolic process	3/108	49/18866	0.00277591	0.0117435	0.00692312	TNFRSF1A/PTGS2/IL1B	3
GO:0010712	regulation of collagen metabolic process	3/108	49/18866	0.00277591	0.0117435	0.00692312	IL6/PPARG/CIITA	3
GO:0042059	negative regulation of epidermal growth factor receptor signaling pathway	3/108	49/18866	0.00277591	0.0117435	0.00692312	EGFR/EGF/TGFA	3
GO:0045058	T cell selection	3/108	49/18866	0.00277591	0.0117435	0.00692312	IL6/PTPRC/CD3D	3
GO:0060711	labyrinthine layer development	3/108	49/18866	0.00277591	0.0117435	0.00692312	SOCS3/SENP2/NCOA1	3
GO:0070231	T cell apoptotic process	3/108	49/18866	0.00277591	0.0117435	0.00692312	RIPK1/FADD/CCL5	3
GO:0006898	receptor-mediated endocytosis	7/108	328/18866	0.00280668	0.0117435	0.00692312	CXCR2/CXCL8/SELE/ANXA2/EGF/CAV2/MX1	7
GO:0042113	B cell activation	7/108	328/18866	0.00280668	0.0117435	0.00692312	ADAM17/TNFAIP3/IL6/PTPRC/CD22/ABL1/BLK	7
GO:0000079	regulation of cyclin-dependent protein serine/threonine kinase activity	4/108	102/18866	0.00280714	0.0117435	0.00692312	ADAM17/TNFAIP3/EGFR/NR2F2	4
GO:0043502	regulation of muscle adaptation	4/108	102/18866	0.00280714	0.0117435	0.00692312	TNFRSF1A/TNFRSF1B/IL6ST/ADRA1A	4
GO:0060538	skeletal muscle organ development	5/108	168/18866	0.00281194	0.0117435	0.00692312	FOS/ATF3/CAV2/NR2F2/KLF5	5
GO:0030213	hyaluronan biosynthetic process	2/108	14/18866	0.00282487	0.0117435	0.00692312	IL1B/EGF	2
GO:0043922	negative regulation by host of viral transcription	2/108	14/18866	0.00282487	0.0117435	0.00692312	JUN/CCL5	2
GO:0045059	positive thymic T cell selection	2/108	14/18866	0.00282487	0.0117435	0.00692312	PTPRC/CD3D	2
GO:0050872	white fat cell differentiation	2/108	14/18866	0.00282487	0.0117435	0.00692312	PPARG/FABP4	2
GO:0050930	induction of positive chemotaxis	2/108	14/18866	0.00282487	0.0117435	0.00692312	CXCL8/CXCL12	2
GO:0050966	detection of mechanical stimulus involved in sensory perception of pain	2/108	14/18866	0.00282487	0.0117435	0.00692312	CXCR4/CXCL12	2
GO:1903799	negative regulation of production of miRNAs involved in gene silencing by miRNA	2/108	14/18866	0.00282487	0.0117435	0.00692312	TNF/IL6	2
GO:1904748	regulation of apoptotic process involved in development	2/108	14/18866	0.00282487	0.0117435	0.00692312	TNFRSF1A/TNFRSF1B	2
GO:2001279	regulation of unsaturated fatty acid biosynthetic process	2/108	14/18866	0.00282487	0.0117435	0.00692312	PTGS2/IL1B	2
GO:0051402	neuron apoptotic process	6/108	245/18866	0.00286711	0.0119025	0.00701687	FADD/TNF/JUN/ATF2/PIK3CA/CCL2	6
GO:0061025	membrane fusion	5/108	169/18866	0.0028847	0.0119589	0.00705012	CXCR4/CCR5/ANXA2/CAV2/MX1	5
GO:0001655	urogenital system development	7/108	330/18866	0.00290281	0.0120173	0.00708456	FADD/IL6R/CXCR2/MMP9/RXRA/KLF15/STAT1	7
GO:0014009	glial cell proliferation	3/108	50/18866	0.0029409	0.0120747	0.00711838	TNF/IL1B/IL6	3
GO:0046850	regulation of bone remodeling	3/108	50/18866	0.0029409	0.0120747	0.00711838	TNFAIP3/IL6/EGFR	3
GO:0050873	brown fat cell differentiation	3/108	50/18866	0.0029409	0.0120747	0.00711838	PTGS2/ADRB1/FABP4	3
GO:0101023	vascular endothelial cell proliferation	3/108	50/18866	0.0029409	0.0120747	0.00711838	ADAM17/CCL2/PPARG	3
GO:1904707	positive regulation of vascular associated smooth muscle cell proliferation	3/108	50/18866	0.0029409	0.0120747	0.00711838	TNF/MMP9/JUN	3
GO:1905562	regulation of vascular endothelial cell proliferation	3/108	50/18866	0.0029409	0.0120747	0.00711838	ADAM17/CCL2/PPARG	3
GO:0032635	interleukin-6 production	5/108	170/18866	0.0029588	0.0121315	0.00715188	TNFAIP3/TNF/IL6R/IL1B/IL6	5
GO:0032649	regulation of interferon-gamma production	4/108	104/18866	0.00301105	0.0123119	0.00725825	FADD/TNF/IL1B/CD2	4
GO:0043279	response to alkaloid	4/108	104/18866	0.00301105	0.0123119	0.00725825	FADD/FOSB/CXCR4/PPARG	4
GO:0007584	response to nutrient	5/108	171/18866	0.00303428	0.0123562	0.00728435	PTGS2/EGFR/PPARG/NCOA1/STAT1	5
GO:0030307	positive regulation of cell growth	5/108	171/18866	0.00303428	0.0123562	0.00728435	ADAM17/SEMA4D/CXCR4/CXCL12/EGFR	5
GO:0030856	regulation of epithelial cell differentiation	5/108	171/18866	0.00303428	0.0123562	0.00728435	TNFRSF1A/TNF/IL1B/MMP9/STAT1	5
GO:0006984	ER-nucleus signaling pathway	3/108	51/18866	0.00311181	0.0126547	0.00746033	CXCL8/ATF3/CCL2	3
GO:0019233	sensory perception of pain	4/108	106/18866	0.00322485	0.0130285	0.00768071	PTGS2/CXCR4/CXCL12/CCL2	4
GO:0032611	interleukin-1 beta production	4/108	106/18866	0.00322485	0.0130285	0.00768071	TNFAIP3/TNF/IL1B/IL6	4
GO:1904029	regulation of cyclin-dependent protein kinase activity	4/108	106/18866	0.00322485	0.0130285	0.00768071	ADAM17/TNFAIP3/EGFR/NR2F2	4
GO:0002467	germinal center formation	2/108	15/18866	0.00324732	0.0130285	0.00768071	ADAM17/TNFAIP3	2
GO:0034349	glial cell apoptotic process	2/108	15/18866	0.00324732	0.0130285	0.00768071	TRAF2/CCL2	2
GO:0042362	fat-soluble vitamin biosynthetic process	2/108	15/18866	0.00324732	0.0130285	0.00768071	TNF/IL1B	2
GO:0042976	activation of Janus kinase activity	2/108	15/18866	0.00324732	0.0130285	0.00768071	IL6R/CCL5	2
GO:0045651	positive regulation of macrophage differentiation	2/108	15/18866	0.00324732	0.0130285	0.00768071	RIPK1/FADD	2
GO:0045779	negative regulation of bone resorption	2/108	15/18866	0.00324732	0.0130285	0.00768071	TNFAIP3/IL6	2
GO:0071801	regulation of podosome assembly	2/108	15/18866	0.00324732	0.0130285	0.00768071	TNF/MAPK9	2
GO:0051099	positive regulation of binding	5/108	174/18866	0.00326905	0.0130981	0.00772172	MMP9/ANXA2/EGF/ABL1/PPARG	5
GO:0000186	activation of MAPKK activity	3/108	52/18866	0.00328871	0.0131066	0.00772673	RIPK1/EGFR/EGF	3
GO:0010883	regulation of lipid storage	3/108	52/18866	0.00328871	0.0131066	0.00772673	TNF/IL6/PPARG	3
GO:0048260	positive regulation of receptor-mediated endocytosis	3/108	52/18866	0.00328871	0.0131066	0.00772673	SELE/ANXA2/EGF	3
GO:0050999	regulation of nitric-oxide synthase activity	3/108	52/18866	0.00328871	0.0131066	0.00772673	TNF/IL1B/EGFR	3
GO:0010596	negative regulation of endothelial cell migration	4/108	107/18866	0.00333554	0.0132755	0.00782633	TNF/PPARG/NR2F2/SP100	4
GO:0010634	positive regulation of epithelial cell migration	5/108	176/18866	0.00343266	0.0136439	0.0080435	ADAM17/PTGS2/MMP9/JUN/ABL1	5
GO:0032526	response to retinoic acid	4/108	108/18866	0.00344879	0.0136898	0.00807056	IGFBP7/PPARG/NCOA1/RXRA	4
GO:0032964	collagen biosynthetic process	3/108	53/18866	0.00347165	0.0137441	0.00810254	IL6/PPARG/CIITA	3
GO:1900024	regulation of substrate adhesion-dependent cell spreading	3/108	53/18866	0.00347165	0.0137441	0.00810254	ABL1/ACTN4/GBP1	3
GO:0045930	negative regulation of mitotic cell cycle	7/108	341/18866	0.00347753	0.0137491	0.00810552	RIPK1/TNF/ATF2/EGFR/ABL1/CCL2/PML	7
GO:0006968	cellular defense response	3/108	54/18866	0.00366071	0.0144352	0.00850996	CXCR2/CCR5/CXCL9	3
GO:1901185	negative regulation of ERBB signaling pathway	3/108	54/18866	0.00366071	0.0144352	0.00850996	EGFR/EGF/TGFA	3
GO:0010951	negative regulation of endopeptidase activity	6/108	258/18866	0.00369579	0.0144465	0.00851662	TNF/PTGS2/MMP9/TIMP1/CD44/ANXA2	6
GO:0001780	neutrophil homeostasis	2/108	16/18866	0.0036974	0.0144465	0.00851662	CXCR2/IL6	2
GO:0002523	leukocyte migration involved in inflammatory response	2/108	16/18866	0.0036974	0.0144465	0.00851662	SELE/ELANE	2
GO:0050965	detection of temperature stimulus involved in sensory perception of pain	2/108	16/18866	0.0036974	0.0144465	0.00851662	CXCR4/CXCL12	2
GO:0051770	positive regulation of nitric-oxide synthase biosynthetic process	2/108	16/18866	0.0036974	0.0144465	0.00851662	CCL2/STAT1	2
GO:0060576	intestinal epithelial cell development	2/108	16/18866	0.0036974	0.0144465	0.00851662	IL6ST/KLF5	2
GO:0060850	regulation of transcription involved in cell fate commitment	2/108	16/18866	0.0036974	0.0144465	0.00851662	PPARG/NR2F2	2
GO:0001954	positive regulation of cell-matrix adhesion	3/108	55/18866	0.00385594	0.0149875	0.00883559	SKAP1/ABL1/CCL25	3
GO:0002720	positive regulation of cytokine production involved in immune response	3/108	55/18866	0.00385594	0.0149875	0.00883559	TRAF2/IL1B/IL6	3
GO:0022029	telencephalon cell migration	3/108	55/18866	0.00385594	0.0149875	0.00883559	CXCR4/CXCL12/EGFR	3
GO:0051353	positive regulation of oxidoreductase activity	3/108	55/18866	0.00385594	0.0149875	0.00883559	TNF/IL1B/ABL1	3
GO:0006275	regulation of DNA replication	4/108	112/18866	0.00392797	0.0152477	0.00898895	JUN/SENP2/EGFR/EGF	4
GO:0048608	reproductive structure development	8/108	443/18866	0.0039519	0.0153207	0.009032	SOCS3/PTGS2/SENP2/EGFR/PPARG/NR2F2/NCOA1/RXRA	8
GO:0046942	carboxylic acid transport	7/108	350/18866	0.00400926	0.0155229	0.00915122	IL1B/SLC1A1/PPARG/NCOA1/NCOA2/RXRA/FABP4	7
GO:1903034	regulation of response to wounding	5/108	183/18866	0.00405187	0.0155696	0.00917873	TNFAIP3/TNF/CXCR4/ANXA2/BLK	5
GO:0031295	T cell costimulation	3/108	56/18866	0.00405741	0.0155696	0.00917873	LCK/DPP4/PIK3CA	3
GO:0050732	negative regulation of peptidyl-tyrosine phosphorylation	3/108	56/18866	0.00405741	0.0155696	0.00917873	SOCS3/PTPRC/SEMA4D	3
GO:0060688	regulation of morphogenesis of a branching structure	3/108	56/18866	0.00405741	0.0155696	0.00917873	TNF/ABL1/RXRA	3
GO:0070228	regulation of lymphocyte apoptotic process	3/108	56/18866	0.00405741	0.0155696	0.00917873	FADD/BLK/CCL5	3
GO:0090183	regulation of kidney development	3/108	56/18866	0.00405741	0.0155696	0.00917873	IL6R/MMP9/STAT1	3
GO:0007187	G protein-coupled receptor signaling pathway, coupled to cyclic nucleotide second messenger	6/108	263/18866	0.00405778	0.0155696	0.00917873	RGS1/ADRA1A/ADRB1/CCR1/CCL2/CXCL9	6
GO:0046328	regulation of JNK cascade	5/108	184/18866	0.00414643	0.0158759	0.00935931	RIPK1/TRAF2/TNF/IL1B/EGFR	5
GO:0009314	response to radiation	8/108	447/18866	0.00417032	0.0158759	0.00935931	PTGS2/ELANE/PTPRC/FOS/MAPK8/CXCL12/EGFR/PML	8
GO:0061458	reproductive system development	8/108	447/18866	0.00417032	0.0158759	0.00935931	SOCS3/PTGS2/SENP2/EGFR/PPARG/NR2F2/NCOA1/RXRA	8
GO:0010715	regulation of extracellular matrix disassembly	2/108	17/18866	0.00417479	0.0158759	0.00935931	IL6/DPP4	2
GO:0046851	negative regulation of bone remodeling	2/108	17/18866	0.00417479	0.0158759	0.00935931	TNFAIP3/IL6	2
GO:0090185	negative regulation of kidney development	2/108	17/18866	0.00417479	0.0158759	0.00935931	MMP9/STAT1	2
GO:1905331	negative regulation of morphogenesis of an epithelium	2/108	17/18866	0.00417479	0.0158759	0.00935931	TNF/STAT1	2
GO:0015849	organic acid transport	7/108	353/18866	0.00419957	0.0159296	0.00939096	IL1B/SLC1A1/PPARG/NCOA1/NCOA2/RXRA/FABP4	7
GO:0048638	regulation of developmental growth	7/108	353/18866	0.00419957	0.0159296	0.00939096	RIPK1/SEMA4D/CXCR4/CXCL12/ADRB1/PIK3CA/ABL1	7
GO:0051222	positive regulation of protein transport	7/108	354/18866	0.0042645	0.0161171	0.00950149	TNF/PTGS2/IL1B/IL6/MAPK8/EGFR/BLK	7
GO:0045840	positive regulation of mitotic nuclear division	3/108	57/18866	0.00426517	0.0161171	0.00950149	IL1B/EGF/TGFA	3
GO:0061005	cell differentiation involved in kidney development	3/108	57/18866	0.00426517	0.0161171	0.00950149	MMP9/KLF15/STAT1	3
GO:0032609	interferon-gamma production	4/108	115/18866	0.00431562	0.0162871	0.00960174	FADD/TNF/IL1B/CD2	4
GO:0048568	embryonic organ development	8/108	451/18866	0.00439797	0.016577	0.00977262	TNF/SOCS3/CXCL8/SENP2/EGFR/LRIG1/NR2F2/NCOA1	8
GO:0008217	regulation of blood pressure	5/108	187/18866	0.00443958	0.0166917	0.00984025	PTGS2/ADRA1A/ADRB1/PPARG/NR2F2	5
GO:0043409	negative regulation of MAPK cascade	5/108	187/18866	0.00443958	0.0166917	0.00984025	IL1B/PTPRC/ATF3/ABL1/GBP1	5
GO:0051169	nuclear transport	7/108	357/18866	0.00446388	0.0167567	0.00987857	HNRNPA1/PTGS2/IL1B/MMP12/PSIP1/SP100/PML	7
GO:0002011	morphogenesis of an epithelial sheet	3/108	58/18866	0.00447929	0.0167567	0.00987857	ADAM17/MMP12/CD44	3
GO:0021885	forebrain cell migration	3/108	58/18866	0.00447929	0.0167567	0.00987857	CXCR4/CXCL12/EGFR	3
GO:0031294	lymphocyte costimulation	3/108	58/18866	0.00447929	0.0167567	0.00987857	LCK/DPP4/PIK3CA	3
GO:0014902	myotube differentiation	4/108	117/18866	0.00458792	0.0171202	0.0100929	ADAM12/CAV2/CXCL9/KLF5	4
GO:0051341	regulation of oxidoreductase activity	4/108	117/18866	0.00458792	0.0171202	0.0100929	TNF/IL1B/EGFR/ABL1	4
GO:0001666	response to hypoxia	7/108	359/18866	0.00460068	0.0171464	0.0101083	ADAM17/PTGS2/DPP4/CXCR4/CXCL12/ACTN4/PML	7
GO:0043534	blood vessel endothelial cell migration	5/108	189/18866	0.00464304	0.0172827	0.0101887	ADAM17/TNF/PTGS2/ABL1/PPARG	5
GO:0032740	positive regulation of interleukin-17 production	2/108	18/18866	0.00467916	0.0173094	0.0102044	OSM/IL6	2
GO:0035313	wound healing, spreading of epidermal cells	2/108	18/18866	0.00467916	0.0173094	0.0102044	ADAM17/MMP12	2
GO:0035994	response to muscle stretch	2/108	18/18866	0.00467916	0.0173094	0.0102044	JUN/FOS	2
GO:0050961	detection of temperature stimulus involved in sensory perception	2/108	18/18866	0.00467916	0.0173094	0.0102044	CXCR4/CXCL12	2
GO:2000303	regulation of ceramide biosynthetic process	2/108	18/18866	0.00467916	0.0173094	0.0102044	TNFRSF1A/TNF	2
GO:0043525	positive regulation of neuron apoptotic process	3/108	59/18866	0.00469982	0.0173643	0.0102368	TNF/JUN/ATF2	3
GO:0003018	vascular process in circulatory system	5/108	190/18866	0.00474722	0.0175178	0.0103273	PTGS2/CXCR2/ADRA1A/ADRB1/EGFR	5
GO:0010466	negative regulation of peptidase activity	6/108	272/18866	0.00477472	0.0175976	0.0103743	TNF/PTGS2/MMP9/TIMP1/CD44/ANXA2	6
GO:0019229	regulation of vasoconstriction	3/108	60/18866	0.0049268	0.0180912	0.0106653	PTGS2/ADRA1A/EGFR	3
GO:0043388	positive regulation of DNA binding	3/108	60/18866	0.0049268	0.0180912	0.0106653	MMP9/EGF/PPARG	3
GO:1903428	positive regulation of reactive oxygen species biosynthetic process	3/108	60/18866	0.0049268	0.0180912	0.0106653	TNF/PTGS2/IL1B	3
GO:0051052	regulation of DNA metabolic process	7/108	365/18866	0.00503013	0.0184479	0.0108756	HNRNPA1/IL6/PTPRC/EGFR/PIK3CA/PPARG/PML	7
GO:0002449	lymphocyte mediated immunity	7/108	366/18866	0.00510455	0.0186979	0.011023	TNFRSF1B/TRAF2/FADD/TNF/IL1B/IL6/PTPRC	7
GO:0002065	columnar/cuboidal epithelial cell differentiation	4/108	121/18866	0.00516678	0.0188767	0.0111284	IL6ST/ABL1/RXRA/KLF5	4
GO:0032612	interleukin-1 production	4/108	121/18866	0.00516678	0.0188767	0.0111284	TNFAIP3/TNF/IL1B/IL6	4
GO:0070233	negative regulation of T cell apoptotic process	2/108	19/18866	0.00521019	0.0188767	0.0111284	FADD/CCL5	2
GO:0071800	podosome assembly	2/108	19/18866	0.00521019	0.0188767	0.0111284	TNF/MAPK9	2
GO:0090153	regulation of sphingolipid biosynthetic process	2/108	19/18866	0.00521019	0.0188767	0.0111284	TNFRSF1A/TNF	2
GO:0150079	negative regulation of neuroinflammatory response	2/108	19/18866	0.00521019	0.0188767	0.0111284	TNFRSF1B/PTPRC	2
GO:1905038	regulation of membrane lipid metabolic process	2/108	19/18866	0.00521019	0.0188767	0.0111284	TNFRSF1A/TNF	2
GO:2000251	positive regulation of actin cytoskeleton reorganization	2/108	19/18866	0.00521019	0.0188767	0.0111284	ABL1/CCL27	2
GO:2000696	regulation of epithelial cell differentiation involved in kidney development	2/108	19/18866	0.00521019	0.0188767	0.0111284	MMP9/STAT1	2
GO:0007219	Notch signaling pathway	5/108	195/18866	0.00529323	0.0191311	0.0112784	ADAM17/IL6ST/EGFR/EGF/STAT1	5
GO:0050864	regulation of B cell activation	5/108	195/18866	0.00529323	0.0191311	0.0112784	TNFAIP3/IL6/PTPRC/CD22/BLK	5
GO:0021782	glial cell development	4/108	122/18866	0.00531879	0.0192003	0.0113192	TNF/IL1B/IL6/EGFR	4
GO:0045861	negative regulation of proteolysis	7/108	369/18866	0.00533279	0.0192276	0.0113353	TNF/PTGS2/MMP9/TIMP1/CD44/ANXA2/PML	7
GO:0002260	lymphocyte homeostasis	3/108	62/18866	0.00540038	0.0194011	0.0114376	TNFAIP3/FADD/ABL1	3
GO:0030888	regulation of B cell proliferation	3/108	62/18866	0.00540038	0.0194011	0.0114376	PTPRC/CD22/BLK	3
GO:0045824	negative regulation of innate immune response	3/108	62/18866	0.00540038	0.0194011	0.0114376	TNFAIP3/MMP12/PPARG	3
GO:1904951	positive regulation of establishment of protein localization	7/108	370/18866	0.00541056	0.0194143	0.0114453	TNF/PTGS2/IL1B/IL6/MAPK8/EGFR/BLK	7
GO:0036293	response to decreased oxygen levels	7/108	371/18866	0.00548917	0.0196728	0.0115977	ADAM17/PTGS2/DPP4/CXCR4/CXCL12/ACTN4/PML	7
GO:0060249	anatomical structure homeostasis	8/108	469/18866	0.00554337	0.0198433	0.0116982	HNRNPA1/TNFAIP3/PTGS2/IL6/SLC1A1/EGFR/SP100/PML	8
GO:0072659	protein localization to plasma membrane	6/108	281/18866	0.005581	0.0199541	0.0117635	TNFRSF1A/TNF/SKAP1/EGFR/ANXA2/GBP1	6
GO:0010633	negative regulation of epithelial cell migration	4/108	124/18866	0.00563173	0.0201114	0.0118563	TNF/PPARG/NR2F2/SP100	4
GO:0002689	negative regulation of leukocyte chemotaxis	2/108	20/18866	0.00576757	0.0203004	0.0119677	DPP4/CCL2	2
GO:0003085	negative regulation of systemic arterial blood pressure	2/108	20/18866	0.00576757	0.0203004	0.0119677	ADRA1A/ADRB1	2
GO:0032727	positive regulation of interferon-alpha production	2/108	20/18866	0.00576757	0.0203004	0.0119677	CHUK/STAT1	2
GO:0051412	response to corticosterone	2/108	20/18866	0.00576757	0.0203004	0.0119677	FOS/FOSB	2
GO:0051767	nitric-oxide synthase biosynthetic process	2/108	20/18866	0.00576757	0.0203004	0.0119677	CCL2/STAT1	2
GO:0051769	regulation of nitric-oxide synthase biosynthetic process	2/108	20/18866	0.00576757	0.0203004	0.0119677	CCL2/STAT1	2
GO:0060353	regulation of cell adhesion molecule production	2/108	20/18866	0.00576757	0.0203004	0.0119677	CXCL8/IL1B	2
GO:0060546	negative regulation of necroptotic process	2/108	20/18866	0.00576757	0.0203004	0.0119677	RIPK1/FADD	2
GO:0062099	negative regulation of programmed necrotic cell death	2/108	20/18866	0.00576757	0.0203004	0.0119677	RIPK1/FADD	2
GO:0071243	cellular response to arsenic-containing substance	2/108	20/18866	0.00576757	0.0203004	0.0119677	HNRNPA1/ATF3	2
GO:0071636	positive regulation of transforming growth factor beta production	2/108	20/18866	0.00576757	0.0203004	0.0119677	PTGS2/ATF2	2
GO:1900409	positive regulation of cellular response to oxidative stress	2/108	20/18866	0.00576757	0.0203004	0.0119677	RIPK1/TNF	2
GO:0001822	kidney development	6/108	283/18866	0.00577294	0.0203004	0.0119677	FADD/IL6R/CXCR2/MMP9/KLF15/STAT1	6
GO:0001952	regulation of cell-matrix adhesion	4/108	125/18866	0.00579271	0.0203221	0.0119805	MMP12/SKAP1/ABL1/CCL25	4
GO:0008637	apoptotic mitochondrial changes	4/108	125/18866	0.00579271	0.0203221	0.0119805	MMP9/JUN/MAPK8/ATF2	4
GO:0051346	negative regulation of hydrolase activity	8/108	473/18866	0.00582634	0.0204161	0.0120359	TNF/PTGS2/MMP9/TIMP1/CD44/SEMA4D/ANXA2/ABL1	8
GO:0051054	positive regulation of DNA metabolic process	5/108	200/18866	0.00588232	0.0205313	0.0121038	HNRNPA1/IL6/PTPRC/EGFR/PML	5
GO:1901888	regulation of cell junction assembly	5/108	200/18866	0.00588232	0.0205313	0.0121038	TNF/IL1B/THBS2/SEMA4D/ABL1	5
GO:2000377	regulation of reactive oxygen species metabolic process	5/108	200/18866	0.00588232	0.0205313	0.0121038	RIPK1/TNF/PTGS2/IL1B/EGFR	5
GO:0001885	endothelial cell development	3/108	64/18866	0.00590043	0.0205313	0.0121038	TNFRSF1A/TNF/IL1B	3
GO:0045453	bone resorption	3/108	64/18866	0.00590043	0.0205313	0.0121038	TNFAIP3/IL6/EGFR	3
GO:0060135	maternal process involved in female pregnancy	3/108	64/18866	0.00590043	0.0205313	0.0121038	PTGS2/NR2F2/RXRA	3
GO:0007179	transforming growth factor beta receptor signaling pathway	5/108	202/18866	0.00613042	0.0213068	0.012561	ADAM17/JUN/FOS/CAV2/PML	5
GO:0098586	cellular response to virus	3/108	65/18866	0.0061605	0.0213864	0.0126079	CHUK/IL6/MMP12	3
GO:0000082	G1/S transition of mitotic cell cycle	6/108	287/18866	0.00617125	0.0213989	0.0126153	ADAM17/RIPK1/SENP2/EGFR/CCL2/PML	6
GO:0003177	pulmonary valve development	2/108	21/18866	0.00635099	0.0217198	0.0128045	TNFRSF1A/TNFRSF1B	2
GO:0009110	vitamin biosynthetic process	2/108	21/18866	0.00635099	0.0217198	0.0128045	TNF/IL1B	2
GO:0010829	negative regulation of glucose transmembrane transport	2/108	21/18866	0.00635099	0.0217198	0.0128045	TNF/IL1B	2
GO:0010893	positive regulation of steroid biosynthetic process	2/108	21/18866	0.00635099	0.0217198	0.0128045	TNF/IL1B	2
GO:0033630	positive regulation of cell adhesion mediated by integrin	2/108	21/18866	0.00635099	0.0217198	0.0128045	SKAP1/CCL5	2
GO:0051797	regulation of hair follicle development	2/108	21/18866	0.00635099	0.0217198	0.0128045	TRADD/TNF	2
GO:0060713	labyrinthine layer morphogenesis	2/108	21/18866	0.00635099	0.0217198	0.0128045	SOCS3/NCOA1	2
GO:0072111	cell proliferation involved in kidney development	2/108	21/18866	0.00635099	0.0217198	0.0128045	IL6R/STAT1	2
GO:0072574	hepatocyte proliferation	2/108	21/18866	0.00635099	0.0217198	0.0128045	TNFAIP3/IL6	2
GO:0072575	epithelial cell proliferation involved in liver morphogenesis	2/108	21/18866	0.00635099	0.0217198	0.0128045	TNFAIP3/IL6	2
GO:0090280	positive regulation of calcium ion import	2/108	21/18866	0.00635099	0.0217198	0.0128045	CXCL12/CCL2	2
GO:1903978	regulation of microglial cell activation	2/108	21/18866	0.00635099	0.0217198	0.0128045	IL6/PTPRC	2
GO:0032768	regulation of monooxygenase activity	3/108	66/18866	0.00642732	0.0219307	0.0129288	TNF/IL1B/EGFR	3
GO:0045669	positive regulation of osteoblast differentiation	3/108	66/18866	0.00642732	0.0219307	0.0129288	IL6R/IL6ST/IL6	3
GO:0002576	platelet degranulation	4/108	129/18866	0.00646732	0.022042	0.0129944	TIMP1/EGF/BLK/ACTN4	4
GO:0042594	response to starvation	5/108	206/18866	0.00664857	0.0226339	0.0133434	HNRNPA1/JUN/ATF3/MAPK8/PPARG	5
GO:0072001	renal system development	6/108	292/18866	0.0066969	0.0227604	0.0134179	FADD/IL6R/CXCR2/MMP9/KLF15/STAT1	6
GO:0045670	regulation of osteoclast differentiation	3/108	67/18866	0.00670095	0.0227604	0.0134179	TNF/FOS/CCR1	3
GO:0046890	regulation of lipid biosynthetic process	5/108	207/18866	0.00678276	0.0230121	0.0135663	TNFRSF1A/TNF/PTGS2/IL1B/IGFBP7	5
GO:0034976	response to endoplasmic reticulum stress	6/108	294/18866	0.00691602	0.0233751	0.0137803	TRAF2/CXCL8/JUN/ATF3/CCL2/PML	6
GO:0032069	regulation of nuclease activity	2/108	22/18866	0.00696014	0.0233751	0.0137803	OAS2/OAS1	2
GO:0034104	negative regulation of tissue remodeling	2/108	22/18866	0.00696014	0.0233751	0.0137803	TNFAIP3/IL6	2
GO:0035584	calcium-mediated signaling using intracellular calcium source	2/108	22/18866	0.00696014	0.0233751	0.0137803	PTPRC/CCL20	2
GO:0042359	vitamin D metabolic process	2/108	22/18866	0.00696014	0.0233751	0.0137803	TNF/IL1B	2
GO:0045061	thymic T cell selection	2/108	22/18866	0.00696014	0.0233751	0.0137803	PTPRC/CD3D	2
GO:0060352	cell adhesion molecule production	2/108	22/18866	0.00696014	0.0233751	0.0137803	CXCL8/IL1B	2
GO:0072576	liver morphogenesis	2/108	22/18866	0.00696014	0.0233751	0.0137803	TNFAIP3/IL6	2
GO:1902884	positive regulation of response to oxidative stress	2/108	22/18866	0.00696014	0.0233751	0.0137803	RIPK1/TNF	2
GO:0010812	negative regulation of cell-substrate adhesion	3/108	68/18866	0.00698142	0.023394	0.0137915	MMP12/ACTN4/GBP1	3
GO:0045428	regulation of nitric oxide biosynthetic process	3/108	68/18866	0.00698142	0.023394	0.0137915	TNF/PTGS2/IL1B	3
GO:0001101	response to acid chemical	4/108	132/18866	0.00700618	0.0234507	0.0138249	CHUK/TNF/ATF2/EGFR	4
GO:0031331	positive regulation of cellular catabolic process	7/108	390/18866	0.00715198	0.0239119	0.0140968	TNFRSF1B/TNFAIP3/TNF/IL1B/IL6/MAPK9/EGF	7
GO:0042177	negative regulation of protein catabolic process	4/108	133/18866	0.00719219	0.0239543	0.0141218	TIMP1/EGFR/ANXA2/PML	4
GO:0042770	signal transduction in response to DNA damage	4/108	133/18866	0.00719219	0.0239543	0.0141218	CD44/ABL1/SP100/PML	4
GO:0002377	immunoglobulin production	5/108	210/18866	0.00719672	0.0239543	0.0141218	TRAF2/TNF/IL6/PTPRC/CD22	5
GO:0034764	positive regulation of transmembrane transport	5/108	210/18866	0.00719672	0.0239543	0.0141218	ABL1/CCL2/CXCL9/ACTN4/KLF15	5
GO:0035914	skeletal muscle cell differentiation	3/108	69/18866	0.00726878	0.0241673	0.0142473	FOS/ATF3/KLF5	3
GO:0043393	regulation of protein binding	5/108	211/18866	0.00733855	0.0243721	0.0143681	MMP9/MAPK8/SENP2/ANXA2/ABL1	5
GO:1901215	negative regulation of neuron death	5/108	212/18866	0.00748232	0.024822	0.0146333	TNFRSF1B/TRAF2/JUN/PIK3CA/CCL2	5
GO:0032368	regulation of lipid transport	4/108	135/18866	0.00757395	0.0248637	0.0146579	IL1B/ANXA2/EGF/PPARG	4
GO:0010226	response to lithium ion	2/108	23/18866	0.0075947	0.0248637	0.0146579	PTGS2/FABP4	2
GO:0016048	detection of temperature stimulus	2/108	23/18866	0.0075947	0.0248637	0.0146579	CXCR4/CXCL12	2
GO:0032799	low-density lipoprotein receptor particle metabolic process	2/108	23/18866	0.0075947	0.0248637	0.0146579	ANXA2/PPARG	2
GO:0035743	CD4-positive, alpha-beta T cell cytokine production	2/108	23/18866	0.0075947	0.0248637	0.0146579	IL1B/IL6	2
GO:0045649	regulation of macrophage differentiation	2/108	23/18866	0.0075947	0.0248637	0.0146579	RIPK1/FADD	2
GO:0045723	positive regulation of fatty acid biosynthetic process	2/108	23/18866	0.0075947	0.0248637	0.0146579	PTGS2/IL1B	2
GO:0050951	sensory perception of temperature stimulus	2/108	23/18866	0.0075947	0.0248637	0.0146579	CXCR4/CXCL12	2
GO:0051457	maintenance of protein location in nucleus	2/108	23/18866	0.0075947	0.0248637	0.0146579	SP100/PML	2
GO:0060547	negative regulation of necrotic cell death	2/108	23/18866	0.0075947	0.0248637	0.0146579	RIPK1/FADD	2
GO:0072170	metanephric tubule development	2/108	23/18866	0.0075947	0.0248637	0.0146579	CXCR2/STAT1	2
GO:1900017	positive regulation of cytokine production involved in inflammatory response	2/108	23/18866	0.0075947	0.0248637	0.0146579	TNF/IL6	2
GO:0045787	positive regulation of cell cycle	7/108	396/18866	0.00774762	0.0253366	0.0149367	ADAM17/IL1B/EGFR/EGF/ABL1/TGFA/PML	7
GO:0045727	positive regulation of translation	4/108	136/18866	0.00776974	0.0253453	0.0149418	TNF/IL6/CCL5/RXRA	4
GO:0006006	glucose metabolic process	5/108	214/18866	0.00777574	0.0253453	0.0149418	TNF/ATF3/PIK3CA/NCOA2/OAS1	5
GO:0043523	regulation of neuron apoptotic process	5/108	214/18866	0.00777574	0.0253453	0.0149418	TNF/JUN/ATF2/PIK3CA/CCL2	5
GO:0090068	positive regulation of cell cycle process	6/108	302/18866	0.00784481	0.0255227	0.0150464	ADAM17/IL1B/EGFR/EGF/TGFA/PML	6
GO:0014823	response to activity	3/108	71/18866	0.0078643	0.0255227	0.0150464	IL6/KDM6B/CXCR4	3
GO:0032371	regulation of sterol transport	3/108	71/18866	0.0078643	0.0255227	0.0150464	ANXA2/EGF/PPARG	3
GO:0051785	positive regulation of nuclear division	3/108	71/18866	0.0078643	0.0255227	0.0150464	IL1B/EGF/TGFA	3
GO:0030183	B cell differentiation	4/108	137/18866	0.00796884	0.0258339	0.0152299	ADAM17/IL6/PTPRC/ABL1	4
GO:0046330	positive regulation of JNK cascade	4/108	138/18866	0.00817126	0.0264369	0.0155854	RIPK1/TRAF2/TNF/IL1B	4
GO:0045600	positive regulation of fat cell differentiation	3/108	72/18866	0.00817254	0.0264369	0.0155854	PTGS2/PPARG/KLF5	3
GO:0002438	acute inflammatory response to antigenic stimulus	2/108	24/18866	0.00825437	0.0266152	0.0156905	CXCR2/ELANE	2
GO:0033622	integrin activation	2/108	24/18866	0.00825437	0.0266152	0.0156905	SKAP1/CXCL12	2
GO:0050995	negative regulation of lipid catabolic process	2/108	24/18866	0.00825437	0.0266152	0.0156905	TNF/IL1B	2
GO:0032355	response to estradiol	4/108	141/18866	0.00879871	0.0283398	0.0167072	PTGS2/EGFR/NR2F2/NCOA1	4
GO:0043507	positive regulation of JUN kinase activity	3/108	74/18866	0.00881017	0.0283462	0.0167109	RIPK1/TRAF2/TNF	3
GO:0044843	cell cycle G1/S phase transition	6/108	310/18866	0.00886052	0.0284775	0.0167884	ADAM17/RIPK1/SENP2/EGFR/CCL2/PML	6
GO:0002092	positive regulation of receptor internalization	2/108	25/18866	0.00893885	0.0285147	0.0168102	SELE/EGF	2
GO:0032647	regulation of interferon-alpha production	2/108	25/18866	0.00893885	0.0285147	0.0168102	CHUK/STAT1	2
GO:0050857	positive regulation of antigen receptor-mediated signaling pathway	2/108	25/18866	0.00893885	0.0285147	0.0168102	PTPRC/LCK	2
GO:0050927	positive regulation of positive chemotaxis	2/108	25/18866	0.00893885	0.0285147	0.0168102	CXCL8/CXCL12	2
GO:0060575	intestinal epithelial cell differentiation	2/108	25/18866	0.00893885	0.0285147	0.0168102	IL6ST/KLF5	2
GO:0060669	embryonic placenta morphogenesis	2/108	25/18866	0.00893885	0.0285147	0.0168102	SOCS3/NCOA1	2
GO:0062149	detection of stimulus involved in sensory perception of pain	2/108	25/18866	0.00893885	0.0285147	0.0168102	CXCR4/CXCL12	2
GO:0030879	mammary gland development	4/108	142/18866	0.00901466	0.0287258	0.0169347	EGF/NCOA1/OAS2/PML	4
GO:0070588	calcium ion transmembrane transport	6/108	312/18866	0.00912854	0.0290577	0.0171304	PTPRC/LCK/CCR5/ANXA2/ABL1/CXCL9	6
GO:0008286	insulin receptor signaling pathway	4/108	143/18866	0.00923404	0.0293	0.0172732	SOCS3/IL1B/PIK3CA/CAV2	4
GO:0035296	regulation of tube diameter	4/108	143/18866	0.00923404	0.0293	0.0172732	PTGS2/ADRA1A/ADRB1/EGFR	4
GO:0097746	regulation of blood vessel diameter	4/108	143/18866	0.00923404	0.0293	0.0172732	PTGS2/ADRA1A/ADRB1/EGFR	4
GO:1903532	positive regulation of secretion by cell	6/108	313/18866	0.0092647	0.0293661	0.0173122	TNF/IL1B/IL6/CXCL12/EGFR/BLK	6
GO:0035150	regulation of tube size	4/108	144/18866	0.00945688	0.0299435	0.0176526	PTGS2/ADRA1A/ADRB1/EGFR	4
GO:0002507	tolerance induction	2/108	26/18866	0.00964785	0.0303872	0.0179141	TNFAIP3/BLK	2
GO:0035902	response to immobilization stress	2/108	26/18866	0.00964785	0.0303872	0.0179141	FOS/PPARG	2
GO:0050926	regulation of positive chemotaxis	2/108	26/18866	0.00964785	0.0303872	0.0179141	CXCL8/CXCL12	2
GO:0060561	apoptotic process involved in morphogenesis	2/108	26/18866	0.00964785	0.0303872	0.0179141	TNFRSF1A/TNFRSF1B	2
GO:0090023	positive regulation of neutrophil chemotaxis	2/108	26/18866	0.00964785	0.0303872	0.0179141	CXCR2/CXCL8	2
GO:0002431	Fc receptor mediated stimulatory signaling pathway	4/108	145/18866	0.0096832	0.0304664	0.0179609	PTPRC/PIK3CA/ABL1/BLK	4
GO:2001020	regulation of response to DNA damage stimulus	5/108	226/18866	0.00970638	0.0305072	0.0179849	CD44/CXCL12/EGFR/ABL1/PML	5
GO:0009416	response to light stimulus	6/108	319/18866	0.0101124	0.03175	0.0187176	PTGS2/ELANE/FOS/MAPK8/EGFR/PML	6
GO:0051592	response to calcium ion	4/108	147/18866	0.0101464	0.0317898	0.018741	JUN/FOS/FOSB/EGFR	4
GO:1904064	positive regulation of cation transmembrane transport	4/108	147/18866	0.0101464	0.0317898	0.018741	ABL1/CCL2/CXCL9/ACTN4	4
GO:0042310	vasoconstriction	3/108	78/18866	0.0101709	0.0318334	0.0187667	PTGS2/ADRA1A/EGFR	3
GO:0002026	regulation of the force of heart contraction	2/108	27/18866	0.010381	0.0321945	0.0189796	ADRA1A/ADRB1	2
GO:0032607	interferon-alpha production	2/108	27/18866	0.010381	0.0321945	0.0189796	CHUK/STAT1	2
GO:0032897	negative regulation of viral transcription	2/108	27/18866	0.010381	0.0321945	0.0189796	JUN/CCL5	2
GO:0048668	collateral sprouting	2/108	27/18866	0.010381	0.0321945	0.0189796	SEMA4D/ABL1	2
GO:0060544	regulation of necroptotic process	2/108	27/18866	0.010381	0.0321945	0.0189796	RIPK1/FADD	2
GO:0062098	regulation of programmed necrotic cell death	2/108	27/18866	0.010381	0.0321945	0.0189796	RIPK1/FADD	2
GO:0072207	metanephric epithelium development	2/108	27/18866	0.010381	0.0321945	0.0189796	CXCR2/STAT1	2
GO:1900120	regulation of receptor binding	2/108	27/18866	0.010381	0.0321945	0.0189796	MMP9/ANXA2	2
GO:0071901	negative regulation of protein serine/threonine kinase activity	4/108	148/18866	0.0103832	0.0321945	0.0189796	TNFAIP3/IL1B/ABL1/NR2F2	4
GO:0006446	regulation of translational initiation	3/108	79/18866	0.0105291	0.0325118	0.0191667	TNF/CCL5/RXRA	3
GO:0006809	nitric oxide biosynthetic process	3/108	79/18866	0.0105291	0.0325118	0.0191667	TNF/PTGS2/IL1B	3
GO:0010827	regulation of glucose transmembrane transport	3/108	79/18866	0.0105291	0.0325118	0.0191667	TNF/IL1B/KLF15	3
GO:0043536	positive regulation of blood vessel endothelial cell migration	3/108	79/18866	0.0105291	0.0325118	0.0191667	ADAM17/PTGS2/ABL1	3
GO:0001649	osteoblast differentiation	5/108	231/18866	0.0106003	0.032698	0.0192765	TNF/IL6R/IL6ST/IL6/SEMA4D	5
GO:0045580	regulation of T cell differentiation	4/108	150/18866	0.0108677	0.0334881	0.0197422	IL1B/PTPRC/CD2/ABL1	4
GO:0002312	B cell activation involved in immune response	3/108	80/18866	0.0108945	0.0335017	0.0197503	IL6/PTPRC/ABL1	3
GO:0031397	negative regulation of protein ubiquitination	3/108	80/18866	0.0108945	0.0335017	0.0197503	TNFAIP3/SENP2/ABL1	3
GO:0001916	positive regulation of T cell mediated cytotoxicity	2/108	28/18866	0.0111382	0.0340757	0.0200887	FADD/PTPRC	2
GO:0032800	receptor biosynthetic process	2/108	28/18866	0.0111382	0.0340757	0.0200887	TNF/PPARG	2
GO:0071880	adenylate cyclase-activating adrenergic receptor signaling pathway	2/108	28/18866	0.0111382	0.0340757	0.0200887	ADRA1A/ADRB1	2
GO:1902932	positive regulation of alcohol biosynthetic process	2/108	28/18866	0.0111382	0.0340757	0.0200887	TNF/IL1B	2
GO:1905563	negative regulation of vascular endothelial cell proliferation	2/108	28/18866	0.0111382	0.0340757	0.0200887	CCL2/PPARG	2
GO:0097305	response to alcohol	5/108	234/18866	0.011163	0.0341167	0.0201128	FOS/IGFBP7/FOSB/CCR5/PPARG	5
GO:0050829	defense response to Gram-negative bacterium	3/108	81/18866	0.0112672	0.0344	0.0202799	IL6R/IL6/ELANE	3
GO:0002224	toll-like receptor signaling pathway	4/108	152/18866	0.0113665	0.0346678	0.0204377	RIPK1/CHUK/TNFAIP3/FADD	4
GO:0032872	regulation of stress-activated MAPK cascade	5/108	237/18866	0.0117457	0.0357514	0.0210765	RIPK1/TRAF2/TNF/IL1B/EGFR	5
GO:0048588	developmental cell growth	5/108	237/18866	0.0117457	0.0357514	0.0210765	SEMA4D/CXCR4/CXCL12/ADRA1A/ABL1	5
GO:0071375	cellular response to peptide hormone stimulus	6/108	330/18866	0.0118079	0.0359043	0.0211667	SOCS3/IL1B/PIK3CA/CAV2/PPARG/STAT1	6
GO:0002262	myeloid cell homeostasis	4/108	154/18866	0.0118798	0.0360219	0.021236	ADAM17/CXCR2/IL6/STAT1	4
GO:0001782	B cell homeostasis	2/108	29/18866	0.0119189	0.0360219	0.021236	TNFAIP3/ABL1	2
GO:0042634	regulation of hair cycle	2/108	29/18866	0.0119189	0.0360219	0.021236	TRADD/TNF	2
GO:0050855	regulation of B cell receptor signaling pathway	2/108	29/18866	0.0119189	0.0360219	0.021236	CD22/BLK	2
GO:0071624	positive regulation of granulocyte chemotaxis	2/108	29/18866	0.0119189	0.0360219	0.021236	CXCR2/CXCL8	2
GO:2000108	positive regulation of leukocyte apoptotic process	2/108	29/18866	0.0119189	0.0360219	0.021236	BLK/CCL5	2
GO:0060562	epithelial tube morphogenesis	6/108	331/18866	0.0119714	0.0360712	0.0212651	TNF/CXCR2/CXCR4/EGF/ABL1/PML	6
GO:0071214	cellular response to abiotic stimulus	6/108	331/18866	0.0119714	0.0360712	0.0212651	TNFRSF1A/FADD/PTGS2/IL1B/MAPK8/EGFR	6
GO:0104004	cellular response to environmental stimulus	6/108	331/18866	0.0119714	0.0360712	0.0212651	TNFRSF1A/FADD/PTGS2/IL1B/MAPK8/EGFR	6
GO:0071277	cellular response to calcium ion	3/108	83/18866	0.0120345	0.0362247	0.0213555	JUN/FOS/FOSB	3
GO:0048754	branching morphogenesis of an epithelial tube	4/108	155/18866	0.012142	0.0365115	0.0215246	TNF/EGF/ABL1/PML	4
GO:0050803	regulation of synapse structure or activity	5/108	240/18866	0.0123488	0.0370589	0.0218473	TNF/THBS2/SEMA4D/ABL1/MX1	5
GO:0070302	regulation of stress-activated protein kinase signaling cascade	5/108	240/18866	0.0123488	0.0370589	0.0218473	RIPK1/TRAF2/TNF/IL1B/EGFR	5
GO:0030279	negative regulation of ossification	3/108	84/18866	0.0124292	0.0372252	0.0219454	TNF/SEMA4D/CCR1	3
GO:0046209	nitric oxide metabolic process	3/108	84/18866	0.0124292	0.0372252	0.0219454	TNF/PTGS2/IL1B	3
GO:0001516	prostaglandin biosynthetic process	2/108	30/18866	0.012723	0.0379531	0.0223745	PTGS2/IL1B	2
GO:0034110	regulation of homotypic cell-cell adhesion	2/108	30/18866	0.012723	0.0379531	0.0223745	BLK/CCL5	2
GO:0046457	prostanoid biosynthetic process	2/108	30/18866	0.012723	0.0379531	0.0223745	PTGS2/IL1B	2
GO:1902186	regulation of viral release from host cell	2/108	30/18866	0.012723	0.0379531	0.0223745	CAV2/PML	2
GO:0032092	positive regulation of protein binding	3/108	85/18866	0.0128312	0.0381996	0.0225198	MMP9/ANXA2/ABL1	3
GO:0070509	calcium ion import	3/108	85/18866	0.0128312	0.0381996	0.0225198	CXCL12/EGF/CCL2	3
GO:0030168	platelet activation	4/108	158/18866	0.0129507	0.0384789	0.0226844	IL6/LCK/PIK3CA/BLK	4
GO:0035051	cardiocyte differentiation	4/108	158/18866	0.0129507	0.0384789	0.0226844	KDM6B/ADRA1A/EGFR/RXRA	4
GO:1903829	positive regulation of cellular protein localization	6/108	338/18866	0.013161	0.0390648	0.0230298	TNF/PTGS2/IL1B/MAPK8/EGFR/EGF	6
GO:0097756	negative regulation of blood vessel diameter	3/108	86/18866	0.0132406	0.0392621	0.0231462	PTGS2/ADRA1A/EGFR	3
GO:0042593	glucose homeostasis	5/108	245/18866	0.0134003	0.0396682	0.0233856	IL6/PIK3CA/PPARG/KLF15/OAS1	5
GO:0051047	positive regulation of secretion	6/108	340/18866	0.0135156	0.0396682	0.0233856	TNF/IL1B/IL6/CXCL12/EGFR/BLK	6
GO:1990778	protein localization to cell periphery	6/108	340/18866	0.0135156	0.0396682	0.0233856	TNFRSF1A/TNF/SKAP1/EGFR/ANXA2/GBP1	6
GO:0032770	positive regulation of monooxygenase activity	2/108	31/18866	0.0135501	0.0396682	0.0233856	TNF/IL1B	2
GO:0045737	positive regulation of cyclin-dependent protein serine/threonine kinase activity	2/108	31/18866	0.0135501	0.0396682	0.0233856	ADAM17/EGFR	2
GO:0045940	positive regulation of steroid metabolic process	2/108	31/18866	0.0135501	0.0396682	0.0233856	TNF/IL1B	2
GO:0045987	positive regulation of smooth muscle contraction	2/108	31/18866	0.0135501	0.0396682	0.0233856	PTGS2/ADRA1A	2
GO:0048710	regulation of astrocyte differentiation	2/108	31/18866	0.0135501	0.0396682	0.0233856	IL6ST/IL6	2
GO:0050858	negative regulation of antigen receptor-mediated signaling pathway	2/108	31/18866	0.0135501	0.0396682	0.0233856	CD22/GBP1	2
GO:0050974	detection of mechanical stimulus involved in sensory perception	2/108	31/18866	0.0135501	0.0396682	0.0233856	CXCR4/CXCL12	2
GO:0070229	negative regulation of lymphocyte apoptotic process	2/108	31/18866	0.0135501	0.0396682	0.0233856	FADD/CCL5	2
GO:1902230	negative regulation of intrinsic apoptotic signaling pathway in response to DNA damage	2/108	31/18866	0.0135501	0.0396682	0.0233856	CD44/CXCL12	2
GO:1902624	positive regulation of neutrophil migration	2/108	31/18866	0.0135501	0.0396682	0.0233856	CXCR2/CXCL8	2
GO:0033500	carbohydrate homeostasis	5/108	246/18866	0.0136176	0.0398264	0.0234788	IL6/PIK3CA/PPARG/KLF15/OAS1	5
GO:0001942	hair follicle development	3/108	87/18866	0.0136574	0.0398264	0.0234788	TRADD/TNF/EGFR	3
GO:0051781	positive regulation of cell division	3/108	87/18866	0.0136574	0.0398264	0.0234788	OSM/IL1B/TGFA	3
GO:2001057	reactive nitrogen species metabolic process	3/108	87/18866	0.0136574	0.0398264	0.0234788	TNF/PTGS2/IL1B	3
GO:0034767	positive regulation of ion transmembrane transport	4/108	161/18866	0.0137931	0.0401829	0.023689	ABL1/CCL2/CXCL9/ACTN4	4
GO:0010721	negative regulation of cell development	6/108	343/18866	0.01406	0.0409204	0.0241238	TNF/IL1B/IL6/SEMA4D/ACTN4/GBP1	6
GO:0007088	regulation of mitotic nuclear division	4/108	163/18866	0.0143736	0.0414659	0.0244454	IL1B/EGF/CAV2/TGFA	4
GO:0009267	cellular response to starvation	4/108	163/18866	0.0143736	0.0414659	0.0244454	HNRNPA1/JUN/ATF3/MAPK8	4
GO:0003176	aortic valve development	2/108	32/18866	0.0144	0.0414659	0.0244454	TNFRSF1A/TNFRSF1B	2
GO:0010743	regulation of macrophage derived foam cell differentiation	2/108	32/18866	0.0144	0.0414659	0.0244454	MAPK9/PPARG	2
GO:0035456	response to interferon-beta	2/108	32/18866	0.0144	0.0414659	0.0244454	STAT1/XAF1	2
GO:0048841	regulation of axon extension involved in axon guidance	2/108	32/18866	0.0144	0.0414659	0.0244454	SEMA4D/CXCL12	2
GO:0050869	negative regulation of B cell activation	2/108	32/18866	0.0144	0.0414659	0.0244454	TNFAIP3/BLK	2
GO:0051385	response to mineralocorticoid	2/108	32/18866	0.0144	0.0414659	0.0244454	FOS/FOSB	2
GO:0071875	adrenergic receptor signaling pathway	2/108	32/18866	0.0144	0.0414659	0.0244454	ADRA1A/ADRB1	2
GO:0097421	liver regeneration	2/108	32/18866	0.0144	0.0414659	0.0244454	IL6/EGFR	2
GO:1901889	negative regulation of cell junction assembly	2/108	32/18866	0.0144	0.0414659	0.0244454	TNF/IL1B	2
GO:0043506	regulation of JUN kinase activity	3/108	89/18866	0.0145133	0.041752	0.0246141	RIPK1/TRAF2/TNF	3
GO:0098773	skin epidermis development	3/108	90/18866	0.0149525	0.0429739	0.0253344	TRADD/TNF/EGFR	3
GO:0071560	cellular response to transforming growth factor beta stimulus	5/108	252/18866	0.0149717	0.0429879	0.0253426	ADAM17/JUN/FOS/CAV2/PML	5
GO:0045736	negative regulation of cyclin-dependent protein serine/threonine kinase activity	2/108	33/18866	0.0152723	0.0437274	0.0257786	TNFAIP3/NR2F2	2
GO:0046627	negative regulation of insulin receptor signaling pathway	2/108	33/18866	0.0152723	0.0437274	0.0257786	SOCS3/IL1B	2
GO:0009408	response to heat	4/108	166/18866	0.0152731	0.0437274	0.0257786	PTGS2/IGFBP7/PSIP1/CXCL12	4
GO:0033273	response to vitamin	3/108	91/18866	0.0153991	0.0439594	0.0259154	PTGS2/EGFR/PPARG	3
GO:0034103	regulation of tissue remodeling	3/108	91/18866	0.0153991	0.0439594	0.0259154	TNFAIP3/IL6/EGFR	3
GO:0046849	bone remodeling	3/108	91/18866	0.0153991	0.0439594	0.0259154	TNFAIP3/IL6/EGFR	3
GO:0019318	hexose metabolic process	5/108	254/18866	0.0154424	0.0439594	0.0259154	TNF/ATF3/PIK3CA/NCOA2/OAS1	5
GO:0045926	negative regulation of growth	5/108	254/18866	0.0154424	0.0439594	0.0259154	RIPK1/SEMA4D/ADRB1/PPARG/PML	5
GO:2000027	regulation of animal organ morphogenesis	5/108	254/18866	0.0154424	0.0439594	0.0259154	TNFAIP3/TNF/ABL1/RXRA/STAT1	5
GO:0009896	positive regulation of catabolic process	7/108	454/18866	0.0155461	0.0441704	0.0260398	TNFRSF1B/TNFAIP3/TNF/IL1B/IL6/MAPK9/EGF	7
GO:0050804	modulation of chemical synaptic transmission	7/108	454/18866	0.0155461	0.0441704	0.0260398	TNF/PTGS2/IL1B/ADRA1A/EGFR/ABL1/CCL2	7
GO:0099177	regulation of trans-synaptic signaling	7/108	455/18866	0.0157166	0.0446123	0.0263003	TNF/PTGS2/IL1B/ADRA1A/EGFR/ABL1/CCL2	7
GO:1903321	negative regulation of protein modification by small protein conjugation or removal	3/108	92/18866	0.0158531	0.0449573	0.0265037	TNFAIP3/SENP2/ABL1	3
GO:0090257	regulation of muscle system process	5/108	256/18866	0.0159229	0.0451125	0.0265952	TNFRSF1A/TNFRSF1B/IL6ST/PTGS2/ADRA1A	5
GO:0019076	viral release from host cell	2/108	34/18866	0.0161669	0.0453736	0.0267491	CAV2/PML	2
GO:0030431	sleep	2/108	34/18866	0.0161669	0.0453736	0.0267491	FOS/ADRB1	2
GO:0033198	response to ATP	2/108	34/18866	0.0161669	0.0453736	0.0267491	PTGS2/IL1B	2
GO:0035890	exit from host	2/108	34/18866	0.0161669	0.0453736	0.0267491	CAV2/PML	2
GO:0035891	exit from host cell	2/108	34/18866	0.0161669	0.0453736	0.0267491	CAV2/PML	2
GO:0046685	response to arsenic-containing substance	2/108	34/18866	0.0161669	0.0453736	0.0267491	HNRNPA1/ATF3	2
GO:0048566	embryonic digestive tract development	2/108	34/18866	0.0161669	0.0453736	0.0267491	TNF/CXCL8	2
GO:0070232	regulation of T cell apoptotic process	2/108	34/18866	0.0161669	0.0453736	0.0267491	FADD/CCL5	2
GO:1904030	negative regulation of cyclin-dependent protein kinase activity	2/108	34/18866	0.0161669	0.0453736	0.0267491	TNFAIP3/NR2F2	2
GO:2000352	negative regulation of endothelial cell apoptotic process	2/108	34/18866	0.0161669	0.0453736	0.0267491	TNFAIP3/ABL1	2
GO:0006913	nucleocytoplasmic transport	6/108	354/18866	0.0161873	0.0453883	0.0267578	HNRNPA1/PTGS2/IL1B/MMP12/SP100/PML	6
GO:0051100	negative regulation of binding	4/108	169/18866	0.0162074	0.0454021	0.0267659	JUN/MAPK8/SENP2/SP100	4
GO:0071559	response to transforming growth factor beta	5/108	258/18866	0.0164134	0.045936	0.0270806	ADAM17/JUN/FOS/CAV2/PML	5
GO:0032874	positive regulation of stress-activated MAPK cascade	4/108	170/18866	0.0165267	0.0462098	0.0272421	RIPK1/TRAF2/TNF/IL1B	4
GO:0021537	telencephalon development	5/108	259/18866	0.0166624	0.0465456	0.02744	KDM6B/CXCR4/CXCL12/EGFR/NCOA1	5
GO:0045778	positive regulation of ossification	3/108	94/18866	0.0167838	0.0467974	0.0275885	IL6R/IL6ST/IL6	3
GO:0051591	response to cAMP	3/108	94/18866	0.0167838	0.0467974	0.0275885	FOS/FOSB/STAT1	3
GO:0051170	import into nucleus	4/108	171/18866	0.0168499	0.0469378	0.0276712	HNRNPA1/PTGS2/MMP12/PML	4
GO:1903362	regulation of cellular protein catabolic process	5/108	260/18866	0.0169138	0.0470721	0.0277504	TNFAIP3/MAPK9/ANXA2/EGF/PML	5
GO:0001914	regulation of T cell mediated cytotoxicity	2/108	35/18866	0.0170834	0.0472361	0.0278471	FADD/PTPRC	2
GO:0007435	salivary gland morphogenesis	2/108	35/18866	0.0170834	0.0472361	0.0278471	TNF/EGFR	2
GO:0060338	regulation of type I interferon-mediated signaling pathway	2/108	35/18866	0.0170834	0.0472361	0.0278471	FADD/MMP12	2
GO:0060674	placenta blood vessel development	2/108	35/18866	0.0170834	0.0472361	0.0278471	SOCS3/NR2F2	2
GO:0110111	negative regulation of animal organ morphogenesis	2/108	35/18866	0.0170834	0.0472361	0.0278471	TNF/STAT1	2
GO:1900077	negative regulation of cellular response to insulin stimulus	2/108	35/18866	0.0170834	0.0472361	0.0278471	SOCS3/IL1B	2
GO:1904031	positive regulation of cyclin-dependent protein kinase activity	2/108	35/18866	0.0170834	0.0472361	0.0278471	ADAM17/EGFR	2
GO:0001894	tissue homeostasis	5/108	261/18866	0.0171678	0.0472762	0.0278708	TNFAIP3/PTGS2/IL6/SLC1A1/EGFR	5
GO:0018394	peptidyl-lysine acetylation	4/108	172/18866	0.017177	0.0472762	0.0278708	IL1B/ATF2/NCOA1/KLF15	4
GO:0050714	positive regulation of protein secretion	4/108	172/18866	0.017177	0.0472762	0.0278708	TNF/IL6/EGFR/BLK	4
GO:0070304	positive regulation of stress-activated protein kinase signaling cascade	4/108	172/18866	0.017177	0.0472762	0.0278708	RIPK1/TRAF2/TNF/IL1B	4
GO:1990138	neuron projection extension	4/108	172/18866	0.017177	0.0472762	0.0278708	SEMA4D/CXCR4/CXCL12/ABL1	4
GO:0007178	transmembrane receptor protein serine/threonine kinase signaling pathway	6/108	359/18866	0.0172244	0.0473315	0.0279033	ADAM17/JUN/FOS/CAV2/ABL1/PML	6
GO:0003073	regulation of systemic arterial blood pressure	3/108	95/18866	0.0172604	0.0473315	0.0279033	ADRA1A/ADRB1/NR2F2	3
GO:0007589	body fluid secretion	3/108	95/18866	0.0172604	0.0473315	0.0279033	ANXA2/NCOA1/OAS2	3
GO:0051668	localization within membrane	3/108	95/18866	0.0172604	0.0473315	0.0279033	PTPRC/ITGAL/CD2	3
GO:0061448	connective tissue development	5/108	262/18866	0.0174243	0.0477372	0.0281425	IL6R/TIMP1/CD44/ATF2/PIK3CA	5
GO:0010469	regulation of signaling receptor activity	4/108	174/18866	0.0178431	0.0488397	0.0287925	ADAM17/EGF/TGFA/CCL2	4
GO:0002701	negative regulation of production of molecular mediator of immune response	2/108	36/18866	0.0180215	0.0491929	0.0290007	TNF/CD22	2
GO:0071402	cellular response to lipoprotein particle stimulus	2/108	36/18866	0.0180215	0.0491929	0.0290007	ADAM17/PPARG	2
GO:0071634	regulation of transforming growth factor beta production	2/108	36/18866	0.0180215	0.0491929	0.0290007	PTGS2/ATF2	2
GO:0031330	negative regulation of cellular catabolic process	5/108	265/18866	0.0182091	0.0495077	0.0291863	TIMP1/ADRA1A/PIK3CA/ANXA2/PML	5
GO:0030516	regulation of axon extension	3/108	97/18866	0.0182362	0.0495077	0.0291863	SEMA4D/CXCL12/ABL1	3
GO:0032651	regulation of interleukin-1 beta production	3/108	97/18866	0.0182362	0.0495077	0.0291863	TNFAIP3/TNF/IL6	3
GO:0036473	cell death in response to oxidative stress	3/108	97/18866	0.0182362	0.0495077	0.0291863	RIPK1/SLC1A1/PML	3
GO:1990823	response to leukemia inhibitory factor	3/108	97/18866	0.0182362	0.0495077	0.0291863	SOCS3/KLF5/PML	3
GO:1990830	cellular response to leukemia inhibitory factor	3/108	97/18866	0.0182362	0.0495077	0.0291863	SOCS3/KLF5/PML	3
GO:0002832	negative regulation of response to biotic stimulus	3/108	98/18866	0.0187354	0.0507247	0.0299037	TNFAIP3/MMP12/PPARG	3
GO:0010771	negative regulation of cell morphogenesis involved in differentiation	3/108	98/18866	0.0187354	0.0507247	0.0299037	SEMA4D/ACTN4/GBP1	3
GO:0050810	regulation of steroid biosynthetic process	3/108	98/18866	0.0187354	0.0507247	0.0299037	TNF/IL1B/IGFBP7	3
GO:0010614	negative regulation of cardiac muscle hypertrophy	2/108	37/18866	0.018981	0.0511119	0.030132	TNFRSF1A/TNFRSF1B	2
GO:0048846	axon extension involved in axon guidance	2/108	37/18866	0.018981	0.0511119	0.030132	SEMA4D/CXCL12	2
GO:0090050	positive regulation of cell migration involved in sprouting angiogenesis	2/108	37/18866	0.018981	0.0511119	0.030132	PTGS2/ABL1	2
GO:0090322	regulation of superoxide metabolic process	2/108	37/18866	0.018981	0.0511119	0.030132	TNF/EGFR	2
GO:1902284	neuron projection extension involved in neuron projection guidance	2/108	37/18866	0.018981	0.0511119	0.030132	SEMA4D/CXCL12	2
GO:1905314	semi-lunar valve development	2/108	37/18866	0.018981	0.0511119	0.030132	TNFRSF1A/TNFRSF1B	2
GO:0006941	striated muscle contraction	4/108	178/18866	0.0192232	0.0516709	0.0304615	CHUK/CXCR4/ADRA1A/PIK3CA	4
GO:0048771	tissue remodeling	4/108	178/18866	0.0192232	0.0516709	0.0304615	TNFAIP3/IL6/TIMP1/EGFR	4
GO:0050830	defense response to Gram-positive bacterium	3/108	99/18866	0.0192421	0.0516754	0.0304642	ADAM17/TNF/IL6	3
GO:0050848	regulation of calcium-mediated signaling	3/108	100/18866	0.0197564	0.053009	0.0312504	TNF/CD22/GBP1	3
GO:0010661	positive regulation of muscle cell apoptotic process	2/108	38/18866	0.0199616	0.0533678	0.0314619	CXCR2/PPARG	2
GO:0030224	monocyte differentiation	2/108	38/18866	0.0199616	0.0533678	0.0314619	JUN/PPARG	2
GO:0071604	transforming growth factor beta production	2/108	38/18866	0.0199616	0.0533678	0.0314619	PTGS2/ATF2	2
GO:1903131	mononuclear cell differentiation	2/108	38/18866	0.0199616	0.0533678	0.0314619	JUN/PPARG	2
GO:0010522	regulation of calcium ion transport into cytosol	3/108	101/18866	0.0202783	0.0540322	0.0318536	ABL1/CXCL9/PML	3
GO:0015908	fatty acid transport	3/108	101/18866	0.0202783	0.0540322	0.0318536	IL1B/PPARG/FABP4	3
GO:0019217	regulation of fatty acid metabolic process	3/108	101/18866	0.0202783	0.0540322	0.0318536	PTGS2/IL1B/PPARG	3
GO:0045619	regulation of lymphocyte differentiation	4/108	181/18866	0.0203005	0.0540322	0.0318536	IL1B/PTPRC/CD2/ABL1	4
GO:1905330	regulation of morphogenesis of an epithelium	4/108	181/18866	0.0203005	0.0540322	0.0318536	TNF/ABL1/RXRA/STAT1	4
GO:0045927	positive regulation of growth	5/108	274/18866	0.0207028	0.0550539	0.0324559	ADAM17/SEMA4D/CXCR4/CXCL12/EGFR	5
GO:1903076	regulation of protein localization to plasma membrane	3/108	102/18866	0.0208077	0.0552838	0.0325915	TNF/EGFR/GBP1	3
GO:0007431	salivary gland development	2/108	39/18866	0.020963	0.055352	0.0326317	TNF/EGFR	2
GO:0014741	negative regulation of muscle hypertrophy	2/108	39/18866	0.020963	0.055352	0.0326317	TNFRSF1A/TNFRSF1B	2
GO:0032660	regulation of interleukin-17 production	2/108	39/18866	0.020963	0.055352	0.0326317	OSM/IL6	2
GO:0071709	membrane assembly	2/108	39/18866	0.020963	0.055352	0.0326317	ANXA2/CAV2	2
GO:1902229	regulation of intrinsic apoptotic signaling pathway in response to DNA damage	2/108	39/18866	0.020963	0.055352	0.0326317	CD44/CXCL12	2
GO:2000249	regulation of actin cytoskeleton reorganization	2/108	39/18866	0.020963	0.055352	0.0326317	ABL1/CCL27	2
GO:2000279	negative regulation of DNA biosynthetic process	2/108	39/18866	0.020963	0.055352	0.0326317	HNRNPA1/PPARG	2
GO:0030177	positive regulation of Wnt signaling pathway	4/108	183/18866	0.021039	0.0555037	0.0327211	TNFAIP3/EGFR/EGF/ABL1	4
GO:0048709	oligodendrocyte differentiation	3/108	103/18866	0.0213447	0.0561614	0.0331089	TNFRSF1B/CXCR4/PPARG	3
GO:0070498	interleukin-1-mediated signaling pathway	3/108	103/18866	0.0213447	0.0561614	0.0331089	CHUK/IL1B/IL6	3
GO:1901890	positive regulation of cell junction assembly	3/108	103/18866	0.0213447	0.0561614	0.0331089	THBS2/SEMA4D/ABL1	3
GO:0002695	negative regulation of leukocyte activation	4/108	184/18866	0.0214144	0.0562952	0.0331877	TNFAIP3/PTPRC/PAG1/BLK	4
GO:0045165	cell fate commitment	5/108	278/18866	0.0218794	0.0573414	0.0338044	IL6/KDM6B/PPARG/NR2F2/PML	5
GO:0002027	regulation of heart rate	3/108	104/18866	0.0218893	0.0573414	0.0338044	SLC1A1/ADRA1A/ADRB1	3
GO:0002714	positive regulation of B cell mediated immunity	2/108	40/18866	0.021985	0.0573414	0.0338044	TNF/PTPRC	2
GO:0002891	positive regulation of immunoglobulin mediated immune response	2/108	40/18866	0.021985	0.0573414	0.0338044	TNF/PTPRC	2
GO:0010613	positive regulation of cardiac muscle hypertrophy	2/108	40/18866	0.021985	0.0573414	0.0338044	IL6ST/ADRA1A	2
GO:0010939	regulation of necrotic cell death	2/108	40/18866	0.021985	0.0573414	0.0338044	RIPK1/FADD	2
GO:0045746	negative regulation of Notch signaling pathway	2/108	40/18866	0.021985	0.0573414	0.0338044	EGFR/EGF	2
GO:0051281	positive regulation of release of sequestered calcium ion into cytosol	2/108	40/18866	0.021985	0.0573414	0.0338044	ABL1/CXCL9	2
GO:1902742	apoptotic process involved in development	2/108	40/18866	0.021985	0.0573414	0.0338044	TNFRSF1A/TNFRSF1B	2
GO:0048259	regulation of receptor-mediated endocytosis	3/108	105/18866	0.0224414	0.0584808	0.0344762	SELE/ANXA2/EGF	3
GO:0002285	lymphocyte activation involved in immune response	4/108	187/18866	0.0225652	0.0587521	0.0346361	IL6/PTPRC/ITGAL/ABL1	4
GO:0001701	in utero embryonic development	6/108	383/18866	0.0228435	0.0594248	0.0350327	SOCS3/SENP2/EGFR/NR2F2/NCOA1/RXRA	6
GO:0051783	regulation of nuclear division	4/108	188/18866	0.0229571	0.0595403	0.0351008	IL1B/EGF/CAV2/TGFA	4
GO:0034446	substrate adhesion-dependent cell spreading	3/108	106/18866	0.0230011	0.0595403	0.0351008	ABL1/ACTN4/GBP1	3
GO:0002251	organ or tissue specific immune response	2/108	41/18866	0.0230273	0.0595403	0.0351008	IL6R/IL6	2
GO:0014742	positive regulation of muscle hypertrophy	2/108	41/18866	0.0230273	0.0595403	0.0351008	IL6ST/ADRA1A	2
GO:0042596	fear response	2/108	41/18866	0.0230273	0.0595403	0.0351008	DPP4/ADRB1	2
GO:0046825	regulation of protein export from nucleus	2/108	41/18866	0.0230273	0.0595403	0.0351008	IL1B/SP100	2
GO:2000008	regulation of protein localization to cell surface	2/108	41/18866	0.0230273	0.0595403	0.0351008	TNF/EGF	2
GO:0030330	DNA damage response, signal transduction by p53 class mediator	3/108	107/18866	0.0235684	0.0607293	0.0358017	CD44/SP100/PML	3
GO:0048524	positive regulation of viral process	3/108	107/18866	0.0235684	0.0607293	0.0358017	JUN/CAV2/CCL5	3
GO:0055017	cardiac muscle tissue growth	3/108	107/18866	0.0235684	0.0607293	0.0358017	RIPK1/ADRA1A/RXRA	3
GO:1903426	regulation of reactive oxygen species biosynthetic process	3/108	107/18866	0.0235684	0.0607293	0.0358017	TNF/PTGS2/IL1B	3
GO:0000266	mitochondrial fission	2/108	42/18866	0.0240896	0.0618207	0.0364452	STAT2/MX1	2
GO:0048246	macrophage chemotaxis	2/108	42/18866	0.0240896	0.0618207	0.0364452	CCL5/CCL2	2
GO:0072595	maintenance of protein localization in organelle	2/108	42/18866	0.0240896	0.0618207	0.0364452	SP100/PML	2
GO:1904037	positive regulation of epithelial cell apoptotic process	2/108	42/18866	0.0240896	0.0618207	0.0364452	IL6/CCL2	2
GO:0001909	leukocyte mediated cytotoxicity	3/108	108/18866	0.0241433	0.0618207	0.0364452	FADD/ELANE/PTPRC	3
GO:0007229	integrin-mediated signaling pathway	3/108	108/18866	0.0241433	0.0618207	0.0364452	TIMP1/ITGAL/ABL1	3
GO:0008593	regulation of Notch signaling pathway	3/108	108/18866	0.0241433	0.0618207	0.0364452	IL6ST/EGFR/EGF	3
GO:0022408	negative regulation of cell-cell adhesion	4/108	191/18866	0.0241574	0.0618207	0.0364452	PAG1/CXCL12/ABL1/CCL25	4
GO:0060047	heart contraction	5/108	287/18866	0.0246842	0.0631147	0.037208	CXCR4/SLC1A1/ADRA1A/ADRB1/PIK3CA	5
GO:0030900	forebrain development	6/108	391/18866	0.0249625	0.0637581	0.0375873	KDM6B/CXCR4/CXCL12/EGFR/NR2F2/NCOA1	6
GO:0002793	positive regulation of peptide secretion	4/108	193/18866	0.0249785	0.0637581	0.0375873	TNF/IL6/EGFR/BLK	4
GO:0072593	reactive oxygen species metabolic process	5/108	288/18866	0.0250095	0.0637827	0.0376018	RIPK1/TNF/PTGS2/IL1B/EGFR	5
GO:0050856	regulation of T cell receptor signaling pathway	2/108	43/18866	0.0251718	0.0640872	0.0377813	LCK/GBP1	2
GO:1901031	regulation of response to reactive oxygen species	2/108	43/18866	0.0251718	0.0640872	0.0377813	RIPK1/TNF	2
GO:0006900	vesicle budding from membrane	3/108	110/18866	0.0253157	0.064344	0.0379327	ANXA2/TGFA/MX1	3
GO:1904659	glucose transmembrane transport	3/108	110/18866	0.0253157	0.064344	0.0379327	TNF/IL1B/KLF15	3
GO:1905475	regulation of protein localization to membrane	4/108	195/18866	0.0258163	0.0655606	0.03865	TNF/MAPK8/EGFR/GBP1	4
GO:0032652	regulation of interleukin-1 production	3/108	111/18866	0.0259132	0.0656951	0.0387292	TNFAIP3/TNF/IL6	3
GO:0061387	regulation of extent of cell growth	3/108	111/18866	0.0259132	0.0656951	0.0387292	SEMA4D/CXCL12/ABL1	3
GO:0032409	regulation of transporter activity	5/108	291/18866	0.0260018	0.0658639	0.0388288	RIPK1/MMP9/CCL2/PPARG/ACTN4	5
GO:0001913	T cell mediated cytotoxicity	2/108	44/18866	0.0262734	0.0661594	0.039003	FADD/PTPRC	2
GO:0031670	cellular response to nutrient	2/108	44/18866	0.0262734	0.0661594	0.039003	PPARG/NCOA1	2
GO:0032620	interleukin-17 production	2/108	44/18866	0.0262734	0.0661594	0.039003	OSM/IL6	2
GO:0044091	membrane biogenesis	2/108	44/18866	0.0262734	0.0661594	0.039003	ANXA2/CAV2	2
GO:0045684	positive regulation of epidermis development	2/108	44/18866	0.0262734	0.0661594	0.039003	TRADD/TNF	2
GO:0060612	adipose tissue development	2/108	44/18866	0.0262734	0.0661594	0.039003	ATF2/PIK3CA	2
GO:1902667	regulation of axon guidance	2/108	44/18866	0.0262734	0.0661594	0.039003	SEMA4D/CXCL12	2
GO:0046822	regulation of nucleocytoplasmic transport	3/108	112/18866	0.0265183	0.0667198	0.0393334	PTGS2/IL1B/SP100	3
GO:0007009	plasma membrane organization	3/108	113/18866	0.0271309	0.0681465	0.0401744	PTPRC/CXCR4/CAV2	3
GO:1903510	mucopolysaccharide metabolic process	3/108	113/18866	0.0271309	0.0681465	0.0401744	IL1B/CD44/EGF	3
GO:0002639	positive regulation of immunoglobulin production	2/108	45/18866	0.0273943	0.0684629	0.0403609	IL6/PTPRC	2
GO:0006775	fat-soluble vitamin metabolic process	2/108	45/18866	0.0273943	0.0684629	0.0403609	TNF/IL1B	2
GO:0007520	myoblast fusion	2/108	45/18866	0.0273943	0.0684629	0.0403609	ADAM12/CXCL9	2
GO:0031018	endocrine pancreas development	2/108	45/18866	0.0273943	0.0684629	0.0403609	IL6R/IL6	2
GO:0034198	cellular response to amino acid starvation	2/108	45/18866	0.0273943	0.0684629	0.0403609	ATF3/MAPK8	2
GO:0042771	intrinsic apoptotic signaling pathway in response to DNA damage by p53 class mediator	2/108	45/18866	0.0273943	0.0684629	0.0403609	CD44/PML	2
GO:0005996	monosaccharide metabolic process	5/108	296/18866	0.0277113	0.0691811	0.0407843	TNF/ATF3/PIK3CA/NCOA2/OAS1	5
GO:0008645	hexose transmembrane transport	3/108	114/18866	0.0277511	0.0691811	0.0407843	TNF/IL1B/KLF15	3
GO:0043200	response to amino acid	3/108	114/18866	0.0277511	0.0691811	0.0407843	CHUK/TNF/EGFR	3
GO:0003015	heart process	5/108	297/18866	0.0280616	0.0698967	0.0412062	CXCR4/SLC1A1/ADRA1A/ADRB1/PIK3CA	5
GO:0048640	negative regulation of developmental growth	3/108	115/18866	0.0283789	0.0705694	0.0416028	RIPK1/SEMA4D/ADRB1	3
GO:0060419	heart growth	3/108	115/18866	0.0283789	0.0705694	0.0416028	RIPK1/ADRA1A/RXRA	3
GO:0002221	pattern recognition receptor signaling pathway	4/108	201/18866	0.0284306	0.0706392	0.0416439	RIPK1/CHUK/TNFAIP3/FADD	4
GO:0035987	endodermal cell differentiation	2/108	46/18866	0.0285343	0.0706619	0.0416573	MMP9/COL12A1	2
GO:0048538	thymus development	2/108	46/18866	0.0285343	0.0706619	0.0416573	FADD/ABL1	2
GO:0050798	activated T cell proliferation	2/108	46/18866	0.0285343	0.0706619	0.0416573	FADD/ABL1	2
GO:0050982	detection of mechanical stimulus	2/108	46/18866	0.0285343	0.0706619	0.0416573	CXCR4/CXCL12	2
GO:0018205	peptidyl-lysine modification	6/108	405/18866	0.0289805	0.0717076	0.0422738	IL1B/ATF2/SENP2/RNF113A/NCOA1/KLF15	6
GO:0015749	monosaccharide transmembrane transport	3/108	116/18866	0.0290141	0.0717314	0.0422878	TNF/IL1B/KLF15	3
GO:0006473	protein acetylation	4/108	203/18866	0.0293358	0.0724668	0.0427214	IL1B/ATF2/NCOA1/KLF15	4
GO:0030574	collagen catabolic process	2/108	47/18866	0.029693	0.0729871	0.0430281	MMP9/MMP12	2
GO:0035722	interleukin-12-mediated signaling pathway	2/108	47/18866	0.029693	0.0729871	0.0430281	ANXA2/GSTA2	2
GO:0045776	negative regulation of blood pressure	2/108	47/18866	0.029693	0.0729871	0.0430281	ADRA1A/ADRB1	2
GO:0045933	positive regulation of muscle contraction	2/108	47/18866	0.029693	0.0729871	0.0430281	PTGS2/ADRA1A	2
GO:0046677	response to antibiotic	2/108	47/18866	0.029693	0.0729871	0.0430281	KDM6B/CIITA	2
GO:0050919	negative chemotaxis	2/108	47/18866	0.029693	0.0729871	0.0430281	SEMA4D/DPP4	2
GO:0050890	cognition	5/108	302/18866	0.0298553	0.0733259	0.0432278	TNF/PTGS2/JUN/FOS/EGFR	5
GO:1903522	regulation of blood circulation	5/108	303/18866	0.0302226	0.074167	0.0437237	PTGS2/SLC1A1/ADRA1A/ADRB1/EGFR	5
GO:0015918	sterol transport	3/108	118/18866	0.0303073	0.074192	0.0437384	ANXA2/EGF/PPARG	3
GO:0033559	unsaturated fatty acid metabolic process	3/108	118/18866	0.0303073	0.074192	0.0437384	TNFRSF1A/PTGS2/IL1B	3
GO:0034219	carbohydrate transmembrane transport	3/108	118/18866	0.0303073	0.074192	0.0437384	TNF/IL1B/KLF15	3
GO:0031952	regulation of protein autophosphorylation	2/108	48/18866	0.0308702	0.0753848	0.0444416	PTPRC/JUN	2
GO:1904036	negative regulation of epithelial cell apoptotic process	2/108	48/18866	0.0308702	0.0753848	0.0444416	TNFAIP3/ABL1	2
GO:1990928	response to amino acid starvation	2/108	48/18866	0.0308702	0.0753848	0.0444416	ATF3/MAPK8	2
GO:0050866	negative regulation of cell activation	4/108	207/18866	0.0311974	0.0761216	0.044876	TNFAIP3/PTPRC/PAG1/BLK	4
GO:0007595	lactation	2/108	49/18866	0.0320657	0.0779857	0.0459749	NCOA1/OAS2	2
GO:0048512	circadian behavior	2/108	49/18866	0.0320657	0.0779857	0.0459749	ADRB1/NCOA2	2
GO:0071349	cellular response to interleukin-12	2/108	49/18866	0.0320657	0.0779857	0.0459749	ANXA2/GSTA2	2
GO:1900087	positive regulation of G1/S transition of mitotic cell cycle	2/108	49/18866	0.0320657	0.0779857	0.0459749	ADAM17/EGFR	2
GO:0010769	regulation of cell morphogenesis involved in differentiation	5/108	310/18866	0.0328734	0.0798851	0.0470947	SEMA4D/CXCL12/ABL1/ACTN4/GBP1	5
GO:0006690	icosanoid metabolic process	3/108	122/18866	0.0329835	0.0800224	0.0471756	TNFRSF1A/PTGS2/IL1B	3
GO:0010811	positive regulation of cell-substrate adhesion	3/108	122/18866	0.0329835	0.0800224	0.0471756	SKAP1/ABL1/CCL25	3
GO:0031396	regulation of protein ubiquitination	4/108	211/18866	0.0331273	0.080306	0.0473428	TNFAIP3/MAPK9/SENP2/ABL1	4
GO:0003044	regulation of systemic arterial blood pressure mediated by a chemical signal	2/108	50/18866	0.0332792	0.0804136	0.0474062	ADRA1A/ADRB1	2
GO:0007622	rhythmic behavior	2/108	50/18866	0.0332792	0.0804136	0.0474062	ADRB1/NCOA2	2
GO:0010718	positive regulation of epithelial to mesenchymal transition	2/108	50/18866	0.0332792	0.0804136	0.0474062	IL1B/IL6	2
GO:0070671	response to interleukin-12	2/108	50/18866	0.0332792	0.0804136	0.0474062	ANXA2/GSTA2	2
GO:0048675	axon extension	3/108	123/18866	0.0336712	0.0812294	0.0478872	SEMA4D/CXCL12/ABL1	3
GO:1904375	regulation of protein localization to cell periphery	3/108	123/18866	0.0336712	0.0812294	0.0478872	TNF/EGFR/GBP1	3
GO:0045089	positive regulation of innate immune response	4/108	213/18866	0.0341179	0.0822406	0.0484833	CHUK/FADD/MMP12/CCL5	4
GO:0002698	negative regulation of immune effector process	3/108	124/18866	0.0343664	0.0827729	0.0487971	TNF/PTPRC/CD22	3
GO:0032206	positive regulation of telomere maintenance	2/108	51/18866	0.0345106	0.0829864	0.048923	HNRNPA1/PML	2
GO:0035272	exocrine system development	2/108	51/18866	0.0345106	0.0829864	0.048923	TNF/EGFR	2
GO:0030968	endoplasmic reticulum unfolded protein response	3/108	125/18866	0.035069	0.0841939	0.0496348	CXCL8/ATF3/CCL2	3
GO:0032479	regulation of type I interferon production	3/108	125/18866	0.035069	0.0841939	0.0496348	CHUK/TNFAIP3/STAT1	3
GO:0001912	positive regulation of leukocyte mediated cytotoxicity	2/108	52/18866	0.0357594	0.0856921	0.0505181	FADD/PTPRC	2
GO:0055007	cardiac muscle cell differentiation	3/108	126/18866	0.0357791	0.0856921	0.0505181	KDM6B/ADRA1A/RXRA	3
GO:2000134	negative regulation of G1/S transition of mitotic cell cycle	3/108	126/18866	0.0357791	0.0856921	0.0505181	RIPK1/CCL2/PML	3
GO:0001704	formation of primary germ layer	3/108	127/18866	0.0364966	0.0872008	0.0514075	MMP9/COL12A1/KDM6B	3
GO:0032606	type I interferon production	3/108	127/18866	0.0364966	0.0872008	0.0514075	CHUK/TNFAIP3/STAT1	3
GO:1905477	positive regulation of protein localization to membrane	3/108	127/18866	0.0364966	0.0872008	0.0514075	TNF/MAPK8/EGFR	3
GO:0032731	positive regulation of interleukin-1 beta production	2/108	53/18866	0.0370256	0.0880426	0.0519038	TNF/IL6	2
GO:0043392	negative regulation of DNA binding	2/108	53/18866	0.0370256	0.0880426	0.0519038	JUN/SP100	2
GO:0045599	negative regulation of fat cell differentiation	2/108	53/18866	0.0370256	0.0880426	0.0519038	TNF/IL6	2
GO:0045661	regulation of myoblast differentiation	2/108	53/18866	0.0370256	0.0880426	0.0519038	TNF/CXCL9	2
GO:0045668	negative regulation of osteoblast differentiation	2/108	53/18866	0.0370256	0.0880426	0.0519038	TNF/SEMA4D	2
GO:0045744	negative regulation of G protein-coupled receptor signaling pathway	2/108	53/18866	0.0370256	0.0880426	0.0519038	CXCL8/CCL5	2
GO:0034763	negative regulation of transmembrane transport	3/108	128/18866	0.0372214	0.0883676	0.0520954	TNF/IL1B/MMP9	3
GO:1903409	reactive oxygen species biosynthetic process	3/108	128/18866	0.0372214	0.0883676	0.0520954	TNF/PTGS2/IL1B	3
GO:0010524	positive regulation of calcium ion transport into cytosol	2/108	54/18866	0.0383089	0.0908051	0.0535323	ABL1/CXCL9	2
GO:0030857	negative regulation of epithelial cell differentiation	2/108	54/18866	0.0383089	0.0908051	0.0535323	MMP9/STAT1	2
GO:0034329	cell junction assembly	6/108	434/18866	0.0386103	0.091447	0.0539107	TNF/IL1B/THBS2/SEMA4D/ABL1/ACTN4	6
GO:0032388	positive regulation of intracellular transport	4/108	222/18866	0.0387886	0.0917965	0.0541168	PTGS2/IL1B/MAPK8/ANXA2	4
GO:0019218	regulation of steroid metabolic process	3/108	131/18866	0.0394402	0.0932649	0.0549825	TNF/IL1B/IGFBP7	3
GO:0001706	endoderm formation	2/108	55/18866	0.039609	0.0934422	0.055087	MMP9/COL12A1	2
GO:0030199	collagen fibril organization	2/108	55/18866	0.039609	0.0934422	0.055087	COL12A1/ANXA2	2
GO:0042304	regulation of fatty acid biosynthetic process	2/108	55/18866	0.039609	0.0934422	0.055087	PTGS2/IL1B	2
GO:0010595	positive regulation of endothelial cell migration	3/108	132/18866	0.0401945	0.094674	0.0558132	ADAM17/PTGS2/ABL1	3
GO:1902807	negative regulation of cell cycle G1/S phase transition	3/108	132/18866	0.0401945	0.094674	0.0558132	RIPK1/CCL2/PML	3
GO:0002712	regulation of B cell mediated immunity	2/108	56/18866	0.0409257	0.0960893	0.0566475	TNF/PTPRC	2
GO:0002889	regulation of immunoglobulin mediated immune response	2/108	56/18866	0.0409257	0.0960893	0.0566475	TNF/PTPRC	2
GO:0010332	response to gamma radiation	2/108	56/18866	0.0409257	0.0960893	0.0566475	PTPRC/PML	2
GO:1904645	response to amyloid-beta	2/108	56/18866	0.0409257	0.0960893	0.0566475	MMP9/MMP12	2
GO:0090101	negative regulation of transmembrane receptor protein serine/threonine kinase signaling pathway	3/108	133/18866	0.0409561	0.0960893	0.0566475	ADAM17/CAV2/ABL1	3
GO:0002920	regulation of humoral immune response	3/108	134/18866	0.041725	0.0978164	0.0576657	TNF/IL1B/PTPRC	3
GO:0002090	regulation of receptor internalization	2/108	57/18866	0.0422588	0.0988354	0.0582664	SELE/EGF	2
GO:0046854	phosphatidylinositol phosphorylation	2/108	57/18866	0.0422588	0.0988354	0.0582664	SOCS3/PIK3CA	2
GO:1905517	macrophage migration	2/108	57/18866	0.0422588	0.0988354	0.0582664	CCL5/CCL2	2
GO:0048762	mesenchymal cell differentiation	4/108	229/18866	0.0426627	0.0996242	0.0587314	IL1B/IL6/SEMA4D/STAT1	4
GO:0050807	regulation of synapse organization	4/108	229/18866	0.0426627	0.0996242	0.0587314	TNF/THBS2/SEMA4D/ABL1	4
GO:0000768	syncytium formation by plasma membrane fusion	2/108	58/18866	0.0436081	0.101673	0.0599392	ADAM12/CXCL9	2
GO:0140253	cell-cell fusion	2/108	58/18866	0.0436081	0.101673	0.0599392	ADAM12/CXCL9	2
GO:0048738	cardiac muscle tissue development	4/108	231/18866	0.0438085	0.10206	0.0601677	RIPK1/KDM6B/ADRA1A/RXRA	4
GO:1901990	regulation of mitotic cell cycle phase transition	6/108	448/18866	0.0439136	0.102226	0.0602651	ADAM17/RIPK1/SENP2/EGFR/CCL2/PML	6
GO:1903038	negative regulation of leukocyte cell-cell adhesion	3/108	137/18866	0.0440752	0.102522	0.0604398	PAG1/CXCL12/CCL25	3
GO:0043254	regulation of protein-containing complex assembly	6/108	449/18866	0.0443091	0.102986	0.0607132	TRAF2/TNF/SKAP1/MAPK9/ABL1/CCL24	6
GO:0007188	adenylate cyclase-modulating G protein-coupled receptor signaling pathway	4/108	233/18866	0.0449715	0.104206	0.0614323	RGS1/ADRA1A/ADRB1/CXCL9	4
GO:0006636	unsaturated fatty acid biosynthetic process	2/108	59/18866	0.0449733	0.104206	0.0614323	PTGS2/IL1B	2
GO:0043030	regulation of macrophage activation	2/108	59/18866	0.0449733	0.104206	0.0614323	IL6/PTPRC	2
GO:0046456	icosanoid biosynthetic process	2/108	59/18866	0.0449733	0.104206	0.0614323	PTGS2/IL1B	2
GO:0002433	immune response-regulating cell surface receptor signaling pathway involved in phagocytosis	3/108	139/18866	0.0456781	0.105675	0.0622985	PTPRC/PIK3CA/ABL1	3
GO:0038096	Fc-gamma receptor signaling pathway involved in phagocytosis	3/108	139/18866	0.0456781	0.105675	0.0622985	PTPRC/PIK3CA/ABL1	3
GO:0001836	release of cytochrome c from mitochondria	2/108	60/18866	0.0463542	0.106743	0.0629284	MMP9/JUN	2
GO:0006949	syncytium formation	2/108	60/18866	0.0463542	0.106743	0.0629284	ADAM12/CXCL9	2
GO:0032732	positive regulation of interleukin-1 production	2/108	60/18866	0.0463542	0.106743	0.0629284	TNF/IL6	2
GO:0050994	regulation of lipid catabolic process	2/108	60/18866	0.0463542	0.106743	0.0629284	TNF/IL1B	2
GO:0097755	positive regulation of blood vessel diameter	2/108	60/18866	0.0463542	0.106743	0.0629284	ADRB1/EGFR	2
GO:1902808	positive regulation of cell cycle G1/S phase transition	2/108	60/18866	0.0463542	0.106743	0.0629284	ADAM17/EGFR	2
GO:0007266	Rho protein signal transduction	3/108	140/18866	0.0464904	0.106892	0.0630161	CHUK/ADRA1A/ABL1	3
GO:0060048	cardiac muscle contraction	3/108	140/18866	0.0464904	0.106892	0.0630161	CXCR4/ADRA1A/PIK3CA	3
GO:0060560	developmental growth involved in morphogenesis	4/108	236/18866	0.0467484	0.107403	0.0633171	SEMA4D/CXCR4/CXCL12/ABL1	4
GO:0062012	regulation of small molecule metabolic process	6/108	456/18866	0.0471403	0.10822	0.0637989	TNF/PTGS2/IL1B/EGF/PPARG/NCOA2	6
GO:0007596	blood coagulation	5/108	343/18866	0.0472972	0.108497	0.0639621	IL6/LCK/PIK3CA/ANXA2/BLK	5
GO:0003170	heart valve development	2/108	61/18866	0.0477506	0.108869	0.0641813	TNFRSF1A/TNFRSF1B	2
GO:0031343	positive regulation of cell killing	2/108	61/18866	0.0477506	0.108869	0.0641813	FADD/PTPRC	2
GO:0046324	regulation of glucose import	2/108	61/18866	0.0477506	0.108869	0.0641813	TNF/KLF15	2
GO:0046888	negative regulation of hormone secretion	2/108	61/18866	0.0477506	0.108869	0.0641813	OSM/IL1B	2
GO:1902110	positive regulation of mitochondrial membrane permeability involved in apoptotic process	2/108	61/18866	0.0477506	0.108869	0.0641813	MAPK8/ATF2	2
GO:1903078	positive regulation of protein localization to plasma membrane	2/108	61/18866	0.0477506	0.108869	0.0641813	TNF/EGFR	2
GO:1903902	positive regulation of viral life cycle	2/108	61/18866	0.0477506	0.108869	0.0641813	CAV2/CCL5	2
GO:2000756	regulation of peptidyl-lysine acetylation	2/108	61/18866	0.0477506	0.108869	0.0641813	IL1B/KLF15	2
GO:0038094	Fc-gamma receptor signaling pathway	3/108	142/18866	0.0481363	0.109581	0.064601	PTPRC/PIK3CA/ABL1	3
GO:0072073	kidney epithelium development	3/108	142/18866	0.0481363	0.109581	0.064601	CXCR2/KLF15/STAT1	3
GO:0072006	nephron development	3/108	143/18866	0.0489699	0.111393	0.0656698	IL6R/KLF15/STAT1	3
GO:0007599	hemostasis	5/108	348/18866	0.0497646	0.113115	0.0666848	IL6/LCK/PIK3CA/ANXA2/BLK	5
