# Supplementary material for: Formononetin and Rhein from Bitong Mixture Alleviate Rheumatoid Arthritis-Related Inflammation: An Integrated WGCNA, Machine Learning and In Vitro Study
Source: Pharmaceuticals (Basel). 2026 May 7;19(5):735. doi: 10.3390/ph19050735 (PMC13209788; doi:10.3390/ph19050735)
Supplement: Supplementary file 1 [file pharmaceuticals-19-00735-s001.zip › Supplementary Table S14.xlsx]

## Sheet: Sheet1
CC enrichment analysis of GMFA-ED
ID	Description	GeneRatio	BgRatio	pvalue	p.adjust	qvalue	geneID	Count
GO:0045121	membrane raft	20/108	329/19559	1.42116e-15	1.45356e-13	1.18124e-13	TNFRSF1A/TRADD/TNFRSF1B/ADAM17/RIPK1/TRAF2/FADD/TNF/PTGS2/SELE/PTPRC/LCK/DPP4/PAG1/CD2/SKAP1/ADRA1A/EGFR/ANXA2/CAV2	20
GO:0098857	membrane microdomain	20/108	330/19559	1.50628e-15	1.45356e-13	1.18124e-13	TNFRSF1A/TRADD/TNFRSF1B/ADAM17/RIPK1/TRAF2/FADD/TNF/PTGS2/SELE/PTPRC/LCK/DPP4/PAG1/CD2/SKAP1/ADRA1A/EGFR/ANXA2/CAV2	20
GO:0098589	membrane region	20/108	343/19559	3.15358e-15	2.0288e-13	1.64871e-13	TNFRSF1A/TRADD/TNFRSF1B/ADAM17/RIPK1/TRAF2/FADD/TNF/PTGS2/SELE/PTPRC/LCK/DPP4/PAG1/CD2/SKAP1/ADRA1A/EGFR/ANXA2/CAV2	20
GO:0009897	external side of plasma membrane	14/108	417/19559	7.29486e-08	3.51977e-06	2.86035e-06	TNF/IL6R/IL6ST/CXCR2/CXCR6/PTPRC/CD2/CD22/CD3D/CXCR4/CXCL12/CCR5/CCR1/CXCL9	14
GO:0009898	cytoplasmic side of plasma membrane	8/108	164/19559	3.56019e-06	0.000137423	0.000111677	TRAF2/CHUK/PTPRC/LCK/CD2/RGS1/CAV2/BLK	8
GO:0098562	cytoplasmic side of membrane	8/108	188/19559	9.73548e-06	0.000313158	0.000254489	TRAF2/CHUK/PTPRC/LCK/CD2/RGS1/CAV2/BLK	8
GO:0019898	extrinsic component of membrane	8/108	306/19559	0.000297737	0.00734175	0.0059663	SOCS3/LCK/RGS1/PIK3CA/ANXA2/CAV2/BLK/PML	8
GO:0098802	plasma membrane signaling receptor complex	8/108	307/19559	0.000304321	0.00734175	0.0059663	TRAF2/CHUK/IL6R/IL6ST/IL6/ITGAL/CD3D/SKAP1	8
GO:0044853	plasma membrane raft	5/108	113/19559	0.000408984	0.00877043	0.00712732	PTGS2/SELE/SKAP1/ADRA1A/CAV2	5
GO:0005901	caveola	4/108	82/19559	0.0011046	0.0204653	0.0166312	PTGS2/SELE/ADRA1A/CAV2	4
GO:0005769	early endosome	8/108	377/19559	0.00116641	0.0204653	0.0166312	CD22/CXCR4/SLC1A1/ADRB1/EGFR/ANXA2/ACKR1/PML	8
GO:0035631	CD40 receptor complex	2/108	11/19559	0.00160832	0.0241262	0.0196062	TRAF2/CHUK	2
GO:0031091	platelet alpha granule	4/108	91/19559	0.00162508	0.0241262	0.0196062	TIMP1/THBS2/EGF/ACTN4	4
GO:0031234	extrinsic component of cytoplasmic side of plasma membrane	4/108	99/19559	0.00221311	0.0286037	0.0232449	LCK/RGS1/CAV2/BLK	4
GO:0031983	vesicle lumen	7/108	328/19559	0.00229863	0.0286037	0.0232449	TIMP1/LCN2/ELANE/EGFR/ANXA2/EGF/ACTN4	7
GO:0016605	PML body	4/108	102/19559	0.00246705	0.0286037	0.0232449	SENP2/SP100/PML/CIITA	4
GO:0062023	collagen-containing extracellular matrix	8/108	427/19559	0.00254277	0.0286037	0.0232449	MMP9/TIMP1/COL12A1/THBS2/ELANE/IGFBP7/CXCL12/ANXA2	8
GO:0019897	extrinsic component of plasma membrane	5/108	172/19559	0.00266771	0.0286037	0.0232449	LCK/RGS1/ANXA2/CAV2/BLK	5
GO:0030665	clathrin-coated vesicle membrane	4/108	118/19559	0.00416558	0.0423135	0.0343862	CD3D/EGFR/EGF/TGFA	4
GO:0031093	platelet alpha granule lumen	3/108	67/19559	0.00607015	0.0572399	0.0465162	TIMP1/EGF/ACTN4	3
GO:0031258	lamellipodium membrane	2/108	22/19559	0.00649279	0.0572399	0.0465162	CD44/DPP4	2
GO:0031965	nuclear membrane	6/108	301/19559	0.00652476	0.0572399	0.0465162	PTGS2/SENP2/ADRA1A/EGFR/ABL1/MX1	6
GO:0030667	secretory granule membrane	6/108	306/19559	0.00705193	0.0591749	0.0480887	TNFRSF1B/CXCR2/CD44/PTPRC/ITGAL/CAV2	6
GO:0005925	focal adhesion	7/108	415/19559	0.00820325	0.064742	0.0526128	ADAM17/CD44/PTPRC/DPP4/EGFR/CAV2/ACTN4	7
GO:0031252	cell leading edge	7/108	421/19559	0.00883782	0.064742	0.0526128	ADAM17/CD44/DPP4/CXCR4/PIK3CA/ANXA2/ABL1	7
GO:0034774	secretory granule lumen	6/108	322/19559	0.00894687	0.064742	0.0526128	TIMP1/LCN2/ELANE/ANXA2/EGF/ACTN4	6
GO:0030055	cell-substrate junction	7/108	423/19559	0.00905717	0.064742	0.0526128	ADAM17/CD44/PTPRC/DPP4/EGFR/CAV2/ACTN4	7
GO:0060205	cytoplasmic vesicle lumen	6/108	326/19559	0.00947263	0.0652935	0.053061	TIMP1/LCN2/ELANE/ANXA2/EGF/ACTN4	6
GO:0005942	phosphatidylinositol 3-kinase complex	2/108	29/19559	0.0111288	0.0737638	0.0599444	SOCS3/PIK3CA	2
GO:0016323	basolateral plasma membrane	5/108	246/19559	0.0118113	0.0737638	0.0599444	IL6R/CD44/EGFR/ANXA2/TGFA	5
GO:0042581	specific granule	4/108	160/19559	0.0119762	0.0737638	0.0599444	TNFRSF1B/LCN2/ELANE/ITGAL	4
GO:0090575	RNA polymerase II transcription regulator complex	4/108	161/19559	0.0122303	0.0737638	0.0599444	JUN/FOS/PPARG/RXRA	4
GO:0016324	apical plasma membrane	6/108	361/19559	0.0150518	0.0880304	0.0715382	ADAM17/IL6R/CD44/DPP4/SLC1A1/EGFR	6
GO:0030662	coated vesicle membrane	4/108	183/19559	0.0187161	0.105071	0.0853861	CD3D/EGFR/EGF/TGFA	4
GO:0005604	basement membrane	3/108	103/19559	0.0194348	0.105071	0.0853861	TIMP1/THBS2/ANXA2	3
GO:0001772	immunological synapse	2/108	39/19559	0.0195987	0.105071	0.0853861	LCK/SKAP1	2
GO:0055037	recycling endosome	4/108	190/19559	0.0211524	0.110335	0.0896645	TNF/CD22/SLC1A1/ACKR1	4
GO:0030136	clathrin-coated vesicle	4/108	194/19559	0.022628	0.114927	0.0933955	CD3D/EGFR/EGF/TGFA	4
GO:0005667	transcription regulator complex	6/108	413/19559	0.0270411	0.133819	0.108748	ELANE/JUN/FOS/PPARG/RXRA/KLF5	6
GO:0005788	endoplasmic reticulum lumen	5/108	308/19559	0.0281068	0.135615	0.110208	PTGS2/IL6/TIMP1/COL12A1/IGFBP7	5
GO:0045177	apical part of cell	6/108	433/19559	0.0329783	0.155239	0.126156	ADAM17/IL6R/CD44/DPP4/SLC1A1/EGFR	6
GO:0042383	sarcolemma	3/108	135/19559	0.0388714	0.178623	0.145159	ADRA1A/ANXA2/CAV2	3
GO:0035580	specific granule lumen	2/108	62/19559	0.0460978	0.206904	0.168141	LCN2/ELANE	2
GO:0005635	nuclear envelope	6/108	473/19559	0.0472575	0.207289	0.168454	PTGS2/SENP2/ADRA1A/EGFR/ABL1/MX1	6
