# Supplementary material for: Formononetin and Rhein from Bitong Mixture Alleviate Rheumatoid Arthritis-Related Inflammation: An Integrated WGCNA, Machine Learning and In Vitro Study
Source: Pharmaceuticals (Basel). 2026 May 7;19(5):735. doi: 10.3390/ph19050735 (PMC13209788; doi:10.3390/ph19050735)
Supplement: Supplementary file 1 [file pharmaceuticals-19-00735-s001.zip › Supplementary Table S15.xlsx]

## Sheet: Sheet1
MF enrichment analysis of GMFA-ED
ID	Description	GeneRatio	BgRatio	pvalue	p.adjust	qvalue	geneID	Count
GO:0005126	cytokine receptor binding	23/108	271/18352	1.81896e-20	6.56645e-18	4.80588e-18	TRADD/ADAM17/RIPK1/TRAF2/FADD/TNF/IL6R/IL6ST/OSM/CXCL8/IL1B/IL6/CXCL5/CXCL12/CCL5/CCL16/CCL27/CCL2/CCL24/CCL25/CCL20/CXCL9/STAT1	23
GO:0008009	chemokine activity	11/108	49/18352	4.20672e-15	7.59313e-13	5.5573e-13	CXCL8/CXCL5/CXCL12/CCL5/CCL16/CCL27/CCL2/CCL24/CCL25/CCL20/CXCL9	11
GO:0042379	chemokine receptor binding	12/108	70/18352	7.37747e-15	8.87756e-13	6.49735e-13	CXCL8/CXCL5/CXCL12/CCL5/CCL16/CCL27/CCL2/CCL24/CCL25/CCL20/CXCL9/STAT1	12
GO:0005125	cytokine activity	16/108	235/18352	5.61042e-13	5.06341e-11	3.70583e-11	TNF/OSM/CXCL8/IL1B/IL6/TIMP1/CXCL5/CXCL12/CCL5/CCL16/CCL27/CCL2/CCL24/CCL25/CCL20/CXCL9	16
GO:0019955	cytokine binding	13/108	135/18352	1.16707e-12	8.42626e-11	6.16706e-11	TNFRSF1A/TNFRSF1B/TRAF2/IL6R/IL6ST/CXCR2/CXCR6/ELANE/CXCR4/CCR5/CCR1/ACKR1/GBP1	13
GO:0048018	receptor ligand activity	20/108	487/18352	6.9028e-12	4.15318e-10	3.03965e-10	TNF/OSM/CXCL8/IL1B/IL6/TIMP1/CXCL5/SEMA4D/DPP4/CXCL12/EGF/TGFA/CCL5/CCL16/CCL27/CCL2/CCL24/CCL25/CCL20/CXCL9	20
GO:0030546	signaling receptor activator activity	20/108	492/18352	8.30567e-12	4.28335e-10	3.13492e-10	TNF/OSM/CXCL8/IL1B/IL6/TIMP1/CXCL5/SEMA4D/DPP4/CXCL12/EGF/TGFA/CCL5/CCL16/CCL27/CCL2/CCL24/CCL25/CCL20/CXCL9	20
GO:0048020	CCR chemokine receptor binding	8/108	47/18352	2.87474e-10	1.29723e-08	9.49422e-09	CCL5/CCL16/CCL27/CCL2/CCL24/CCL25/CCL20/STAT1	8
GO:0019957	C-C chemokine binding	6/108	24/18352	4.45794e-09	1.78813e-07	1.3087e-07	CXCR2/CXCR6/CXCR4/CCR5/CCR1/ACKR1	6
GO:0001664	G protein-coupled receptor binding	13/108	293/18352	1.78366e-08	6.43902e-07	4.71262e-07	CXCL8/CXCL5/CXCL12/ADRB1/CCL5/CCL16/CCL27/CCL2/CCL24/CCL25/CCL20/CXCL9/STAT1	13
GO:0019956	chemokine binding	6/108	33/18352	3.51417e-08	1.15329e-06	8.44074e-07	CXCR2/CXCR6/CXCR4/CCR5/CCR1/ACKR1	6
GO:0004896	cytokine receptor activity	8/108	97/18352	1.03653e-07	3.11822e-06	2.28218e-06	IL6R/IL6ST/CXCR2/CXCR6/CD44/CXCR4/CCR5/CCR1	8
GO:0016493	C-C chemokine receptor activity	5/108	23/18352	1.98837e-07	5.52156e-06	4.04115e-06	CXCR2/CXCR6/CXCR4/CCR5/CCR1	5
GO:0032813	tumor necrosis factor receptor superfamily binding	6/108	48/18352	3.62484e-07	8.64784e-06	6.32922e-06	TRADD/RIPK1/TRAF2/FADD/TNF/STAT1	6
GO:0001637	G protein-coupled chemoattractant receptor activity	5/108	26/18352	3.83284e-07	8.64784e-06	6.32922e-06	CXCR2/CXCR6/CXCR4/CCR5/CCR1	5
GO:0004950	chemokine receptor activity	5/108	26/18352	3.83284e-07	8.64784e-06	6.32922e-06	CXCR2/CXCR6/CXCR4/CCR5/CCR1	5
GO:0005164	tumor necrosis factor receptor binding	5/108	31/18352	9.67133e-07	2.05373e-05	1.5031e-05	TRADD/TRAF2/FADD/TNF/STAT1	5
GO:0140375	immune receptor activity	8/108	135/18352	1.32123e-06	2.64979e-05	1.93934e-05	IL6R/IL6ST/CXCR2/CXCR6/CD44/CXCR4/CCR5/CCR1	8
GO:0002020	protease binding	8/108	137/18352	1.47648e-06	2.8053e-05	2.05316e-05	TNFAIP3/FADD/TNF/TIMP1/LCN2/ELANE/DPP4/ANXA2	8
GO:0045236	CXCR chemokine receptor binding	4/108	18/18352	3.25706e-06	5.87899e-05	4.30274e-05	CXCL8/CXCL5/CXCL12/CXCL9	4
GO:0140297	DNA-binding transcription factor binding	11/108	347/18352	6.33817e-06	0.000108956	7.97433e-05	JUN/FOS/ATF2/PPARG/NCOA1/NCOA2/RXRA/ACTN4/KLF5/STAT1/CIITA	11
GO:0070851	growth factor receptor binding	7/108	141/18352	1.98821e-05	0.000326248	0.000238776	ADAM17/IL6R/IL6ST/IL1B/IL6/EGF/TGFA	7
GO:0019903	protein phosphatase binding	7/108	149/18352	2.83867e-05	0.000427976	0.000313229	TRAF2/LCK/CD22/SKAP1/EGFR/PPARG/STAT1	7
GO:0061629	RNA polymerase II-specific DNA-binding transcription factor binding	9/108	267/18352	2.84527e-05	0.000427976	0.000313229	JUN/FOS/ATF2/PPARG/NCOA1/NCOA2/RXRA/ACTN4/STAT1	9
GO:0031406	carboxylic acid binding	8/108	212/18352	3.63713e-05	0.000525202	0.000384388	SELE/CD44/CD22/SLC1A1/PPARG/NR2F2/RXRA/FABP4	8
GO:0043177	organic acid binding	8/108	224/18352	5.37013e-05	0.000745622	0.00054571	SELE/CD44/CD22/SLC1A1/PPARG/NR2F2/RXRA/FABP4	8
GO:0051427	hormone receptor binding	7/108	177/18352	8.47561e-05	0.00113322	0.000829387	PPARG/NCOA1/NCOA2/RXRA/ACTN4/FABP4/STAT1	7
GO:0042169	SH2 domain binding	4/108	41/18352	9.71303e-05	0.00125229	0.00091653	LCK/PAG1/SKAP1/ABL1	4
GO:0044389	ubiquitin-like protein ligase binding	9/108	316/18352	0.000104362	0.00129913	0.000950815	TNFRSF1B/RIPK1/TRAF2/JUN/CXCR4/EGFR/STAT1/STAT2/PML	9
GO:0033613	activating transcription factor binding	5/108	80/18352	0.00010886	0.00130995	0.000958731	JUN/FOS/ATF2/PPARG/CIITA	5
GO:0019902	phosphatase binding	7/108	194/18352	0.000150027	0.00174709	0.00127867	TRAF2/LCK/CD22/SKAP1/EGFR/PPARG/STAT1	7
GO:0035257	nuclear hormone receptor binding	6/108	144/18352	0.000208581	0.00235306	0.00172217	PPARG/NCOA1/NCOA2/RXRA/ACTN4/STAT1	6
GO:0030374	nuclear receptor transcription coactivator activity	4/108	54/18352	0.00028603	0.00312899	0.00229006	NCOA1/NCOA2/HELZ2/ACTN4	4
GO:0043621	protein self-association	4/108	57/18352	0.000352461	0.00374231	0.00273894	TNFAIP3/CD2/CCL5/PPARG	4
GO:0008083	growth factor activity	6/108	162/18352	0.000392944	0.00405293	0.00296628	OSM/IL6/TIMP1/CXCL12/EGF/TGFA	6
GO:0004222	metalloendopeptidase activity	5/108	108/18352	0.000443143	0.00444374	0.0032523	ADAM17/MMP9/MMP12/MEP1A/ADAM12	5
GO:0004435	phosphatidylinositol phospholipase C activity	3/108	26/18352	0.000466941	0.00455583	0.00333435	CCR5/CCL5/CCR1	3
GO:0042974	retinoic acid receptor binding	3/108	27/18352	0.000523067	0.00496914	0.00363684	PPARG/NCOA1/ACTN4	3
GO:0004629	phospholipase C activity	3/108	28/18352	0.000583336	0.0053996	0.00395188	CCR5/CCL5/CCR1	3
GO:0070566	adenylyltransferase activity	3/108	31/18352	0.0007902	0.00713155	0.00521948	ABL1/OAS2/OAS1	3
GO:0033293	monocarboxylic acid binding	4/108	72/18352	0.00085801	0.00755467	0.00552915	PPARG/NR2F2/RXRA/FABP4	4
GO:0001618	virus receptor activity	4/108	74/18352	0.000951028	0.00798421	0.00584353	DPP4/CXCR4/CCR5/EGFR	4
GO:0140272	exogenous protein binding	4/108	74/18352	0.000951028	0.00798421	0.00584353	DPP4/CXCR4/CCR5/EGFR	4
GO:0003713	transcription coactivator activity	7/108	267/18352	0.00101964	0.00836572	0.00612275	CD3D/ABL1/NCOA1/NCOA2/HELZ2/ACTN4/CIITA	7
GO:0004175	endopeptidase activity	9/108	440/18352	0.00116217	0.00932319	0.00682351	ADAM17/MMP9/MMP12/MEP1A/ELANE/DPP4/SENP2/PIGS/ADAM12	9
GO:0005031	tumor necrosis factor-activated receptor activity	2/108	10/18352	0.00149724	0.0117501	0.00859972	TNFRSF1A/TNFRSF1B	2
GO:0005178	integrin binding	5/108	144/18352	0.00161841	0.0124307	0.00909788	ADAM17/IL1B/CXCL12/EGFR/ACTN4	5
GO:0070513	death domain binding	2/108	11/18352	0.00182294	0.0134491	0.00984323	TRADD/RIPK1	2
GO:0008528	G protein-coupled peptide receptor activity	5/108	148/18352	0.00182551	0.0134491	0.00984323	CXCR2/CXCR6/CXCR4/CCR5/CCR1	5
GO:0031625	ubiquitin protein ligase binding	7/108	297/18352	0.00187695	0.0135516	0.00991821	TNFRSF1B/RIPK1/TRAF2/JUN/CXCR4/EGFR/PML	7
GO:0001784	phosphotyrosine residue binding	3/108	42/18352	0.00192562	0.0136304	0.00997588	SOCS3/LCK/ABL1	3
GO:0001653	peptide receptor activity	5/108	152/18352	0.00205141	0.0142415	0.0104231	CXCR2/CXCR6/CXCR4/CCR5/CCR1	5
GO:0005035	death receptor activity	2/108	12/18352	0.00217914	0.0148428	0.0108632	TNFRSF1A/TNFRSF1B	2
GO:0001046	core promoter sequence-specific DNA binding	3/108	46/18352	0.00250326	0.0164305	0.0120252	MMP12/FOS/STAT1	3
GO:0004715	non-membrane spanning protein tyrosine kinase activity	3/108	46/18352	0.00250326	0.0164305	0.0120252	LCK/ABL1/BLK	3
GO:0001162	RNA polymerase II intronic transcription regulatory region sequence-specific DNA binding	2/108	13/18352	0.00256547	0.0165381	0.012104	NCOA2/RXRA	2
GO:0001102	RNA polymerase II activating transcription factor binding	3/108	47/18352	0.00266258	0.0168093	0.0123025	JUN/FOS/ATF2	3
GO:0003712	transcription coregulator activity	9/108	498/18352	0.00270066	0.0168093	0.0123025	ELANE/CD3D/PSIP1/ABL1/NCOA1/NCOA2/HELZ2/ACTN4/CIITA	9
GO:0015026	coreceptor activity	3/108	48/18352	0.00282803	0.0173037	0.0126643	CXCR6/CXCR4/CCR5	3
GO:0035497	cAMP response element binding	2/108	14/18352	0.00298158	0.0176928	0.0129491	JUN/ATF2	2
GO:0016922	nuclear receptor binding	4/108	101/18352	0.00298965	0.0176928	0.0129491	PPARG/NCOA1/NCOA2/RXRA	4
GO:0036041	long-chain fatty acid binding	2/108	15/18352	0.00342711	0.0199546	0.0146045	PPARG/FABP4	2
GO:0004879	nuclear receptor activity	3/108	52/18352	0.00355261	0.0200389	0.0146662	PPARG/NR2F2/RXRA	3
GO:0098531	ligand-activated transcription factor activity	3/108	52/18352	0.00355261	0.0200389	0.0146662	PPARG/NR2F2/RXRA	3
GO:0045309	protein phosphorylated amino acid binding	3/108	53/18352	0.0037498	0.0208258	0.0152421	SOCS3/LCK/ABL1	3
GO:0001161	intronic transcription regulatory region sequence-specific DNA binding	2/108	16/18352	0.0039017	0.0213411	0.0156192	NCOA2/RXRA	2
GO:0046965	retinoid X receptor binding	2/108	18/18352	0.00493667	0.0265991	0.0194675	PPARG/NCOA1	2
GO:0008237	metallopeptidase activity	5/108	189/18352	0.0052089	0.0276531	0.0202389	ADAM17/MMP9/MMP12/MEP1A/ADAM12	5
GO:0030296	protein tyrosine kinase activator activity	2/108	19/18352	0.00549636	0.0287563	0.0210463	EGF/CCL5	2
GO:0001972	retinoic acid binding	2/108	20/18352	0.00608372	0.0305031	0.0223248	NR2F2/RXRA	2
GO:0004707	MAP kinase activity	2/108	20/18352	0.00608372	0.0305031	0.0223248	MAPK8/MAPK9	2
GO:0005123	death receptor binding	2/108	20/18352	0.00608372	0.0305031	0.0223248	RIPK1/FADD	2
GO:0033691	sialic acid binding	2/108	22/18352	0.00734014	0.0362985	0.0265663	SELE/CD22	2
GO:0017124	SH3 domain binding	4/108	131/18352	0.00750376	0.0366062	0.0267915	ADAM17/SKAP1/ADAM12/ABL1	4
GO:0070412	R-SMAD binding	2/108	23/18352	0.00800851	0.0385476	0.0282124	JUN/FOS	2
GO:0005518	collagen binding	3/108	70/18352	0.0081532	0.0387277	0.0283442	MMP9/MMP12/CD44	3
GO:0004713	protein tyrosine kinase activity	4/108	135/18352	0.00832521	0.0390312	0.0285663	LCK/EGFR/ABL1/BLK	4
GO:0019838	growth factor binding	4/108	136/18352	0.00853941	0.0392733	0.0287436	IL6R/IL6ST/IGFBP7/EGFR	4
GO:0000979	RNA polymerase II core promoter sequence-specific DNA binding	2/108	24/18352	0.00870323	0.0392733	0.0287436	FOS/STAT1	2
GO:0004709	MAP kinase kinase kinase activity	2/108	24/18352	0.00870323	0.0392733	0.0287436	RIPK1/EGFR	2
GO:0046332	SMAD binding	3/108	79/18352	0.0113391	0.050536	0.0369866	JUN/FOS/PML	3
GO:0030507	spectrin binding	2/108	28/18352	0.011739	0.0507085	0.0371128	PTPRC/GBP1	2
GO:0045499	chemorepellent activity	2/108	28/18352	0.011739	0.0507085	0.0371128	SEMA4D/DPP4	2
GO:0046982	protein heterodimerization activity	6/108	321/18352	0.0117992	0.0507085	0.0371128	CHUK/CD3D/ATF3/ADRA1A/ADRB1/CAV2	6
GO:0030295	protein kinase activator activity	3/108	82/18352	0.012539	0.0532538	0.0389757	PIK3CA/EGF/CCL5	3
GO:0051219	phosphoprotein binding	3/108	85/18352	0.013809	0.0579656	0.0424242	SOCS3/LCK/ABL1	3
GO:0008081	phosphoric diester hydrolase activity	3/108	89/18352	0.0156123	0.0640459	0.0468743	CCR5/CCL5/CCR1	3
GO:0019209	kinase activator activity	3/108	89/18352	0.0156123	0.0640459	0.0468743	PIK3CA/EGF/CCL5	3
GO:0005154	epidermal growth factor receptor binding	2/108	34/18352	0.0170285	0.0690707	0.0505518	EGF/TGFA	2
GO:0032182	ubiquitin-like protein binding	3/108	94/18352	0.0180446	0.0723789	0.052973	TNFAIP3/CXCR4/PML	3
GO:0005501	retinoid binding	2/108	36/18352	0.0189781	0.0752866	0.0551012	NR2F2/RXRA	2
GO:0019840	isoprenoid binding	2/108	37/18352	0.0199864	0.0775818	0.056781	NR2F2/RXRA	2
GO:0042056	chemoattractant activity	2/108	37/18352	0.0199864	0.0775818	0.056781	CCL5/CCL16	2
GO:0005504	fatty acid binding	2/108	39/18352	0.022069	0.0847542	0.0620303	PPARG/FABP4	2
GO:0008144	drug binding	3/108	104/18352	0.0235074	0.0893281	0.0653779	LCN2/CXCR4/PPARG	3
GO:0019887	protein kinase regulator activity	4/108	185/18352	0.0238153	0.0895553	0.0655442	SOCS3/PIK3CA/EGF/CCL5	4
GO:0004620	phospholipase activity	3/108	105/18352	0.0240977	0.089683	0.0656377	CCR5/CCL5/CCR1	3
GO:0031490	chromatin DNA binding	3/108	106/18352	0.0246959	0.0909717	0.0665809	KDM6B/RXRA/ACTN4	3
GO:0030331	estrogen receptor binding	2/108	42/18352	0.0253528	0.0920808	0.0673925	PPARG/NCOA1	2
GO:0008022	protein C-terminus binding	4/108	189/18352	0.0255071	0.0920808	0.0673925	LCK/ABL1/PPARG/CIITA	4
GO:0008227	G protein-coupled amine receptor activity	2/108	51/18352	0.0362871	0.129699	0.0949251	ADRA1A/ADRB1	2
GO:0019207	kinase regulator activity	4/108	216/18352	0.0388021	0.137329	0.100509	SOCS3/PIK3CA/EGF/CCL5	4
GO:0016298	lipase activity	3/108	130/18352	0.0414346	0.144508	0.105764	CCR5/CCL5/CCR1	3
GO:0004402	histone acetyltransferase activity	2/108	55/18352	0.0416313	0.144508	0.105764	ATF2/NCOA1	2
GO:0004674	protein serine/threonine kinase activity	6/108	435/18352	0.0435786	0.148436	0.108638	RIPK1/CHUK/MAPK8/MAPK9/EGFR/PIK3CA	6
GO:0016779	nucleotidyltransferase activity	3/108	133/18352	0.0438434	0.148436	0.108638	ABL1/OAS2/OAS1	3
GO:0003779	actin binding	6/108	437/18352	0.0443903	0.148436	0.108638	CXCR4/CCR5/EGFR/ABL1/ACTN4/GBP1	6
GO:0061733	peptide-lysine-N-acetyltransferase activity	2/108	57/18352	0.0444075	0.148436	0.108638	ATF2/NCOA1	2
GO:0005539	glycosaminoglycan binding	4/108	232/18352	0.0482432	0.159778	0.116939	THBS2/CD44/ELANE/PTPRC	4
GO:0097110	scaffold protein binding	2/108	60/18352	0.0486965	0.159813	0.116965	CHUK/CAV2	2
