# Supplementary material for: Formononetin and Rhein from Bitong Mixture Alleviate Rheumatoid Arthritis-Related Inflammation: An Integrated WGCNA, Machine Learning and In Vitro Study
Source: Pharmaceuticals (Basel). 2026 May 7;19(5):735. doi: 10.3390/ph19050735 (PMC13209788; doi:10.3390/ph19050735)
Supplement: Supplementary file 1 [file pharmaceuticals-19-00735-s001.zip › Supplementary Table S16.xlsx]

## Sheet: Sheet1
KEGG enrichment analysis of GMFA-ED
ID	Description	GeneRatio	BgRatio	pvalue	p.adjust	qvalue	geneID	Count
hsa04668	TNF signaling pathway	27/92	119/8846	9.15561e-30	1.89521e-27	8.19186e-28	TNFRSF1A/TRADD/TNFRSF1B/ADAM17/RIPK1/TRAF2/CHUK/TNFAIP3/FADD/TNF/SOCS3/PTGS2/SELE/IL1B/IL6/MMP9/CXCL5/JUN/FOS/CREB5/MAPK8/ATF2/MAPK9/PIK3CA/CCL5/CCL2/CCL20	27
hsa04061	Viral protein interaction with cytokine and cytokine receptor	21/92	100/8846	2.17921e-22	2.25548e-20	9.74911e-21	TNFRSF1A/TNFRSF1B/TNF/IL6R/IL6ST/CXCR2/CXCL8/IL6/CXCL5/CXCR4/CXCL12/CCR5/CCL5/CCR1/CCL16/CCL27/CCL2/CCL24/CCL25/CCL20/CXCL9	21
hsa04657	IL-17 signaling pathway	20/92	95/8846	2.29418e-21	1.58298e-19	6.84228e-20	TRADD/TRAF2/CHUK/TNFAIP3/FADD/TNF/PTGS2/CXCL8/IL1B/IL6/MMP9/LCN2/CXCL5/JUN/FOS/MAPK8/FOSB/MAPK9/CCL2/CCL20	20
hsa05163	Human cytomegalovirus infection	23/92	226/8846	4.54831e-17	2.35375e-15	1.01738e-15	TNFRSF1A/TRADD/RIPK1/TRAF2/CHUK/FADD/TNF/IL6R/PTGS2/CXCR2/CXCL8/IL1B/IL6/CREB5/ATF2/CXCR4/CXCL12/CCR5/EGFR/PIK3CA/CCL5/CCR1/CCL2	23
hsa04060	Cytokine-cytokine receptor interaction	24/92	298/8846	1.86863e-15	7.73611e-14	3.34386e-14	TNFRSF1A/TNFRSF1B/TNF/IL6R/IL6ST/OSM/CXCR2/CXCL8/IL1B/IL6/CXCL5/CXCR6/CXCR4/CXCL12/CCR5/CCL5/CCR1/CCL16/CCL27/CCL2/CCL24/CCL25/CCL20/CXCL9	24
hsa04062	Chemokine signaling pathway	20/92	193/8846	4.71948e-15	1.62822e-13	7.03782e-14	CHUK/CXCR2/CXCL8/CXCL5/CXCR6/CXCR4/CXCL12/CCR5/PIK3CA/CCL5/CCR1/CCL16/CCL27/CCL2/CCL24/CCL25/CCL20/CXCL9/STAT1/STAT2	20
hsa05164	Influenza A	19/92	172/8846	7.56557e-15	2.23725e-13	9.67028e-14	TNFRSF1A/TRADD/CHUK/FADD/TNF/SOCS3/CXCL8/IL1B/IL6/PIK3CA/CCL5/CCL2/STAT1/STAT2/MX1/OAS2/PML/OAS1/CIITA	19
hsa04620	Toll-like receptor signaling pathway	16/92	109/8846	1.32813e-14	3.43655e-13	1.48541e-13	RIPK1/CHUK/FADD/TNF/CXCL8/IL1B/IL6/JUN/FOS/MAPK8/MAPK9/PIK3CA/CCL5/CXCL9/STAT1/STAT2	16
hsa05171	Coronavirus disease - COVID-19	21/92	238/8846	2.31728e-14	5.32975e-13	2.30373e-13	TNFRSF1A/ADAM17/CHUK/TNF/IL6R/IL6ST/CXCL8/IL1B/IL6/JUN/FOS/MAPK8/MAPK9/EGFR/PIK3CA/CCL2/STAT1/STAT2/MX1/OAS2/OAS1	21
hsa05162	Measles	17/92	139/8846	4.17444e-14	8.19998e-13	3.54436e-13	TRADD/CHUK/TNFAIP3/FADD/IL1B/IL6/CD3D/JUN/FOS/MAPK8/MAPK9/PIK3CA/STAT1/STAT2/MX1/OAS2/OAS1	17
hsa04621	NOD-like receptor signaling pathway	19/92	189/8846	4.35748e-14	8.19998e-13	3.54436e-13	RIPK1/TRAF2/CHUK/TNFAIP3/FADD/TNF/CXCL8/IL1B/IL6/JUN/MAPK8/MAPK9/CCL5/CCL2/STAT1/STAT2/GBP1/OAS2/OAS1	19
hsa05142	Chagas disease	15/92	103/8846	1.07911e-13	1.86147e-12	8.046e-13	TNFRSF1A/CHUK/FADD/TNF/CXCL8/IL1B/IL6/CD3D/JUN/FOS/MAPK8/MAPK9/PIK3CA/CCL5/CCL2	15
hsa05169	Epstein-Barr virus infection	19/92	203/8846	1.61853e-13	2.5772e-12	1.11397e-12	TRADD/RIPK1/TRAF2/CHUK/TNFAIP3/FADD/TNF/IL6/CD44/ITGAL/CD3D/JUN/MAPK8/MAPK9/PIK3CA/STAT1/STAT2/OAS2/OAS1	19
hsa05160	Hepatitis C	17/92	159/8846	3.98251e-13	5.88842e-12	2.54521e-12	TNFRSF1A/TRADD/RIPK1/TRAF2/CHUK/FADD/TNF/SOCS3/EGFR/PIK3CA/EGF/RXRA/STAT1/STAT2/MX1/OAS2/OAS1	17
hsa04380	Osteoclast differentiation	16/92	142/8846	9.2231e-13	1.27279e-11	5.5015e-12	TNFRSF1A/TRAF2/CHUK/TNF/SOCS3/IL1B/LCK/JUN/FOS/MAPK8/FOSB/MAPK9/PIK3CA/PPARG/STAT1/STAT2	16
hsa05167	Kaposi sarcoma-associated herpesvirus infection	18/92	196/8846	1.05921e-12	1.37035e-11	5.92322e-12	TNFRSF1A/TRADD/TRAF2/CHUK/FADD/IL6ST/PTGS2/CXCL8/IL6/JUN/FOS/MAPK8/MAPK9/CCR5/PIK3CA/CCR1/STAT1/STAT2	18
hsa05417	Lipid and atherosclerosis	18/92	216/8846	5.5909e-12	6.80774e-11	2.94258e-11	TNFRSF1A/TRAF2/CHUK/TNF/CXCL8/SELE/IL1B/IL6/MMP9/JUN/FOS/MAPK8/MAPK9/PIK3CA/CCL5/CCL2/PPARG/RXRA	18
hsa04932	Non-alcoholic fatty liver disease	15/92	157/8846	5.62565e-11	6.46949e-10	2.79637e-10	TNFRSF1A/TRAF2/TNF/IL6R/SOCS3/CXCL8/IL1B/IL6/JUN/FOS/MAPK8/MAPK9/PIK3CA/PPARG/RXRA	15
hsa04659	Th17 cell differentiation	13/92	108/8846	6.42539e-11	7.00029e-10	3.02581e-10	CHUK/IL6R/IL6ST/IL1B/IL6/LCK/CD3D/JUN/FOS/MAPK8/MAPK9/RXRA/STAT1	13
hsa05161	Hepatitis B	15/92	163/8846	9.64417e-11	9.98171e-10	4.3145e-10	CHUK/FADD/TNF/CXCL8/IL6/MMP9/JUN/FOS/CREB5/MAPK8/ATF2/MAPK9/PIK3CA/STAT1/STAT2	15
hsa05418	Fluid shear stress and atherosclerosis	14/92	141/8846	1.55336e-10	1.53117e-09	6.61833e-10	TNFRSF1A/CHUK/TNF/SELE/IL1B/MMP9/JUN/FOS/MAPK8/MAPK9/PIK3CA/CAV2/CCL2/GSTA2	14
hsa05323	Rheumatoid arthritis	12/92	94/8846	1.82699e-10	1.71903e-09	7.43035e-10	TNF/CXCL8/IL1B/IL6/CXCL5/ITGAL/JUN/FOS/CXCL12/CCL5/CCL2/CCL20	12
hsa05170	Human immunodeficiency virus 1 infection	16/92	213/8846	4.55749e-10	4.10174e-09	1.77294e-09	TNFRSF1A/TRADD/TNFRSF1B/RIPK1/TRAF2/CHUK/FADD/TNF/CD3D/JUN/FOS/MAPK8/MAPK9/CXCR4/CCR5/PIK3CA	16
hsa05132	Salmonella infection	17/92	251/8846	6.14469e-10	5.29979e-09	2.29078e-09	TNFRSF1A/TRADD/RIPK1/TRAF2/CHUK/FADD/TNF/CXCL8/IL1B/IL6/PTPRC/JUN/FOS/MAPK8/MAPK9/PIK3CA/ANXA2	17
hsa04064	NF-kappa B signaling pathway	12/92	105/8846	6.80518e-10	5.63469e-09	2.43554e-09	TNFRSF1A/TRADD/RIPK1/TRAF2/CHUK/TNFAIP3/TNF/PTGS2/CXCL8/IL1B/LCK/CXCL12	12
hsa05135	Yersinia infection	13/92	138/8846	1.43126e-09	1.13951e-08	4.9254e-09	TRAF2/CHUK/TNF/CXCL8/IL1B/IL6/LCK/JUN/FOS/MAPK8/MAPK9/PIK3CA/CCL2	13
hsa05144	Malaria	9/92	50/8846	1.68806e-09	1.29418e-08	5.59396e-09	TNF/CXCL8/SELE/IL1B/IL6/THBS2/ITGAL/CCL2/ACKR1	9
hsa05130	Pathogenic Escherichia coli infection	15/92	203/8846	2.12738e-09	1.52598e-08	6.59588e-09	TNFRSF1A/TRADD/RIPK1/TRAF2/CHUK/FADD/TNF/CXCL8/IL1B/IL6/JUN/FOS/MAPK8/MAPK9/ABL1	15
hsa04920	Adipocytokine signaling pathway	10/92	70/8846	2.13784e-09	1.52598e-08	6.59588e-09	TNFRSF1A/TRADD/TNFRSF1B/TRAF2/CHUK/TNF/SOCS3/MAPK8/MAPK9/RXRA	10
hsa05131	Shigellosis	16/92	249/8846	4.48371e-09	3.09376e-08	1.33725e-08	TNFRSF1A/TRADD/RIPK1/TRAF2/CHUK/TNF/CXCL8/IL1B/CD44/JUN/MAPK8/MAPK9/EGFR/PIK3CA/CCL5/ACTN4	16
hsa04933	AGE-RAGE signaling pathway in diabetic complications	11/92	101/8846	6.17685e-09	4.12454e-08	1.78279e-08	TNF/CXCL8/SELE/IL1B/IL6/JUN/MAPK8/MAPK9/PIK3CA/CCL2/STAT1	11
hsa04625	C-type lectin receptor signaling pathway	11/92	105/8846	9.35987e-09	6.05467e-08	2.61707e-08	CHUK/TNF/PTGS2/IL1B/IL6/JUN/MAPK8/MAPK9/PIK3CA/STAT1/STAT2	11
hsa04210	Apoptosis	12/92	136/8846	1.36131e-08	8.53915e-08	3.69096e-08	TNFRSF1A/TRADD/RIPK1/TRAF2/CHUK/FADD/TNF/JUN/FOS/MAPK8/MAPK9/PIK3CA	12
hsa05120	Epithelial cell signaling in Helicobacter pylori infection	9/92	71/8846	4.19793e-08	2.5558e-07	1.10472e-07	ADAM17/CHUK/CXCR2/CXCL8/JUN/MAPK8/MAPK9/EGFR/CCL5	9
hsa04622	RIG-I-like receptor signaling pathway	9/92	72/8846	4.75705e-08	2.81345e-07	1.21609e-07	TRADD/RIPK1/TRAF2/CHUK/FADD/TNF/CXCL8/MAPK8/MAPK9	9
hsa05166	Human T-cell leukemia virus 1 infection	14/92	223/8846	6.15507e-08	3.53917e-07	1.52977e-07	TNFRSF1A/CHUK/TNF/IL6/ITGAL/LCK/CD3D/JUN/FOS/CREB5/MAPK8/ATF2/MAPK9/PIK3CA	14
hsa04217	Necroptosis	12/92	159/8846	7.87073e-08	4.40335e-07	1.90331e-07	TNFRSF1A/TRADD/RIPK1/TRAF2/TNFAIP3/FADD/TNF/IL1B/MAPK8/MAPK9/STAT1/STAT2	12
hsa05133	Pertussis	9/92	78/8846	9.686e-08	5.27632e-07	2.28064e-07	TNF/CXCL8/IL1B/IL6/CXCL5/JUN/FOS/MAPK8/MAPK9	9
hsa04936	Alcoholic liver disease	11/92	144/8846	2.5234e-07	1.33935e-06	5.78919e-07	TNFRSF1A/TRADD/RIPK1/CHUK/FADD/TNF/CXCL8/IL1B/IL6/MAPK8/MAPK9	11
hsa05235	PD-L1 expression and PD-1 checkpoint pathway in cancer	9/92	90/8846	3.38755e-07	1.75305e-06	7.5774e-07	CHUK/LCK/CD3D/JUN/FOS/EGFR/PIK3CA/EGF/STAT1	9
hsa04660	T cell receptor signaling pathway	10/92	122/8846	4.77565e-07	2.41112e-06	1.04218e-06	CHUK/TNF/PTPRC/LCK/CD3D/JUN/FOS/MAPK8/MAPK9/PIK3CA	10
hsa05212	Pancreatic cancer	8/92	77/8846	1.17681e-06	5.79998e-06	2.50698e-06	CHUK/MAPK8/MAPK9/EGFR/PIK3CA/EGF/TGFA/STAT1	8
hsa04915	Estrogen signaling pathway	10/92	139/8846	1.59748e-06	7.69021e-06	3.32402e-06	MMP9/JUN/FOS/CREB5/ATF2/EGFR/PIK3CA/TGFA/NCOA1/NCOA2	10
hsa04010	MAPK signaling pathway	14/92	300/8846	2.28374e-06	1.0744e-05	4.64397e-06	TNFRSF1A/TRADD/TRAF2/CHUK/TNF/IL1B/JUN/FOS/MAPK8/ATF2/MAPK9/EGFR/EGF/TGFA	14
hsa04012	ErbB signaling pathway	8/92	86/8846	2.7495e-06	1.26477e-05	5.46684e-06	JUN/MAPK8/MAPK9/EGFR/PIK3CA/EGF/ABL1/TGFA	8
hsa05210	Colorectal cancer	8/92	87/8846	3.00237e-06	1.35107e-05	5.83985e-06	JUN/FOS/MAPK8/MAPK9/EGFR/PIK3CA/EGF/TGFA	8
hsa04658	Th1 and Th2 cell differentiation	8/92	92/8846	4.58414e-06	2.01897e-05	8.72681e-06	CHUK/LCK/CD3D/JUN/FOS/MAPK8/MAPK9/STAT1	8
hsa04926	Relaxin signaling pathway	9/92	130/8846	7.51741e-06	3.24189e-05	1.40127e-05	MMP9/JUN/FOS/CREB5/MAPK8/ATF2/MAPK9/EGFR/PIK3CA	9
hsa05165	Human papillomavirus infection	14/92	333/8846	7.68666e-06	3.24722e-05	1.40358e-05	TNFRSF1A/TRADD/CHUK/FADD/TNF/PTGS2/THBS2/CREB5/EGFR/PIK3CA/EGF/STAT1/STAT2/MX1	14
hsa04640	Hematopoietic cell lineage	8/92	99/8846	7.94585e-06	3.28958e-05	1.42189e-05	TNF/IL6R/IL1B/IL6/CD44/CD2/CD22/CD3D	8
hsa04630	JAK-STAT signaling pathway	10/92	168/8846	8.80296e-06	3.57296e-05	1.54438e-05	IL6R/IL6ST/SOCS3/OSM/IL6/EGFR/PIK3CA/EGF/STAT1/STAT2	10
hsa05207	Chemical carcinogenesis - receptor activation	11/92	215/8846	1.29433e-05	5.15243e-05	2.22709e-05	JUN/FOS/CREB5/ATF2/ADRB1/EGFR/PIK3CA/EGF/RXRA/KLF5/GSTA2	11
hsa05152	Tuberculosis	10/92	180/8846	1.61431e-05	6.21002e-05	2.68422e-05	TNFRSF1A/TRADD/FADD/TNF/IL1B/IL6/MAPK8/MAPK9/STAT1/CIITA	10
hsa04931	Insulin resistance	8/92	109/8846	1.62001e-05	6.21002e-05	2.68422e-05	TNFRSF1A/TNF/SOCS3/IL6/CREB5/MAPK8/MAPK9/PIK3CA	8
hsa05145	Toxoplasmosis	8/92	111/8846	1.85113e-05	6.96698e-05	3.01141e-05	TNFRSF1A/CHUK/TNF/MAPK8/MAPK9/CCR5/STAT1/CIITA	8
hsa04935	Growth hormone synthesis, secretion and action	8/92	122/8846	3.67783e-05	0.000135948	5.87623e-05	SOCS3/FOS/CREB5/MAPK8/ATF2/MAPK9/PIK3CA/STAT1	8
hsa05203	Viral carcinogenesis	10/92	205/8846	4.94467e-05	0.000179569	7.76171e-05	TRADD/TRAF2/IL6ST/JUN/CREB5/ATF2/CCR5/PIK3CA/ACTN4/SP100	10
hsa05215	Prostate cancer	7/92	98/8846	6.70514e-05	0.000239304	0.000103437	CHUK/MMP9/CREB5/EGFR/PIK3CA/EGF/TGFA	7
hsa01522	Endocrine resistance	7/92	99/8846	7.15485e-05	0.000246842	0.000106695	MMP9/JUN/FOS/MAPK8/MAPK9/EGFR/PIK3CA	7
hsa05231	Choline metabolism in cancer	7/92	99/8846	7.15485e-05	0.000246842	0.000106695	JUN/FOS/MAPK8/MAPK9/EGFR/PIK3CA/EGF	7
hsa04917	Prolactin signaling pathway	6/92	71/8846	8.93252e-05	0.00030312	0.000131021	SOCS3/FOS/MAPK8/MAPK9/PIK3CA/STAT1	6
hsa05208	Chemical carcinogenesis - reactive oxygen species	10/92	226/8846	0.000111999	0.000373933	0.000161629	CHUK/JUN/FOS/MAPK8/MAPK9/EGFR/PIK3CA/EGF/ABL1/GSTA2	10
hsa04930	Type II diabetes mellitus	5/92	47/8846	0.000118513	0.000389399	0.000168314	TNF/SOCS3/MAPK8/MAPK9/PIK3CA	5
hsa05140	Leishmaniasis	6/92	77/8846	0.000140671	0.000454983	0.000196662	TNF/PTGS2/IL1B/JUN/FOS/STAT1	6
hsa01521	EGFR tyrosine kinase inhibitor resistance	6/92	80/8846	0.000173896	0.000553792	0.000239371	IL6R/IL6/EGFR/PIK3CA/EGF/TGFA	6
hsa04623	Cytosolic DNA-sensing pathway	6/92	83/8846	0.000213042	0.000668176	0.000288813	RIPK1/CHUK/FADD/IL1B/IL6/CCL5	6
hsa01523	Antifolate resistance	4/92	30/8846	0.000244126	0.000753429	0.000325662	CHUK/TNF/IL1B/IL6	4
hsa04510	Focal adhesion	9/92	203/8846	0.000247503	0.000753429	0.000325662	THBS2/JUN/MAPK8/MAPK9/EGFR/PIK3CA/EGF/CAV2/ACTN4	9
hsa04071	Sphingolipid signaling pathway	7/92	122/8846	0.000265323	0.000795968	0.000344049	TNFRSF1A/TRADD/TRAF2/TNF/MAPK8/MAPK9/PIK3CA	7
hsa04215	Apoptosis - multiple species	4/92	32/8846	0.000315287	0.000932348	0.000402998	TNFRSF1A/FADD/MAPK8/MAPK9	4
hsa04151	PI3K-Akt signaling pathway	12/92	362/8846	0.000346801	0.0010111	0.000437036	CHUK/IL6R/OSM/IL6/THBS2/CREB5/ATF2/EGFR/PIK3CA/EGF/TGFA/RXRA	12
hsa04662	B cell receptor signaling pathway	6/92	91/8846	0.000352023	0.00101207	0.000437455	CHUK/CD22/JUN/FOS/PIK3CA/BLK	6
hsa04068	FoxO signaling pathway	7/92	133/8846	0.000449258	0.00127392	0.000550641	CHUK/IL6/MAPK8/MAPK9/EGFR/PIK3CA/EGF	7
hsa05321	Inflammatory bowel disease	5/92	65/8846	0.000550881	0.00153606	0.000663946	TNF/IL1B/IL6/JUN/STAT1	5
hsa05143	African trypanosomiasis	4/92	37/8846	0.000556543	0.00153606	0.000663946	TNF/SELE/IL1B/IL6	4
hsa05020	Prion disease	10/92	278/8846	0.000592941	0.00161499	0.000698061	TNF/IL1B/IL6/CREB5/MAPK8/ATF2/MAPK9/PIK3CA/CAV2/CCL5	10
hsa05340	Primary immunodeficiency	4/92	38/8846	0.000617108	0.00165898	0.000717076	PTPRC/LCK/CD3D/CIITA	4
hsa05146	Amoebiasis	6/92	103/8846	0.00068351	0.00181393	0.000784053	TNF/CXCL8/IL1B/IL6/PIK3CA/ACTN4	6
hsa05010	Alzheimer disease	12/92	391/8846	0.000692471	0.00181445	0.000784277	TNFRSF1A/ADAM17/TRAF2/CHUK/FADD/TNF/PTGS2/IL1B/IL6/MAPK8/MAPK9/PIK3CA	12
hsa05031	Amphetamine addiction	5/92	69/8846	0.00072548	0.00187718	0.000811392	JUN/FOS/CREB5/ATF2/FOSB	5
hsa05219	Bladder cancer	4/92	41/8846	0.00082675	0.00211281	0.00091324	CXCL8/MMP9/EGFR/EGF	4
hsa04066	HIF-1 signaling pathway	6/92	109/8846	0.000921029	0.00232504	0.00100497	IL6R/IL6/TIMP1/EGFR/PIK3CA/EGF	6
hsa05223	Non-small cell lung cancer	5/92	73/8846	0.000938509	0.00234062	0.00101171	EGFR/PIK3CA/EGF/TGFA/RXRA	5
hsa04670	Leukocyte transendothelial migration	6/92	116/8846	0.00127349	0.00313823	0.00135647	MMP9/ITGAL/CXCR4/CXCL12/PIK3CA/ACTN4	6
hsa04672	Intestinal immune network for IgA production	4/92	49/8846	0.00162364	0.00390806	0.00168922	IL6/CXCR4/CXCL12/CCL25	4
hsa05030	Cocaine addiction	4/92	49/8846	0.00162364	0.00390806	0.00168922	JUN/CREB5/ATF2/FOSB	4
hsa05134	Legionellosis	4/92	56/8846	0.00266328	0.00633677	0.00273901	TNF/CXCL8/IL1B/IL6	4
hsa05222	Small cell lung cancer	5/92	93/8846	0.00275986	0.00649194	0.00280608	TRAF2/CHUK/PTGS2/PIK3CA/RXRA	5
hsa04923	Regulation of lipolysis in adipocytes	4/92	59/8846	0.00322306	0.00747289	0.00323008	PTGS2/ADRB1/PIK3CA/FABP4	4
hsa04014	Ras signaling pathway	8/92	238/8846	0.00324908	0.00747289	0.00323008	CHUK/MAPK8/MAPK9/EGFR/PIK3CA/EGF/ABL1/TGFA	8
hsa05202	Transcriptional misregulation in cancer	7/92	193/8846	0.00387344	0.00881102	0.00380847	CXCL8/IL6/MMP9/ELANE/PPARG/RXRA/PML	7
hsa03250	Viral life cycle - HIV-1	4/92	64/8846	0.00432582	0.0096581	0.00417462	CXCR4/PSIP1/CCR5/MX1	4
hsa05224	Breast cancer	6/92	148/8846	0.00433915	0.0096581	0.00417462	JUN/FOS/EGFR/PIK3CA/EGF/NCOA1	6
hsa04664	Fc epsilon RI signaling pathway	4/92	69/8846	0.00565885	0.0124615	0.00538637	TNF/MAPK8/MAPK9/PIK3CA	4
hsa04928	Parathyroid hormone synthesis, secretion and action	5/92	115/8846	0.00681984	0.0148601	0.00642312	FOS/CREB5/ATF2/EGFR/RXRA	5
hsa05214	Glioma	4/92	76/8846	0.00794913	0.0171403	0.00740873	EGFR/PIK3CA/EGF/TGFA	4
hsa04722	Neurotrophin signaling pathway	5/92	120/8846	0.00813327	0.0173566	0.0075022	JUN/MAPK8/MAPK9/PIK3CA/ABL1	5
hsa04919	Thyroid hormone signaling pathway	5/92	122/8846	0.00870472	0.0183865	0.00794738	PIK3CA/NCOA1/NCOA2/RXRA/STAT1	5
hsa04024	cAMP signaling pathway	7/92	226/8846	0.00902505	0.0188706	0.00815662	JUN/FOS/CREB5/MAPK8/MAPK9/ADRB1/PIK3CA	7
hsa04810	Regulation of actin cytoskeleton	7/92	230/8846	0.00988637	0.0204648	0.0088457	ITGAL/CXCR4/CXCL12/EGFR/PIK3CA/EGF/ACTN4	7
hsa05332	Graft-versus-host disease	3/92	44/8846	0.0105986	0.0217219	0.00938905	TNF/IL1B/IL6	3
hsa04728	Dopaminergic synapse	5/92	132/8846	0.0119832	0.0243189	0.0105116	FOS/CREB5/MAPK8/ATF2/MAPK9	5
hsa04211	Longevity regulating pathway	4/92	90/8846	0.014189	0.0285158	0.0123257	CREB5/ATF2/PIK3CA/PPARG	4
hsa04912	GnRH signaling pathway	4/92	93/8846	0.0158382	0.0315241	0.013626	JUN/MAPK8/MAPK9/EGFR	4
hsa05205	Proteoglycans in cancer	6/92	204/8846	0.0193241	0.0376996	0.0162953	TNF/MMP9/CD44/EGFR/PIK3CA/CAV2	6
hsa04072	Phospholipase D signaling pathway	5/92	149/8846	0.0193251	0.0376996	0.0162953	CXCR2/CXCL8/EGFR/PIK3CA/EGF	5
hsa04750	Inflammatory mediator regulation of TRP channels	4/92	99/8846	0.0194872	0.0376996	0.0162953	IL1B/MAPK8/MAPK9/PIK3CA	4
hsa05213	Endometrial cancer	3/92	59/8846	0.0232769	0.0440556	0.0190426	EGFR/PIK3CA/EGF	3
hsa04137	Mitophagy - animal	4/92	105/8846	0.0236178	0.0440556	0.0190426	TRAF2/JUN/MAPK8/MAPK9	4
hsa04974	Protein digestion and absorption	4/92	105/8846	0.0236178	0.0440556	0.0190426	COL12A1/MEP1A/DPP4/SLC1A1	4
hsa04514	Cell adhesion molecules	5/92	157/8846	0.023624	0.0440556	0.0190426	SELE/PTPRC/ITGAL/CD2/CD22	5
hsa05022	Pathways of neurodegeneration - multiple diseases	10/92	483/8846	0.0279417	0.0516423	0.0223218	TNFRSF1A/TNFRSF1B/TRAF2/FADD/TNF/PTGS2/IL1B/IL6/MAPK8/MAPK9	10
hsa05221	Acute myeloid leukemia	3/92	68/8846	0.0335801	0.061514	0.0265888	CHUK/PIK3CA/PML	3
hsa05211	Renal cell carcinoma	3/92	70/8846	0.036143	0.0656281	0.0283671	JUN/PIK3CA/TGFA	3
hsa04152	AMPK signaling pathway	4/92	122/8846	0.0380409	0.0684736	0.029597	CREB5/ADRA1A/PIK3CA/PPARG	4
hsa05218	Melanoma	3/92	73/8846	0.0401713	0.0716849	0.0309851	EGFR/PIK3CA/EGF	3
hsa04360	Axon guidance	5/92	184/8846	0.0425076	0.0752058	0.032507	SEMA4D/CXCR4/CXCL12/PIK3CA/ABL1	5
hsa01524	Platinum drug resistance	3/92	75/8846	0.0429782	0.0753939	0.0325883	FADD/PIK3CA/GSTA2	3
hsa03320	PPAR signaling pathway	3/92	76/8846	0.0444177	0.0772644	0.0333968	PPARG/RXRA/FABP4	3
hsa05220	Chronic myeloid leukemia	3/92	77/8846	0.0458812	0.079145	0.0342097	CHUK/PIK3CA/ABL1	3
hsa04144	Endocytosis	6/92	252/8846	0.0471011	0.080578	0.034829	CXCR2/CXCR4/CCR5/EGFR/CAV2/PML	6
hsa04020	Calcium signaling pathway	6/92	254/8846	0.0486173	0.0824901	0.0356555	CXCR4/ADRA1A/ADRB1/EGFR/EGF/TGFA	6
