# Supplementary material for: Formononetin and Rhein from Bitong Mixture Alleviate Rheumatoid Arthritis-Related Inflammation: An Integrated WGCNA, Machine Learning and In Vitro Study
Source: Pharmaceuticals (Basel). 2026 May 7;19(5):735. doi: 10.3390/ph19050735 (PMC13209788; doi:10.3390/ph19050735)
Supplement: Supplementary file 1 [file pharmaceuticals-19-00735-s001.zip › Supplementary Table S6.xlsx]

## Sheet: Sheet1
GO enrichment analysis of DEGs
ID	Description	GeneRatio	BgRatio	pvalue	p.adjust	qvalue	geneID	Count	ONT
GO:0002376	immune system process	343/773	3063/17910	1.0594e-73	7.75058e-70	4.87436e-70	ZBTB16/C6/APOD/NFIL3/KLF4/TGFBR3/GSN/FOXO3/VEGFD/BCL6/SMAD3/SERPINA3/ZFP36/PPARG/EDNRB/ZEB1/ADIPOQ/JUNB/IL1R1/MYC/CX3CL1/SDC4/DCAF1/C7/SOCS3/EGR1/FSTL3/BMP5/SFRP1/SLPI/STBD1/CDC42EP4/FASN/TIPARP/JUN/CEBPD/PTX3/CDKN1A/DYRK3/APOB/HES1/PRG2/LEP/LDLR/SOX9/TNFSF9/GEM/DUSP1/GPC3/FOXC1/NR1D1/HMGB2/BMP4/ZFP36L2/CNR1/ASS1/AGPAT2/ELANE/RBP4/ENPP1/MAPK8/HP/EFNB2/IRS2/TPO/TENM1/VEGFA/FOS/CCL25/S100B/DPP4/ERE…	343	BP
GO:0006955	immune response	261/773	2148/17910	1.02842e-59	3.76197e-56	2.36591e-56	C6/NFIL3/TGFBR3/GSN/BCL6/SMAD3/SERPINA3/PPARG/IL1R1/CX3CL1/C7/SOCS3/EGR1/SLPI/STBD1/CDC42EP4/JUN/PTX3/APOB/PRG2/LEP/TNFSF9/GEM/NR1D1/HMGB2/CNR1/ASS1/AGPAT2/ELANE/ENPP1/MAPK8/HP/TENM1/FOS/CCL25/S100B/EREG/TNF/LIF/OLFM4/CCL20/SLC2A3/IL6/JCHAIN/ADAMDEC1/HLA-DOB/PTPN6/RAC2/CXCL13/CCL5/CD247/BLNK/CD3D/TNFRSF17/NCKAP1L/BTN3A3/LCK/CD27/PSMB9/PTPRC/ITGAL/HK3/CSK/DOCK10/CORO1A/LAMP3/IL32/MICB/HLA-DMB/ALOX…	261	BP
GO:0002682	regulation of immune system process	218/773	1570/17910	1.16105e-58	2.83143e-55	1.78069e-55	ZBTB16/C6/APOD/GSN/FOXO3/VEGFD/BCL6/SMAD3/ZFP36/PPARG/ZEB1/ADIPOQ/IL1R1/MYC/CX3CL1/SDC4/C7/SOCS3/FSTL3/BMP5/SFRP1/JUN/CDKN1A/APOB/HES1/LEP/LDLR/SOX9/TNFSF9/DUSP1/FOXC1/NR1D1/HMGB2/BMP4/ZFP36L2/CNR1/ELANE/RBP4/MAPK8/EFNB2/IRS2/VEGFA/FOS/CCL25/DPP4/EREG/YAP1/TNF/MYL9/LIF/CCL20/HOXA9/IL6/GNRH1/IGF2/HLA-DOB/PTPN6/RAC2/CXCL13/CCL5/CD247/CD3D/NCKAP1L/LCK/CD2/CD27/PSMB9/PTPRC/ITGAL/CSK/CORO1A/MICB/HLA-D…	218	BP
GO:0001775	cell activation	193/773	1342/17910	1.14771e-53	2.09915e-50	1.32016e-50	ZBTB16/GSN/BCL6/SMAD3/SERPINA3/ZEB1/CX3CL1/SDC4/DCAF1/EGR1/SFRP1/SLPI/STBD1/EGFR/JUN/PTX3/CDKN1A/HES1/PRG2/LEP/LDLR/TNFSF9/NR1D1/BMP4/ZFP36L2/CNR1/AGPAT2/ELANE/HP/PRKG1/EFNB2/KLF5/IRS2/DPP4/TNF/MYL9/OLFM4/ADRA2C/SLC2A3/HOXA9/IL6/GNRH1/IGF2/PTPN6/RAC2/CCL5/BLNK/CD3D/NCKAP1L/LCK/CD2/PLEK/CD27/PTPRC/ITGAL/HK3/CSK/DOCK10/CORO1A/MICB/HLA-DMB/ALOX5/SELPLG/LILRB2/RUNX3/AIF1/FCN1/THY1/CD79A/LILRB3/SELL/P…	193	BP
GO:0045321	leukocyte activation	178/773	1186/17910	6.79924e-52	9.94865e-49	6.25673e-49	ZBTB16/GSN/BCL6/SMAD3/SERPINA3/ZEB1/CX3CL1/SDC4/DCAF1/EGR1/SFRP1/SLPI/STBD1/JUN/PTX3/CDKN1A/HES1/PRG2/LEP/LDLR/TNFSF9/NR1D1/BMP4/ZFP36L2/CNR1/AGPAT2/ELANE/HP/EFNB2/IRS2/DPP4/TNF/OLFM4/SLC2A3/IL6/GNRH1/IGF2/PTPN6/RAC2/CCL5/BLNK/CD3D/NCKAP1L/LCK/CD2/CD27/PTPRC/ITGAL/HK3/CSK/DOCK10/CORO1A/MICB/HLA-DMB/ALOX5/SELPLG/LILRB2/RUNX3/AIF1/FCN1/THY1/CD79A/LILRB3/SELL/PLCG2/CD86/LST1/ITGB2/MNDA/CXCL6/CD8A/AR…	178	BP
GO:0007166	cell surface receptor signaling pathway	291/773	2831/17910	1.16602e-51	1.42177e-48	8.94155e-49	MAOA/APOD/ATF3/TIMP4/SPRY2/MAGI2/KLF4/TGFBR3/MYOC/FOXO3/VEGFD/BCL6/TCF7L2/SMAD3/GDF15/PPARG/EDNRB/ZEB1/DAAM2/LTBP4/ADIPOQ/JUNB/NTRK2/IL1R1/MYC/RBPMS/FOXO1/CX3CL1/SOCS2/PLPP3/CCN1/IGFBP6/SOCS3/EGR1/PTGS2/DDR2/FSTL3/SORBS1/BMP5/PLN/NOL3/SFRP1/ITGA7/CHRDL1/TIPARP/SRPX/HBEGF/EGFR/JUN/CEBPD/NR4A2/P2RY2/ARID5B/INHBB/GPRC5A/CDKN1A/AR/SASH1/HES1/RB1CC1/CLDN5/LEP/FGF2/PTPRG/SOX9/WNT11/SEMA3E/TNFSF9/GEM/GP…	291	BP
GO:0010033	response to organic substance	307/773	3138/17910	2.24802e-50	2.3495e-47	1.47761e-47	MAOA/KLF9/AGTR1/FABP4/PCK1/NFIL3/ATF3/TIMP4/SPRY2/FAM107A/MAGI2/KLF4/TGFBR3/GSN/FOXO3/MAP1B/BCL6/TCF7L2/SMAD3/ZFP36/GDF15/ADM/PPARG/LPL/AKR1B10/PPP1R15A/TSPYL2/EDNRB/ZEB1/LTBP4/ADIPOQ/JUNB/NTRK2/IL1R1/MYC/PER1/FOXO1/CX3CL1/SOCS2/TFPI/FOSB/CCN1/PIGA/NR4A1/SOCS3/EGR1/PTGS2/FSTL3/SORBS1/ACACB/PLN/JUND/NOL3/SFRP1/GPD1/ADCY2/SLPI/CHRDL1/SLC6A3/CDC42EP4/FASN/TIPARP/EGFR/ZFHX3/JUN/GPX3/BTG2/LMO3/CEBPD/C…	307	BP
GO:0070887	cellular response to chemical stimulus	302/773	3100/17910	6.14834e-49	5.62265e-46	3.5361e-46	MAOA/KLF9/AGTR1/FABP4/PCK1/NFIL3/ATF3/SPRY2/FAM107A/MAGI2/KLF4/TGFBR3/GSN/FOXO3/MAP1B/VEGFD/BCL6/SMAD3/ZFP36/GDF15/PPARG/LPL/AKR1B10/PPP1R15A/TSPYL2/EDNRB/ZEB1/LTBP4/FMO2/ABTB2/ADIPOQ/JUNB/NTRK2/IL1R1/MYC/PER1/FOXO1/CX3CL1/SOCS2/TFPI/FOSB/CCN1/PIGA/AOC3/NR4A1/ADIRF/SOCS3/EGR1/PTGS2/FSTL3/SORBS1/JUND/NOL3/SFRP1/GPD1/ADCY2/CHRDL1/CDC42EP4/FASN/TIPARP/HBEGF/EGFR/JUN/GPX3/LMO3/CEBPD/CTH/NR4A2/P2RY2/A…	302	BP
GO:0048583	regulation of response to stimulus	359/773	4275/17910	9.26849e-45	7.53425e-42	4.73831e-42	MAOA/GADD45A/C6/AGTR1/FABP4/APOD/ATF3/SPRY2/MAGI2/KLF4/TGFBR3/GSN/MYOC/FOXO3/VEGFD/BCL6/TCF7L2/NPAS2/SMAD3/GADD45B/GDF15/ADM/PPARG/LPL/PPP1R15A/TSPYL2/EDNRB/ZEB1/DAAM2/LTBP4/ADIPOQ/NTRK2/IL1R1/MYC/RBPMS/PER1/FOXO1/CX3CL1/SOCS2/TFPI/PLPP3/CCN1/IGFBP6/C7/ADIRF/SOCS3/EGR1/PTGS2/FSTL3/SORBS1/BMP5/PLN/NOL3/SFRP1/CHRDL1/SLC6A3/SRPX/HBEGF/EGFR/JUN/LMO3/DUSP8/CTH/NR4A2/INHBB/KAT5/GPRC5A/CDKN1A/DYRK3/AR/S…	359	BP
GO:0071345	cellular response to cytokine stimulus	156/773	1084/17910	1.06338e-42	7.77972e-40	4.89269e-40	MAOA/FABP4/PCK1/NFIL3/SPRY2/KLF4/GSN/FOXO3/BCL6/SMAD3/ZFP36/PPARG/ZEB1/ADIPOQ/JUNB/IL1R1/MYC/FOXO1/CX3CL1/SOCS2/TFPI/PIGA/SOCS3/EGR1/PTGS2/NOL3/SFRP1/GPD1/CDC42EP4/FASN/CEBPD/CTH/ARID5B/CDKN1A/APOB/LEP/FGF2/SOX9/TNFSF9/DUSP1/FOXC1/NR1D1/ZFP36L2/GHR/ASS1/AGPAT2/MAPK8/LIFR/KLF5/IRS2/MT1X/CRLF1/VEGFA/FOS/EREG/ACKR1/TNF/LIF/CCL20/CXCL2/IL6/PTPN6/SDC1/CCL5/CCR5/TNFRSF17/MMP3/CD27/PSMB9/PTPRC/CORO1A/IL…	156	BP
GO:0006952	defense response	200/773	1681/17910	1.25677e-42	8.35863e-40	5.25677e-40	C6/AGTR1/FABP4/APOD/KLF4/GSN/BCL6/NPAS2/SMAD3/SERPINA3/ADM/PPARG/LPL/EDNRB/ADIPOQ/IL1R1/PER1/CX3CL1/C7/AOC3/SOCS3/EGR1/PTGS2/SLPI/CDC42EP4/EGFR/JUN/INHBB/PTX3/APOB/PRG2/LEP/LDLR/CDO1/NR1D1/HMGB2/CNR1/ASS1/PLP1/ELANE/HP/FOS/S100B/DPP4/EREG/DDIT4/ACKR1/TNF/PMAIP1/SAA4/CCL20/FOSL1/IL6/JCHAIN/PTPRCAP/PTPN6/CXCL13/SDC1/CCL5/CCR5/BLNK/MMP3/PSMB9/PTPRC/ITGAL/CORO1A/IL32/MICB/ALOX5/CD48/LILRB2/APOBEC3F/A…	200	BP
GO:0071310	cellular response to organic substance	257/773	2564/17910	2.09392e-42	1.26272e-39	7.94125e-40	MAOA/KLF9/AGTR1/FABP4/PCK1/NFIL3/ATF3/SPRY2/FAM107A/MAGI2/KLF4/TGFBR3/GSN/FOXO3/MAP1B/BCL6/SMAD3/ZFP36/GDF15/PPARG/LPL/PPP1R15A/TSPYL2/EDNRB/ZEB1/LTBP4/ADIPOQ/JUNB/NTRK2/IL1R1/MYC/PER1/FOXO1/CX3CL1/SOCS2/TFPI/FOSB/CCN1/PIGA/NR4A1/SOCS3/EGR1/PTGS2/FSTL3/SORBS1/NOL3/SFRP1/GPD1/ADCY2/CHRDL1/CDC42EP4/FASN/TIPARP/EGFR/JUN/LMO3/CEBPD/CTH/NR4A2/P2RY2/ARID5B/INHBB/KAT5/CDKN1A/AR/SASH1/APOB/HES1/ATP1A2/GR…	257	BP
GO:0034097	response to cytokine	162/773	1167/17910	2.24375e-42	1.26272e-39	7.94125e-40	MAOA/FABP4/PCK1/NFIL3/SPRY2/KLF4/GSN/FOXO3/BCL6/SMAD3/ZFP36/PPARG/ZEB1/ADIPOQ/JUNB/IL1R1/MYC/FOXO1/CX3CL1/SOCS2/TFPI/PIGA/SOCS3/EGR1/PTGS2/NOL3/SFRP1/GPD1/CDC42EP4/FASN/CEBPD/CTH/ARID5B/CDKN1A/APOB/LEP/FGF2/SOX9/TNFSF9/DUSP1/FOXC1/NR1D1/ZFP36L2/GHR/ASS1/AGPAT2/MAPK8/LIFR/KLF5/IRS2/MT1X/CRLF1/VEGFA/FOS/EREG/ACKR1/TNF/LIF/CCL20/FOSL1/CXCL2/IL6/PTPN6/SDC1/CCL5/CCR5/TNFRSF17/MMP3/CD27/PSMB9/PTPRC/COR…	162	BP
GO:0046649	lymphocyte activation	116/773	630/17910	5.32083e-42	2.78051e-39	1.74867e-39	ZBTB16/GSN/BCL6/SMAD3/ZEB1/SDC4/DCAF1/EGR1/SFRP1/CDKN1A/HES1/LEP/TNFSF9/BMP4/ZFP36L2/EFNB2/IRS2/DPP4/IL6/GNRH1/IGF2/PTPN6/RAC2/CCL5/BLNK/CD3D/NCKAP1L/LCK/CD2/CD27/PTPRC/ITGAL/CSK/DOCK10/CORO1A/MICB/HLA-DMB/LILRB2/RUNX3/AIF1/THY1/CD79A/PLCG2/CD86/LST1/ITGB2/MNDA/CD8A/LILRB4/CD6/LCP1/PRF1/ITGA4/IL7R/SYK/VAV1/LEF1/RHOH/ITK/BTN3A1/CR1/IKZF1/CCR2/BTK/CD38/PRKCB/TNFSF11/DOCK2/CCR7/LAT/HLA-DPA1/ZAP70/ID…	116	BP
GO:0002684	positive regulation of immune system process	155/773	1087/17910	6.66859e-42	3.25249e-39	2.0455e-39	ZBTB16/C6/FOXO3/VEGFD/BCL6/IL1R1/C7/JUN/CDKN1A/APOB/HES1/LEP/FOXC1/NR1D1/HMGB2/CNR1/ELANE/RBP4/EFNB2/IRS2/VEGFA/FOS/DPP4/EREG/TNF/LIF/CCL20/IL6/IGF2/PTPN6/RAC2/CXCL13/CCL5/CD247/CD3D/NCKAP1L/LCK/CD2/CD27/PSMB9/PTPRC/CSK/CORO1A/MICB/HLA-DMB/LILRB2/RUNX3/AIF1/FCN1/THY1/CD79A/PLCG2/CXCL10/CD86/ICAM3/ITGB2/AIM2/STAT1/MNDA/LILRB4/CD6/ITGA4/IL7R/SYK/VAV1/CTSS/C2/LEF1/ITK/LPXN/HCK/CYFIP2/ADGRE2/BTN3A1/C…	155	BP
GO:0042221	response to chemical	365/773	4520/17910	1.24222e-41	5.68006e-39	3.57221e-39	MAOA/KLF9/AGTR1/FABP4/PCK1/APOD/NFIL3/ATF3/LAMA2/TIMP4/SPRY2/FAM107A/MAGI2/KLF4/TGFBR3/GSN/CYP4B1/FOXO3/MAP1B/VEGFD/BCL6/TCF7L2/NPAS2/SMAD3/ZFP36/GDF15/ADM/PPARG/LPL/AKR1B10/PPP1R15A/TSPYL2/EDNRB/ZEB1/LTBP4/FMO2/SLC19A2/ABTB2/ADIPOQ/JUNB/NTRK2/IL1R1/MYC/PER1/FOXO1/CX3CL1/SOCS2/TFPI/FOSB/CCN1/PIGA/AOC3/NR4A1/ADIRF/SOCS3/EGR1/PTGS2/FSTL3/SORBS1/ACACB/PLN/JUND/NOL3/SFRP1/GPD1/ADCY2/SLPI/CHRDL1/SLC6A…	365	BP
GO:0022610	biological adhesion	170/773	1345/17910	4.11751e-39	1.77198e-36	1.1144e-36	ZBTB16/APOD/LAMA2/FAM107A/KLF4/GSN/MYOC/BCL6/SVEP1/SMAD3/ADIPOQ/RND3/CX3CL1/SDC4/PLPP3/CCN1/LAMA3/AOC3/DDR2/FSTL3/SORBS1/BMP5/SFRP1/ITGA7/SRPX/EGFR/NID1/ZFHX3/INHBB/HES1/CLDN5/LEP/TLN2/CORO2B/SOX9/RND1/SEMA3E/SPOCK1/HAS1/DUSP1/BMP4/PCDH9/ASS1/ELANE/RHOB/FOXC2/PRKG1/EFNB2/PPFIA2/SNED1/NLGN1/VEGFA/CCL25/AZGP1/DPP4/TNF/MYL9/PDE3B/EPHA7/OLFM4/GPM6B/NLGN4Y/IL6/GNRH1/IGF2/ADAMDEC1/PTPN6/RAC2/CXCL13/CCL…	170	BP
GO:0051239	regulation of multicellular organismal process	284/773	3144/17910	7.63503e-39	3.10322e-36	1.95162e-36	ZBTB16/C6/AGTR1/FABP4/WASF3/APOD/NOVA1/LAMA2/SPRY2/MAGI2/KLF4/TGFBR3/FOXO3/MAP1B/BCL6/TCF7L2/NPAS2/SMAD3/ZFP36/GDF15/ADM/PPARG/LPL/EDNRB/ZEB1/DAAM2/ADIPOQ/NTRK2/IL1R1/MYC/PER1/FOXO1/CX3CL1/SOCS2/TFPI/PLPP3/CCN1/LAMA3/SCD/CNN1/EGR1/PTGS2/DDR2/FSTL3/DIO3/ACACB/BMP5/PLN/JUND/NOL3/SFRP1/OLFM1/IFRD1/SLC6A3/HBEGF/EGFR/JUN/CEBPD/CTH/NR4A2/P2RY2/INHBB/KAT5/AR/SASH1/HES1/ATP1A2/NPY1R/CLDN5/LEP/FGF2/PTPRG/…	284	BP
GO:0007155	cell adhesion	168/773	1338/17910	3.04246e-38	1.17151e-35	7.36764e-36	ZBTB16/APOD/LAMA2/FAM107A/KLF4/GSN/MYOC/BCL6/SVEP1/SMAD3/ADIPOQ/RND3/CX3CL1/SDC4/PLPP3/CCN1/LAMA3/AOC3/DDR2/FSTL3/SORBS1/BMP5/SFRP1/ITGA7/SRPX/EGFR/NID1/ZFHX3/HES1/CLDN5/LEP/TLN2/CORO2B/SOX9/RND1/SEMA3E/SPOCK1/HAS1/DUSP1/BMP4/PCDH9/ASS1/ELANE/RHOB/FOXC2/PRKG1/EFNB2/PPFIA2/SNED1/NLGN1/VEGFA/CCL25/AZGP1/DPP4/TNF/MYL9/PDE3B/EPHA7/OLFM4/GPM6B/NLGN4Y/IL6/GNRH1/IGF2/ADAMDEC1/PTPN6/RAC2/CXCL13/CCL5/NCKA…	168	BP
GO:0048584	positive regulation of response to stimulus	233/773	2322/17910	7.15438e-38	2.61707e-35	1.64588e-35	MAOA/GADD45A/C6/AGTR1/FABP4/ATF3/SPRY2/MAGI2/TGFBR3/GSN/MYOC/FOXO3/VEGFD/TCF7L2/NPAS2/SMAD3/GADD45B/GDF15/LPL/PPP1R15A/DAAM2/ADIPOQ/NTRK2/IL1R1/MYC/RBPMS/CX3CL1/SOCS2/PLPP3/CCN1/C7/SOCS3/PTGS2/SORBS1/BMP5/SFRP1/SRPX/HBEGF/EGFR/JUN/LMO3/CTH/INHBB/AR/SASH1/APOB/HES1/RB1CC1/LEP/FGF2/LDLR/SOX9/WNT11/GPC3/NR1D1/NPR1/BMP4/CNR1/GHR/G0S2/AGPAT2/ELANE/FOXC2/MAPK8/IRS2/TENM1/NLGN1/CRLF1/VEGFA/S100B/EREG/YA…	233	BP
GO:0042110	T cell activation	90/773	443/17910	5.2175e-36	1.81768e-33	1.14314e-33	ZBTB16/GSN/BCL6/SMAD3/ZEB1/SDC4/EGR1/HES1/LEP/TNFSF9/BMP4/ZFP36L2/EFNB2/DPP4/IL6/GNRH1/IGF2/PTPN6/RAC2/CCL5/CD3D/NCKAP1L/LCK/CD2/CD27/PTPRC/ITGAL/CSK/CORO1A/MICB/HLA-DMB/LILRB2/RUNX3/AIF1/THY1/CD86/CD8A/LILRB4/CD6/LCP1/IL7R/SYK/VAV1/LEF1/RHOH/ITK/BTN3A1/CR1/CCR2/TNFSF11/DOCK2/CCR7/LAT/HLA-DPA1/ZAP70/IDO1/IL15/RASGRP1/CD3E/BATF/CCR6/PSMB10/MDK/GATA3/P2RX7/FCGR2B/SIT1/TCF7/LY9/IL7/CXADR/CD3G/LILRB1…	90	BP
GO:0050776	regulation of immune response	141/773	1033/17910	8.91783e-36	2.96559e-33	1.86506e-33	C6/BCL6/SMAD3/PPARG/IL1R1/C7/SOCS3/JUN/APOB/LEP/NR1D1/CNR1/ELANE/MAPK8/FOS/EREG/TNF/IL6/PTPN6/RAC2/CXCL13/CCL5/CD247/CD3D/NCKAP1L/LCK/PSMB9/PTPRC/ITGAL/CSK/MICB/HLA-DMB/CD48/LILRB2/ADCY7/FCN1/THY1/CD79A/SELL/PLCG2/COL1A2/NMI/CD86/KLRB1/ICAM3/ITGB2/AIM2/STAT1/MNDA/CD8A/LILRB4/ITGA4/IL7R/SYK/VAV1/CTSS/C2/ITGB7/ITK/LPXN/HCK/CYFIP2/ADGRE2/BTN3A1/COL1A1/CR1/CYBA/CCR2/CTSH/SH2D1A/ARPC5/CLEC10A/WNT5A/BT…	141	BP
GO:0006950	response to stress	314/773	3822/17910	1.8375e-35	5.84485e-33	3.67584e-33	ANGPTL7/GADD45A/C6/AGTR1/FABP4/PCK1/APOD/ATF3/MAFF/KLF4/TGFBR3/GSN/FOXO3/MAP1B/BCL6/NPAS2/SMAD3/GADD45B/SERPINA3/ZFP36/ADM/PPARG/LPL/PPP1R15A/TSPYL2/EDNRB/ADIPOQ/IL1R1/MYC/RBPMS/PER1/FOXO1/CX3CL1/SDC4/TFPI/CCN1/C7/AOC3/SOCS3/EGR1/PTGS2/NOL3/SFRP1/REV3L/SERPINA5/FADS1/SLPI/IFRD1/CDC42EP4/CBS/SRPX/HBEGF/EGFR/JUN/GPX3/BTG2/CTH/NR4A2/INHBB/PTX3/KAT5/CDKN1A/DYRK3/SASH1/APOB/RB1CC1/PRG2/LEP/FGF2/ANG/CO…	314	BP
GO:0030155	regulation of cell adhesion	109/773	659/17910	5.64766e-35	1.72159e-32	1.08272e-32	ZBTB16/APOD/LAMA2/FAM107A/KLF4/GSN/MYOC/BCL6/SMAD3/ADIPOQ/CX3CL1/SDC4/PLPP3/CCN1/LAMA3/FSTL3/SFRP1/NID1/ZFHX3/HES1/LEP/CORO2B/SOX9/RND1/SEMA3E/SPOCK1/DUSP1/BMP4/ASS1/ELANE/FOXC2/PRKG1/EFNB2/VEGFA/CCL25/DPP4/TNF/PDE3B/EPHA7/OLFM4/GPM6B/IL6/GNRH1/IGF2/ADAMDEC1/PTPN6/RAC2/CXCL13/CCL5/NCKAP1L/LCK/CD27/PTPRC/CSK/CORO1A/HLA-DMB/LILRB2/RUNX3/AIF1/THY1/CD86/ITGB2/LILRB4/CD6/ITGA4/IL7R/SYK/VAV1/ARHGDIB/SP…	109	BP
GO:0009605	response to external stimulus	225/773	2331/17910	9.43474e-34	2.76098e-31	1.73639e-31	GADD45A/C6/AGTR1/FABP4/PCK1/APOD/ATF3/LAMA2/TIMP4/FAM107A/KLF4/GSN/FOXO3/MAP1B/VEGFD/SMAD3/ZFP36/GDF15/ADM/PPARG/LPL/EDNRB/ADIPOQ/IL1R1/PER1/FOXO1/CX3CL1/TFPI/FOSB/CCN1/PPL/C7/NR4A1/SOCS3/PTGS2/ACACB/SFRP1/FADS1/SLPI/SLC6A3/CBS/HBEGF/EGFR/JUN/BTG2/NR4A2/FKBP5/P2RY2/INHBB/PTX3/CDKN1A/SASH1/APOB/ATP1A2/PRG2/LEP/FGF2/LDLR/SOX9/WNT11/DUSP1/GPC3/VLDLR/NR1D1/HMGB2/BMP4/CNR1/ASS1/CRY2/ELANE/PDK4/MAPK8/H…	225	BP
GO:0007159	leukocyte cell-cell adhesion	74/773	328/17910	7.83117e-33	2.20357e-30	1.38583e-30	ZBTB16/KLF4/BCL6/SDC4/HES1/LEP/BMP4/ASS1/ELANE/EFNB2/CCL25/DPP4/TNF/IL6/GNRH1/IGF2/PTPN6/RAC2/CCL5/NCKAP1L/LCK/CD27/PTPRC/ITGAL/CSK/CORO1A/HLA-DMB/SELPLG/LILRB2/RUNX3/AIF1/THY1/SELL/CD86/ITGB2/LILRB4/CD6/ITGA4/IL7R/SYK/VAV1/ITGB7/SEMA4D/CCR2/S100A9/TNFSF11/STK10/CCR7/HLA-DPA1/ZAP70/IDO1/IL15/RASGRP1/CX3CR1/CD3E/S100A8/MDK/GATA3/FCGR2B/IL7/LILRB1/CD55/IL2RA/CD28/ICOS/CCL19/IL18/PAK1/TFRC/CD40LG/CD…	74	BP
GO:0048523	negative regulation of cellular process	347/773	4580/17910	9.90056e-33	2.68268e-30	1.68715e-30	ZBTB16/GADD45A/KLF9/FABP4/APOD/NFIL3/ATF3/SPRY2/FAM107A/MAGI2/KLF4/TGFBR3/GSN/MYOC/FOXO3/MAP1B/BCL6/TCF7L2/NPAS2/SMAD3/GADD45B/ZFP36/GDF15/TNS2/ADM/PPARG/LPL/PPP1R15A/TSPYL2/EDNRB/ZEB1/DAAM2/ADIPOQ/NTRK2/MYC/PER1/FOXO1/CX3CL1/SDC4/LMOD1/SOCS2/TFPI/FOSB/DCAF1/PLPP3/CCN1/WEE1/IGFBP6/CNN1/NR4A1/SOCS3/EGR1/PTGS2/FSTL3/DIO3/ACACB/BMP5/PLN/NOL3/SFRP1/SLPI/IFRD1/CHRDL1/SRPX/HBEGF/EGFR/ZFHX3/JUN/BTG2/LMO…	347	BP
GO:0048731	system development	350/773	4670/17910	4.1094e-32	1.07373e-29	6.75271e-30	ZBTB16/C6/AGTR1/WASF3/APOD/FOSL2/ATF3/LAMA2/TIMP4/ABLIM1/MAFF/SPRY2/MAGI2/KLF4/TGFBR3/GSN/MYOC/FOXO3/MAP1B/VEGFD/BCL6/TCF7L2/NPAS2/SMAD3/ZFP36/TNS2/ADM/PPARG/EDNRB/ZEB1/DAAM2/ADIPOQ/JUNB/NTRK2/MYH11/MYC/FOXO1/CX3CL1/SDC4/SOCS2/RHOBTB3/DCAF1/CCN1/WEE1/PPL/NR4A1/SOCS3/EGR1/PTGS2/DDR2/FSTL3/DIO3/ACACB/BMP5/PLN/SFRP1/OLFM1/SERPINA5/ITGA7/IFRD1/CHRDL1/SLC6A3/FASN/TIPARP/HBEGF/EGFR/NID1/ZFHX3/JUN/BTG2/…	350	BP
GO:0002521	leukocyte differentiation	89/773	485/17910	4.75854e-32	1.20046e-29	7.54976e-30	ZBTB16/BCL6/PPARG/ZEB1/ADIPOQ/JUNB/MYC/DCAF1/EGR1/FSTL3/SFRP1/FASN/JUN/LEP/GPC3/BMP4/ZFP36L2/VEGFA/FOS/TNF/LIF/IL6/PTPN6/BLNK/CD3D/NCKAP1L/LCK/CD2/CD27/PTPRC/DOCK10/LILRB2/RUNX3/CD79A/LILRB3/PLCG2/CD86/LILRB4/RASSF2/ITGA4/IL7R/SYK/VAV1/LEF1/RHOH/CR1/IKZF1/CCR2/BTK/TNFSF11/DOCK2/CCR7/CCR1/ZAP70/CA2/IL15/RASGRP1/CD3E/BATF/CCR6/MS4A1/MDK/GATA3/FCGR2B/TCF7/LY9/IL7/MMP9/CD19/TYROBP/ROR2/LILRB1/LRRC17/…	89	BP
GO:0008283	cell proliferation	198/773	1969/17910	1.28071e-31	3.12322e-29	1.9642e-29	ZBTB16/KLF9/AGTR1/APOD/FOSL2/ATF3/SPRY2/MAGI2/KLF4/TGFBR3/FOXO3/VEGFD/BCL6/TCF7L2/SMAD3/ZFP36/TNS2/ADM/PPARG/EDNRB/ZEB1/ADIPOQ/JUNB/NTRK2/MYC/FOXO1/CX3CL1/SDC4/CCN1/IGFBP6/CNN1/NR4A1/EGR1/PTGS2/DDR2/BMP5/SFRP1/SRPX/HBEGF/EGFR/JUN/BTG2/DHCR7/CDKN1A/AR/HES1/ING1/LEP/SPEG/FGF2/ANG/SOX9/WNT11/TNFSF9/DUSP1/GPC3/FOXC1/NR1D1/HMGB2/NPR1/BMP4/OSR2/ELANE/RBP4/FOXC2/LIFR/PRKG1/EFNB2/ID4/KLF5/PEMT/IRS2/SIX3/…	198	BP
GO:0002694	regulation of leukocyte activation	89/773	492/17910	1.47293e-31	3.4761e-29	2.18613e-29	ZBTB16/GSN/BCL6/ZEB1/CX3CL1/SDC4/SFRP1/CDKN1A/HES1/LEP/LDLR/TNFSF9/NR1D1/BMP4/ZFP36L2/CNR1/EFNB2/IRS2/DPP4/TNF/IL6/GNRH1/IGF2/PTPN6/RAC2/CCL5/NCKAP1L/LCK/CD2/CD27/PTPRC/CSK/CORO1A/HLA-DMB/LILRB2/RUNX3/AIF1/THY1/CD86/LST1/ITGB2/MNDA/LILRB4/CD6/IL7R/SYK/VAV1/CST7/ADGRE2/CR1/CCR2/CTSC/WNT5A/BTK/CD38/TNFSF11/CCR7/LAT/HLA-DPA1/ZAP70/IDO1/IL15/RASGRP1/CD3E/MDK/VAMP8/GATA3/FCGR2B/SIT1/IL7/CD19/TYROBP/LI…	89	BP
GO:0016477	cell migration	165/773	1474/17910	2.44796e-31	5.59664e-29	3.51974e-29	AGTR1/APOD/LAMA2/SPRY2/FAM107A/MAGI2/KLF4/TGFBR3/MYOC/FOXO3/MAP1B/VEGFD/SMAD3/PPARG/EDNRB/ADIPOQ/NTRK2/IL1R1/CX3CL1/SDC4/PLPP3/CCN1/LAMA3/NR4A1/PTGS2/DDR2/BMP5/SFRP1/HBEGF/EGFR/JUN/NR4A2/ARID5B/SASH1/APOB/HES1/LEP/FGF2/ANG/PTPRG/SOX9/WNT11/SPOCK1/HAS1/DUSP1/GPC3/FOXC1/HMGB2/BMP4/ELANE/RHOB/FOXC2/PRKG1/EFNB2/IRS2/SIX3/VEGFA/ARC/CCL25/FOXO4/DPP4/EMX2/DDIT4/TNF/TSPAN1/TNFRSF10D/CCL20/IL6/GNRH1/IGFBP…	165	BP
GO:0051240	positive regulation of multicellular organismal process	183/773	1750/17910	3.72687e-31	8.26235e-29	5.19621e-29	ZBTB16/C6/AGTR1/FABP4/WASF3/MAGI2/KLF4/TGFBR3/FOXO3/MAP1B/BCL6/TCF7L2/NPAS2/SMAD3/ADM/PPARG/LPL/EDNRB/ZEB1/ADIPOQ/NTRK2/IL1R1/MYC/CX3CL1/SOCS2/PLPP3/CCN1/SCD/EGR1/PTGS2/DDR2/DIO3/ACACB/BMP5/JUND/OLFM1/SLC6A3/HBEGF/EGFR/JUN/CEBPD/CTH/P2RY2/INHBB/AR/SASH1/HES1/LEP/FGF2/RAMP2/SOX9/PDE9A/WNT11/FOXC1/VLDLR/HMGB2/NPR1/BMP4/CNR1/GHR/OSR2/G0S2/HSPB6/AGPAT2/NEUROG3/ELANE/RHOB/ACADL/FOXC2/COBL/EFNB2/ID4/PE…	183	BP
GO:0050793	regulation of developmental process	235/773	2598/17910	4.89721e-31	1.05376e-28	6.62715e-29	ZBTB16/C6/AGTR1/WASF3/LAMA2/SPRY2/MAGI2/KLF4/TGFBR3/MYOC/FOXO3/MAP1B/BCL6/TCF7L2/SMAD3/ZFP36/GDF15/ADM/PPARG/LPL/EDNRB/ZEB1/DAAM2/LTBP4/ADIPOQ/NTRK2/MYC/FOXO1/CX3CL1/SOCS2/CCN1/LAMA3/ADIRF/SOCS3/EGR1/PTGS2/DDR2/FSTL3/DIO3/ACACB/BMP5/JUND/SFRP1/OLFM1/FADS1/ITGA7/IFRD1/SLC6A3/CDC42EP4/EGFR/JUN/LMO3/CEBPD/CTH/CDKN1A/AR/SASH1/APOB/HES1/NPY1R/CLDN5/LEP/FGF2/PTPRG/RAMP2/LDLR/SOX9/WNT11/SEMA3E/SPOCK1/GP…	235	BP
GO:0002252	immune effector process	145/773	1197/17910	5.28203e-31	1.10409e-28	6.94368e-29	C6/GSN/BCL6/SERPINA3/IL1R1/C7/SLPI/STBD1/PTX3/PRG2/LEP/AGPAT2/ELANE/RBP4/HP/DDIT4/TNF/PMAIP1/OLFM4/SLC2A3/IL6/PTPN6/RAC2/CD247/NCKAP1L/BTN3A3/CD27/PTPRC/ITGAL/HK3/DOCK10/CORO1A/MICB/HLA-DMB/ALOX5/LILRB2/APOBEC3F/OAS1/FCN1/LILRB3/SELL/PLCG2/GZMB/CXCL10/CD86/ITGB2/AIM2/MX2/STAT1/MNDA/CXCL6/CXCL9/ARHGAP45/LCP1/PRF1/IL7R/SYK/VAV1/CTSS/C2/LEF1/ISG20/HCK/CYFIP2/ADGRE2/CR1/CYBA/BTN3A2/CCR2/CTSH/SH2D1A/A…	145	BP
GO:0050865	regulation of cell activation	92/773	535/17910	7.62084e-31	1.54872e-28	9.73997e-29	ZBTB16/GSN/BCL6/ZEB1/CX3CL1/SDC4/SFRP1/CDKN1A/HES1/LEP/LDLR/TNFSF9/NR1D1/BMP4/ZFP36L2/CNR1/PRKG1/EFNB2/IRS2/DPP4/TNF/IL6/GNRH1/IGF2/PTPN6/RAC2/CCL5/NCKAP1L/LCK/CD2/PLEK/CD27/PTPRC/CSK/CORO1A/HLA-DMB/LILRB2/RUNX3/AIF1/THY1/CD86/LST1/ITGB2/MNDA/LILRB4/CD6/IL7R/SYK/VAV1/CST7/ADGRE2/CR1/CCR2/CTSC/WNT5A/BTK/CD38/TNFSF11/CCR7/LAT/HLA-DPA1/ZAP70/IDO1/IL15/RASGRP1/CD3E/JAK2/MDK/VAMP8/GATA3/FCGR2B/SIT1/IL…	92	BP
GO:0042127	regulation of cell proliferation	175/773	1664/17910	5.52981e-30	1.09341e-27	6.87647e-28	ZBTB16/KLF9/AGTR1/APOD/FOSL2/ATF3/SPRY2/MAGI2/KLF4/TGFBR3/FOXO3/VEGFD/BCL6/TCF7L2/SMAD3/ZFP36/TNS2/ADM/PPARG/EDNRB/ZEB1/ADIPOQ/NTRK2/MYC/FOXO1/CX3CL1/SDC4/CCN1/IGFBP6/CNN1/NR4A1/EGR1/PTGS2/DDR2/BMP5/SFRP1/SRPX/HBEGF/EGFR/JUN/BTG2/DHCR7/CDKN1A/AR/HES1/ING1/LEP/SPEG/FGF2/ANG/SOX9/WNT11/TNFSF9/DUSP1/GPC3/NR1D1/HMGB2/NPR1/BMP4/OSR2/ELANE/RBP4/LIFR/PRKG1/EFNB2/ID4/KLF5/PEMT/IRS2/SIX3/TENM1/CRLF1/VEGFA…	175	BP
GO:0048513	animal organ development	278/773	3403/17910	5.80089e-30	1.11682e-27	7.02373e-28	ZBTB16/AGTR1/APOD/FOSL2/ATF3/LAMA2/ABLIM1/MAFF/SPRY2/MAGI2/KLF4/TGFBR3/MYOC/FOXO3/BCL6/TCF7L2/SMAD3/ZFP36/TNS2/ADM/PPARG/EDNRB/ZEB1/DAAM2/ADIPOQ/JUNB/NTRK2/MYH11/MYC/FOXO1/SDC4/SOCS2/RHOBTB3/DCAF1/CCN1/PPL/SOCS3/EGR1/PTGS2/DDR2/FSTL3/DIO3/ACACB/BMP5/PLN/SFRP1/OLFM1/SERPINA5/ITGA7/CHRDL1/SLC6A3/FASN/TIPARP/HBEGF/EGFR/NID1/ZFHX3/JUN/BTG2/CEBPD/DHCR7/NR4A2/ARID5B/TMOD1/INHBB/PTX3/CDKN1A/DYRK3/AR/HES…	278	BP
GO:0019221	cytokine-mediated signaling pathway	110/773	764/17910	8.91645e-30	1.67263e-27	1.05192e-27	MAOA/FOXO3/BCL6/PPARG/ZEB1/ADIPOQ/JUNB/IL1R1/MYC/FOXO1/CX3CL1/SOCS2/SOCS3/EGR1/PTGS2/NOL3/CEBPD/CDKN1A/LEP/FGF2/TNFSF9/FOXC1/GHR/AGPAT2/LIFR/IRS2/CRLF1/VEGFA/FOS/EREG/ACKR1/TNF/LIF/CCL20/CXCL2/IL6/PTPN6/SDC1/CCL5/CCR5/TNFRSF17/MMP3/CD27/PSMB9/PTPRC/IL32/ALOX5/OAS1/MMP1/CXCL10/COL1A2/NMI/CD86/ITGB2/AIM2/MX2/STAT1/LCP1/IL7R/SYK/VAV1/ISG20/CASP1/HCK/IL2RG/LTB/CCR2/WNT5A/TNFSF11/PSMB8/CSF2RB/GBP1/CCR…	110	BP
GO:0048870	cell motility	171/773	1611/17910	9.93441e-30	1.77269e-27	1.11485e-27	AGTR1/APOD/LAMA2/SPRY2/FAM107A/MAGI2/KLF4/TGFBR3/MYOC/FOXO3/MAP1B/VEGFD/SMAD3/PPARG/EDNRB/ADIPOQ/NTRK2/IL1R1/CX3CL1/SDC4/PLPP3/CCN1/LAMA3/NR4A1/PTGS2/DDR2/BMP5/SFRP1/HBEGF/EGFR/JUN/IER2/NR4A2/ARID5B/SASH1/APOB/HES1/LEP/FGF2/ANG/PTPRG/SOX9/WNT11/SPOCK1/HAS1/DUSP1/GPC3/FOXC1/HMGB2/BMP4/ELANE/RHOB/FOXC2/PRKG1/EFNB2/IRS2/SIX3/VEGFA/ARC/CCL25/FOXO4/DPP4/EREG/EMX2/DDIT4/TNF/TSPAN1/BTC/TNFRSF10D/CCL20/I…	171	BP
GO:0051674	localization of cell	171/773	1611/17910	9.93441e-30	1.77269e-27	1.11485e-27	AGTR1/APOD/LAMA2/SPRY2/FAM107A/MAGI2/KLF4/TGFBR3/MYOC/FOXO3/MAP1B/VEGFD/SMAD3/PPARG/EDNRB/ADIPOQ/NTRK2/IL1R1/CX3CL1/SDC4/PLPP3/CCN1/LAMA3/NR4A1/PTGS2/DDR2/BMP5/SFRP1/HBEGF/EGFR/JUN/IER2/NR4A2/ARID5B/SASH1/APOB/HES1/LEP/FGF2/ANG/PTPRG/SOX9/WNT11/SPOCK1/HAS1/DUSP1/GPC3/FOXC1/HMGB2/BMP4/ELANE/RHOB/FOXC2/PRKG1/EFNB2/IRS2/SIX3/VEGFA/ARC/CCL25/FOXO4/DPP4/EREG/EMX2/DDIT4/TNF/TSPAN1/BTC/TNFRSF10D/CCL20/I…	171	BP
GO:0005576	extracellular region	317/773	4295/18675	3.24106e-30	2.14882e-27	1.66147e-27	ANGPTL7/C6/FABP4/WASF3/PCK1/APOD/LAMA2/TGFBR3/GSN/MYOC/VEGFD/SVEP1/MTUS1/SERPINA3/GDF15/ADM/LPL/AKR1B10/DAAM2/LTBP4/ADIPOQ/IL1R1/MYH11/CX3CL1/SDC4/RHOBTB3/TFPI/CCN1/IGFBP6/PPL/LAMA3/C7/ADIRF/FSTL3/GLRX/BMP5/SFRP1/OLFM1/GPD1/SERPINA5/SLPI/GBE1/CHRDL1/FASN/SRPX/HBEGF/EGFR/NID1/GPX3/FAH/BTG2/AOX1/CTH/FKBP5/MTHFD2/INHBB/PTX3/GPRC5A/TOM1L1/APOB/ATP1A2/PRG2/LEP/FGF2/ANG/PTPRG/LDLR/WNT11/SEMA3E/SPOCK1/T…	317	CC
GO:0040011	locomotion	185/773	1835/17910	1.75201e-29	3.05183e-27	1.91931e-27	AGTR1/APOD/LAMA2/SPRY2/FAM107A/MAGI2/KLF4/TGFBR3/MYOC/FOXO3/MAP1B/VEGFD/SMAD3/PPARG/EDNRB/ADIPOQ/NTRK2/IL1R1/CX3CL1/SDC4/PLPP3/CCN1/LAMA3/NR4A1/PTGS2/DDR2/BMP5/SFRP1/HBEGF/EGFR/JUN/IER2/NR4A2/ARID5B/SASH1/APOB/HES1/ATP1A2/LEP/FGF2/ANG/PTPRG/SOX9/WNT11/SPOCK1/PC/HAS1/DUSP1/GPC3/FOXC1/VLDLR/HMGB2/BMP4/ELANE/RHOB/FOXC2/PRKG1/EFNB2/IRS2/SIX3/VEGFA/ARC/CCL25/FOXO4/DPP4/EREG/EMX2/DDIT4/TNF/TSPAN1/BTC/E…	185	BP
GO:1901700	response to oxygen-containing compound	166/773	1551/17910	3.20903e-29	5.45982e-27	3.4337e-27	KLF9/AGTR1/PCK1/APOD/TIMP4/KLF4/TGFBR3/GSN/FOXO3/MAP1B/TCF7L2/ZFP36/GDF15/ADM/PPARG/LPL/AKR1B10/EDNRB/ZEB1/ADIPOQ/NTRK2/PER1/FOXO1/CX3CL1/SOCS2/TFPI/FOSB/NR4A1/EGR1/PTGS2/SORBS1/PLN/JUND/SFRP1/GPD1/ADCY2/SLPI/SLC6A3/EGFR/JUN/GPX3/BTG2/NR4A2/P2RY2/INHBB/KAT5/CDKN1A/AR/SASH1/APOB/ATP1A2/GRAMD1B/LEP/RAMP2/LDLR/SOX9/CDO1/WNT11/DUSP1/NR1D1/HMGB2/CNR1/GHR/ASS1/LHCGR/ELANE/RHOB/RBP4/ENPP1/FOXC2/PDK4/CRY…	166	BP
GO:0051249	regulation of lymphocyte activation	77/773	401/17910	3.86277e-29	6.42274e-27	4.03928e-27	ZBTB16/GSN/BCL6/ZEB1/SDC4/SFRP1/CDKN1A/HES1/LEP/TNFSF9/BMP4/ZFP36L2/EFNB2/IRS2/DPP4/IL6/GNRH1/IGF2/PTPN6/RAC2/CCL5/NCKAP1L/LCK/CD2/CD27/PTPRC/CSK/CORO1A/HLA-DMB/LILRB2/RUNX3/AIF1/THY1/CD86/LST1/MNDA/LILRB4/CD6/IL7R/SYK/VAV1/CR1/CCR2/BTK/CD38/TNFSF11/CCR7/LAT/HLA-DPA1/ZAP70/IDO1/IL15/RASGRP1/CD3E/MDK/GATA3/FCGR2B/SIT1/IL7/CD19/TYROBP/LILRB1/CD55/IL2RA/CD28/ICOS/CCL19/IL18/PAK1/TFRC/CD40LG/PRDM1/CD…	77	BP
GO:0030097	hemopoiesis	115/773	847/17910	8.35009e-29	1.35754e-26	8.5376e-27	ZBTB16/KLF4/TGFBR3/FOXO3/BCL6/ZFP36/PPARG/ZEB1/ADIPOQ/JUNB/MYC/DCAF1/EGR1/FSTL3/SFRP1/FASN/TIPARP/JUN/CEBPD/DYRK3/HES1/LEP/GPC3/FOXC1/HMGB2/BMP4/ZFP36L2/TPO/VEGFA/FOS/YAP1/TNF/MYL9/LIF/HOXA9/IL6/PTPN6/BLNK/CD3D/TOP2A/NCKAP1L/LCK/CD2/PLEK/CD27/PSMB9/PTPRC/DOCK10/LILRB2/RUNX3/CD79A/LILRB3/PLCG2/CD86/STAT1/LILRB4/RASSF2/ITGA4/IL7R/SYK/VAV1/LEF1/RHOH/CR1/IKZF1/CCR2/WNT5A/BTK/PRKCB/TNFSF11/PSMB8/DOCK2…	115	BP
GO:0022409	positive regulation of cell-cell adhesion	60/773	251/17910	3.23928e-28	5.15186e-26	3.24002e-26	ZBTB16/BCL6/CX3CL1/PLPP3/FSTL3/HES1/LEP/ELANE/EFNB2/DPP4/TNF/IL6/IGF2/PTPN6/CXCL13/CCL5/NCKAP1L/LCK/CD27/PTPRC/CSK/CORO1A/HLA-DMB/LILRB2/RUNX3/AIF1/THY1/CD86/ITGB2/LILRB4/CD6/ITGA4/IL7R/SYK/VAV1/CCR2/WNT5A/TNFSF11/CCR7/HLA-DPA1/ZAP70/IL15/RASGRP1/CD3E/MDK/GATA3/IL7/LILRB1/CD55/IL2RA/CD28/ICOS/CCL19/IL18/PAK1/TFRC/CD40LG/CD24/XCL1/VNN1	60	BP
GO:0006954	inflammatory response	109/773	784/17910	3.55206e-28	5.52913e-26	3.47728e-26	C6/AGTR1/FABP4/APOD/KLF4/BCL6/SMAD3/SERPINA3/ADM/PPARG/LPL/EDNRB/ADIPOQ/IL1R1/PER1/CX3CL1/C7/AOC3/SOCS3/PTGS2/EGFR/JUN/PTX3/LEP/LDLR/CDO1/NR1D1/HMGB2/CNR1/ASS1/PLP1/ELANE/HP/FOS/TNF/SAA4/IL6/CXCL13/SDC1/CCL5/BLNK/MMP3/PTPRC/ITGAL/ALOX5/ADCY7/AIF1/NMI/ITGB2/AIM2/CD6/SYK/C2/CST7/LY86/HCK/ADGRE2/CR1/CYBA/CCR2/CTSC/WNT5A/BTK/THEMIS2/S100A9/TNFSF11/CCR7/CYBB/PLA2G7/MAPK13/IDO1/IL15/RASGRP1/S100A8/CCR6…	109	BP
GO:0050863	regulation of T cell activation	66/773	307/17910	4.73637e-28	7.21902e-26	4.54006e-26	ZBTB16/GSN/BCL6/ZEB1/SDC4/HES1/LEP/TNFSF9/BMP4/EFNB2/DPP4/IL6/GNRH1/IGF2/PTPN6/RAC2/CCL5/NCKAP1L/LCK/CD2/CD27/PTPRC/CSK/CORO1A/HLA-DMB/LILRB2/RUNX3/AIF1/THY1/CD86/LILRB4/CD6/IL7R/SYK/VAV1/CR1/CCR2/TNFSF11/CCR7/LAT/HLA-DPA1/ZAP70/IDO1/IL15/RASGRP1/CD3E/MDK/GATA3/FCGR2B/SIT1/IL7/LILRB1/CD55/IL2RA/CD28/ICOS/CCL19/IL18/PAK1/TFRC/CD40LG/PRDM1/CD24/XCL1/LAG3/VNN1	66	BP
GO:0048534	hematopoietic or lymphoid organ development	117/773	890/17910	4.97535e-28	7.42851e-26	4.67181e-26	ZBTB16/KLF4/TGFBR3/FOXO3/BCL6/ZFP36/PPARG/ZEB1/ADIPOQ/JUNB/MYC/DCAF1/EGR1/FSTL3/SFRP1/FASN/TIPARP/JUN/CEBPD/DYRK3/HES1/LEP/GPC3/FOXC1/HMGB2/BMP4/ZFP36L2/TPO/VEGFA/FOS/YAP1/TNF/MYL9/LIF/HOXA9/IL6/PTPN6/BLNK/CD3D/TOP2A/NCKAP1L/LCK/CD2/PLEK/CD27/PSMB9/PTPRC/DOCK10/LILRB2/RUNX3/CD79A/LILRB3/PLCG2/CD86/STAT1/LILRB4/RASSF2/ITGA4/IL7R/SYK/VAV1/LEF1/RHOH/LTB/CR1/IKZF1/CCR2/WNT5A/BTK/PRKCB/TNFSF11/PSMB8/D…	117	BP
GO:0022407	regulation of cell-cell adhesion	74/773	389/17910	9.30657e-28	1.36174e-25	8.564e-26	ZBTB16/KLF4/BCL6/ADIPOQ/CX3CL1/SDC4/PLPP3/FSTL3/HES1/LEP/BMP4/ASS1/ELANE/PRKG1/EFNB2/CCL25/DPP4/TNF/EPHA7/IL6/GNRH1/IGF2/PTPN6/CXCL13/CCL5/NCKAP1L/LCK/CD27/PTPRC/CSK/CORO1A/HLA-DMB/LILRB2/RUNX3/AIF1/THY1/CD86/ITGB2/LILRB4/CD6/ITGA4/IL7R/SYK/VAV1/CCR2/WNT5A/TNFSF11/CCR7/HLA-DPA1/ZAP70/IDO1/IL15/RASGRP1/CD3E/JAK2/MDK/GATA3/SPINT2/FCGR2B/IL7/LILRB1/CD55/IL2RA/CD28/ICOS/CCL19/IL18/PAK1/TFRC/CD40LG/CD…	74	BP
GO:0044459	plasma membrane part	204/773	2283/18675	4.65044e-28	1.54162e-25	1.19198e-25	C6/AGTR1/SPRY2/FAM107A/TGFBR3/GABARAPL1/EDNRB/NTRK2/IL1R1/SDC4/TFPI/C7/PTGS2/DDR2/SORBS1/SERPINA5/ITGA7/ADCY2/STBD1/SLC6A3/HBEGF/AMPH/EGFR/P2RY2/LIPE/GPRC5A/GGT5/ATP1A2/NPY1R/CLDN5/SLC16A7/PTPRG/RAMP2/LDLR/PDE9A/AQP7/SLC6A8/GEM/KCNAB1/GPC3/CNR1/GHR/LHCGR/FXYD1/ADGRG2/RHOB/GJA4/ENPP1/TF/CRYAB/LIFR/EFNB2/PEMT/GABRA2/TPO/TENM1/NLGN1/SCNN1B/ARC/DPP4/EREG/GPR20/GPC5/FADS2/TNF/ASIC3/EPHA7/SGCA/ADRA2C/G…	204	CC
GO:0002520	immune system development	120/773	938/17910	1.1508e-27	1.65083e-25	1.03821e-25	ZBTB16/KLF4/TGFBR3/FOXO3/BCL6/SMAD3/ZFP36/PPARG/ZEB1/ADIPOQ/JUNB/MYC/DCAF1/EGR1/FSTL3/SFRP1/FASN/TIPARP/JUN/CEBPD/DYRK3/HES1/LEP/GPC3/FOXC1/HMGB2/BMP4/ZFP36L2/TPO/VEGFA/FOS/YAP1/TNF/MYL9/LIF/HOXA9/IL6/PTPN6/BLNK/CD3D/TOP2A/NCKAP1L/LCK/CD2/PLEK/CD27/PSMB9/PTPRC/DOCK10/LILRB2/RUNX3/CD79A/LILRB3/PLCG2/CD86/STAT1/LILRB4/RASSF2/ITGA4/IL7R/SYK/VAV1/LEF1/RHOH/LTB/CR1/IKZF1/CCR2/WNT5A/BTK/PRKCB/TNFSF11/P…	120	BP
GO:1903039	positive regulation of leukocyte cell-cell adhesion	55/773	214/17910	1.20303e-27	1.69258e-25	1.06447e-25	ZBTB16/BCL6/HES1/LEP/ELANE/EFNB2/DPP4/TNF/IL6/IGF2/PTPN6/CCL5/NCKAP1L/LCK/CD27/PTPRC/CSK/CORO1A/HLA-DMB/LILRB2/RUNX3/AIF1/THY1/CD86/ITGB2/LILRB4/CD6/ITGA4/IL7R/SYK/VAV1/CCR2/TNFSF11/CCR7/HLA-DPA1/ZAP70/IL15/RASGRP1/CD3E/MDK/GATA3/IL7/LILRB1/CD55/IL2RA/CD28/ICOS/CCL19/IL18/PAK1/TFRC/CD40LG/CD24/XCL1/VNN1	55	BP
GO:0045595	regulation of cell differentiation	179/773	1808/17910	1.75036e-27	2.41616e-25	1.51953e-25	ZBTB16/AGTR1/SPRY2/MAGI2/KLF4/MYOC/FOXO3/MAP1B/BCL6/TCF7L2/SMAD3/ZFP36/GDF15/ADM/PPARG/LPL/EDNRB/ZEB1/DAAM2/LTBP4/ADIPOQ/NTRK2/MYC/FOXO1/CX3CL1/SOCS2/CCN1/ADIRF/SOCS3/PTGS2/DDR2/FSTL3/DIO3/BMP5/JUND/SFRP1/OLFM1/FADS1/IFRD1/EGFR/JUN/LMO3/CEBPD/CTH/AR/APOB/HES1/CLDN5/LEP/FGF2/PTPRG/RAMP2/LDLR/SOX9/SPOCK1/FOXC1/VLDLR/NR1D1/HMGB2/BMP4/ZFP36L2/CNR1/NEUROG3/ENPP1/COBL/EFNB2/ID4/KLF5/SIX3/NLGN1/VEGFA/AR…	179	BP
GO:1903037	regulation of leukocyte cell-cell adhesion	64/773	295/17910	1.83259e-27	2.48282e-25	1.56145e-25	ZBTB16/KLF4/BCL6/SDC4/HES1/LEP/BMP4/ASS1/ELANE/EFNB2/CCL25/DPP4/TNF/IL6/GNRH1/IGF2/PTPN6/CCL5/NCKAP1L/LCK/CD27/PTPRC/CSK/CORO1A/HLA-DMB/LILRB2/RUNX3/AIF1/THY1/CD86/ITGB2/LILRB4/CD6/ITGA4/IL7R/SYK/VAV1/CCR2/TNFSF11/CCR7/HLA-DPA1/ZAP70/IDO1/IL15/RASGRP1/CD3E/MDK/GATA3/FCGR2B/IL7/LILRB1/CD55/IL2RA/CD28/ICOS/CCL19/IL18/PAK1/TFRC/CD40LG/CD24/XCL1/LAG3/VNN1	64	BP
GO:0033993	response to lipid	115/773	883/17910	3.49241e-27	4.64554e-25	2.92159e-25	KLF9/PCK1/TIMP4/FAM107A/KLF4/TGFBR3/FOXO3/MAP1B/ZFP36/ADM/PPARG/LPL/EDNRB/ADIPOQ/PER1/FOXO1/CX3CL1/SOCS2/TFPI/FOSB/NR4A1/PTGS2/PLN/SFRP1/ADCY2/SLPI/EGFR/LMO3/NR4A2/KAT5/CDKN1A/AR/SASH1/APOB/ATP1A2/GRAMD1B/LEP/RAMP2/LDLR/SOX9/CDO1/WNT11/DUSP1/NR1D1/HMGB2/BMP4/ZFP36L2/CNR1/ASS1/CRY2/ELANE/RBP4/PDK4/CRYAB/MAPK8/FOS/S100B/DDIT4/YAP1/TNF/FOSL1/AREG/IL6/GNRH1/SDC1/CCL5/UCP2/CCR5/MICB/LILRB2/AIF1/PLCG2/…	115	BP
GO:2000026	regulation of multicellular organismal development	195/773	2077/17910	3.60567e-27	4.71055e-25	2.96248e-25	ZBTB16/C6/AGTR1/WASF3/LAMA2/SPRY2/MAGI2/KLF4/TGFBR3/FOXO3/MAP1B/BCL6/TCF7L2/SMAD3/ZFP36/ADM/PPARG/EDNRB/ZEB1/DAAM2/ADIPOQ/NTRK2/MYC/CX3CL1/SOCS2/CCN1/LAMA3/EGR1/PTGS2/DDR2/FSTL3/DIO3/ACACB/BMP5/SFRP1/OLFM1/IFRD1/EGFR/JUN/CTH/AR/SASH1/HES1/CLDN5/LEP/FGF2/PTPRG/RAMP2/LDLR/SOX9/WNT11/SEMA3E/SPOCK1/GPC3/FOXC1/VLDLR/NR1D1/HMGB2/NPR1/BMP4/ZFP36L2/CNR1/OSR2/HSPB6/NEUROG3/RHOB/RBP4/ENPP1/FOXC2/COBL/EFNB2…	195	BP
GO:0032879	regulation of localization	231/773	2688/17910	3.92514e-27	5.03795e-25	3.16838e-25	AGTR1/APOD/LAMA2/SPRY2/FAM107A/MAGI2/KLF4/TGFBR3/GSN/MYOC/FOXO3/RRAD/MAP1B/VEGFD/BCL6/TCF7L2/SMAD3/ZFP36/PPARG/LPL/EDNRB/ADIPOQ/IL1R1/PER1/CX3CL1/SDC4/PLPP3/CCN1/LAMA3/PTGS2/DDR2/SORBS1/ACACB/GLRX/BMP5/PLN/NOL3/SFRP1/HBEGF/EGFR/JUN/PNPLA2/P2RY2/INHBB/PTX3/AR/SASH1/APOB/ATP1A2/LEP/FGF2/ANG/PTPRG/CORO2B/SOX9/WNT11/GEM/KCNAB1/HAS1/DUSP1/GPC3/NR1D1/NPR1/BMP4/CNR1/ABHD5/CRY2/FXYD1/ELANE/RHOB/RBP4/STON…	231	BP
GO:0045785	positive regulation of cell adhesion	73/773	388/17910	4.44547e-27	5.60742e-25	3.52652e-25	ZBTB16/MYOC/BCL6/SMAD3/CX3CL1/SDC4/PLPP3/CCN1/FSTL3/SFRP1/NID1/ZFHX3/HES1/LEP/ELANE/FOXC2/EFNB2/VEGFA/CCL25/DPP4/TNF/OLFM4/IL6/IGF2/PTPN6/CXCL13/CCL5/NCKAP1L/LCK/CD27/PTPRC/CSK/CORO1A/HLA-DMB/LILRB2/RUNX3/AIF1/THY1/CD86/ITGB2/LILRB4/CD6/ITGA4/IL7R/SYK/VAV1/SPOCK2/CCR2/WNT5A/TNFSF11/CCR7/HLA-DPA1/ZAP70/IL15/RASGRP1/CD3E/JAK2/MDK/GATA3/IL7/LILRB1/CD55/IL2RA/CD28/ICOS/CCL19/IL18/PAK1/TFRC/CD40LG/CD2…	73	BP
GO:0051094	positive regulation of developmental process	150/773	1378/17910	5.00327e-27	6.20405e-25	3.90175e-25	ZBTB16/C6/AGTR1/WASF3/MAGI2/KLF4/TGFBR3/MYOC/FOXO3/MAP1B/BCL6/TCF7L2/SMAD3/ZFP36/GDF15/ADM/PPARG/LPL/ZEB1/ADIPOQ/NTRK2/MYC/CX3CL1/SOCS2/CCN1/ADIRF/SOCS3/EGR1/PTGS2/DDR2/DIO3/ACACB/BMP5/JUND/SFRP1/OLFM1/SLC6A3/JUN/LMO3/CEBPD/CTH/AR/SASH1/APOB/HES1/CLDN5/LEP/FGF2/RAMP2/SOX9/FOXC1/VLDLR/HMGB2/BMP4/CNR1/GHR/OSR2/HSPB6/NEUROG3/RHOB/FOXC2/COBL/EFNB2/ID4/KLF5/NLGN1/VEGFA/PLS1/FOS/S100B/GATA6/YAP1/TNF/BT…	150	BP
GO:0050900	leukocyte migration	80/773	467/17910	9.35306e-27	1.14045e-24	7.17232e-25	APOD/VEGFD/EDNRB/IL1R1/CX3CL1/SDC4/BMP5/APOB/LEP/DUSP1/ELANE/VEGFA/CCL25/TNF/TNFRSF10D/CCL20/IL6/JCHAIN/PTPN6/RAC2/CXCL13/SDC1/CCL5/CCR5/NCKAP1L/LCK/CD2/ITGAL/CORO1A/SELPLG/CD48/AIF1/THY1/SELL/MMP1/CXCL10/COL1A2/ITGB2/SLC7A7/CXCL6/ITGA4/SYK/VAV1/ITGB7/SDC3/DOK2/HCK/ADGRE2/COL1A1/CCR2/WNT5A/S100A9/TNFSF11/STK10/CCR7/CCR1/ZAP70/PLA2G7/CX3CR1/S100A8/CXCL11/CCR6/CCL13/ITGAX/MDK/GATA3/VEGFC/MMP9/CXCR4…	80	BP
GO:0010647	positive regulation of cell communication	171/773	1730/17910	4.42375e-26	5.3056e-24	3.3367e-24	MAOA/GADD45A/ATF3/LAMA2/SPRY2/FAM107A/MAGI2/TGFBR3/GSN/MYOC/TCF7L2/SMAD3/GADD45B/GDF15/DAAM2/ADIPOQ/NTRK2/IL1R1/RBPMS/CX3CL1/SOCS2/CCN1/SOCS3/PTGS2/SORBS1/BMP5/SFRP1/SRPX/HBEGF/EGFR/JUN/LMO3/CTH/INHBB/AR/SASH1/HES1/RB1CC1/LEP/FGF2/SOX9/WNT11/GPC3/NPR1/BMP4/CNR1/GHR/G0S2/AGPAT2/ELANE/RBP4/MAPK8/IRS2/TENM1/NLGN1/CRLF1/VEGFA/ARC/S100B/EREG/YAP1/TNF/BTC/PMAIP1/LIF/ADRA2C/AREG/IL6/IGFBP5/IGF2/PTPN6/RA…	171	BP
GO:0023056	positive regulation of signaling	171/773	1736/17910	6.58532e-26	7.77068e-24	4.887e-24	MAOA/GADD45A/ATF3/LAMA2/SPRY2/FAM107A/MAGI2/TGFBR3/GSN/MYOC/TCF7L2/SMAD3/GADD45B/GDF15/DAAM2/ADIPOQ/NTRK2/IL1R1/RBPMS/CX3CL1/SOCS2/CCN1/SOCS3/PTGS2/SORBS1/BMP5/SFRP1/SRPX/HBEGF/EGFR/JUN/LMO3/CTH/INHBB/AR/SASH1/HES1/RB1CC1/LEP/FGF2/SOX9/WNT11/GPC3/NPR1/BMP4/CNR1/GHR/G0S2/AGPAT2/ELANE/RBP4/MAPK8/IRS2/TENM1/NLGN1/CRLF1/VEGFA/ARC/S100B/EREG/YAP1/TNF/BTC/PMAIP1/LIF/ADRA2C/AREG/IL6/IGFBP5/IGF2/PTPN6/RA…	171	BP
GO:0050870	positive regulation of T cell activation	51/773	198/17910	9.25747e-26	1.07504e-23	6.76097e-24	ZBTB16/BCL6/HES1/LEP/EFNB2/DPP4/IL6/IGF2/PTPN6/CCL5/NCKAP1L/LCK/CD27/PTPRC/CSK/CORO1A/HLA-DMB/LILRB2/RUNX3/AIF1/THY1/CD86/LILRB4/CD6/IL7R/SYK/VAV1/CCR2/TNFSF11/CCR7/HLA-DPA1/ZAP70/IL15/RASGRP1/CD3E/MDK/GATA3/IL7/LILRB1/CD55/IL2RA/CD28/ICOS/CCL19/IL18/PAK1/TFRC/CD40LG/CD24/XCL1/VNN1	51	BP
GO:0050867	positive regulation of cell activation	64/773	319/17910	1.89011e-25	2.16064e-23	1.35883e-23	ZBTB16/BCL6/CDKN1A/HES1/LEP/EFNB2/IRS2/DPP4/IL6/IGF2/PTPN6/CCL5/NCKAP1L/LCK/CD2/PLEK/CD27/PTPRC/CSK/CORO1A/HLA-DMB/LILRB2/RUNX3/AIF1/THY1/CD86/ITGB2/LILRB4/CD6/IL7R/SYK/VAV1/CCR2/CTSC/WNT5A/BTK/CD38/TNFSF11/CCR7/HLA-DPA1/ZAP70/IL15/RASGRP1/CD3E/JAK2/MDK/VAMP8/GATA3/IL7/TYROBP/LILRB1/CD55/IL2RA/CD28/ICOS/CCL19/IL18/PAK1/TFRC/CD40LG/CD24/XCL1/VNN1/TAC1	64	BP
GO:0010646	regulation of cell communication	276/773	3589/17910	2.48596e-25	2.79804e-23	1.7597e-23	MAOA/GADD45A/AGTR1/APOD/ATF3/LAMA2/SPRY2/FAM107A/MAGI2/KLF4/TGFBR3/GSN/MYOC/FOXO3/MAP1B/VEGFD/BCL6/TCF7L2/SMAD3/GADD45B/GDF15/ADM/PPARG/PPP1R15A/TSPYL2/ZEB1/DAAM2/LTBP4/ADIPOQ/NTRK2/IL1R1/MYC/RBPMS/PER1/FOXO1/CX3CL1/SOCS2/PLPP3/CCN1/IGFBP6/SOCS3/EGR1/PTGS2/FSTL3/SORBS1/BMP5/PLN/NOL3/SFRP1/CHRDL1/SRPX/HBEGF/EGFR/JUN/LMO3/DUSP8/CTH/NR4A2/INHBB/KAT5/GPRC5A/DYRK3/AR/SASH1/HES1/RB1CC1/ATP1A2/LEP/FGF2/…	276	BP
GO:0098609	cell-cell adhesion	103/773	771/17910	3.2217e-25	3.57121e-23	2.24594e-23	ZBTB16/KLF4/BCL6/ADIPOQ/CX3CL1/SDC4/PLPP3/CCN1/FSTL3/BMP5/ITGA7/EGFR/HES1/CLDN5/LEP/SOX9/BMP4/PCDH9/ASS1/ELANE/PRKG1/EFNB2/NLGN1/CCL25/DPP4/TNF/MYL9/EPHA7/NLGN4Y/IL6/GNRH1/IGF2/PTPN6/RAC2/CXCL13/CCL5/NCKAP1L/LCK/CD2/PLEK/CD27/PTPRC/ITGAL/CSK/CORO1A/HLA-DMB/SELPLG/LILRB2/RUNX3/AIF1/THY1/SELL/CD86/ICAM3/ITGB2/LILRB4/CD6/ITGA4/IL7R/SYK/VAV1/ITGB7/CYFIP2/SEMA4D/CCR2/WNT5A/S100A9/TNFSF11/STK10/CCR7/HL…	103	BP
GO:0023051	regulation of signaling	278/773	3635/17910	3.60866e-25	3.94044e-23	2.47815e-23	MAOA/GADD45A/AGTR1/APOD/ATF3/LAMA2/SPRY2/FAM107A/MAGI2/KLF4/TGFBR3/GSN/MYOC/FOXO3/MAP1B/VEGFD/BCL6/TCF7L2/SMAD3/GADD45B/GDF15/ADM/PPARG/PPP1R15A/TSPYL2/ZEB1/DAAM2/LTBP4/ADIPOQ/NTRK2/IL1R1/MYC/RBPMS/PER1/FOXO1/CX3CL1/SOCS2/PLPP3/CCN1/IGFBP6/SOCS3/EGR1/PTGS2/FSTL3/SORBS1/BMP5/PLN/NOL3/SFRP1/CHRDL1/SRPX/HBEGF/EGFR/JUN/LMO3/DUSP8/CTH/NR4A2/INHBB/KAT5/GPRC5A/DYRK3/AR/SASH1/HES1/RB1CC1/ATP1A2/LEP/FGF2/…	278	BP
GO:0002696	positive regulation of leukocyte activation	62/773	305/17910	5.24978e-25	5.64814e-23	3.55213e-23	ZBTB16/BCL6/CDKN1A/HES1/LEP/EFNB2/IRS2/DPP4/IL6/IGF2/PTPN6/CCL5/NCKAP1L/LCK/CD2/CD27/PTPRC/CSK/CORO1A/HLA-DMB/LILRB2/RUNX3/AIF1/THY1/CD86/ITGB2/LILRB4/CD6/IL7R/SYK/VAV1/CCR2/CTSC/WNT5A/BTK/CD38/TNFSF11/CCR7/HLA-DPA1/ZAP70/IL15/RASGRP1/CD3E/MDK/VAMP8/GATA3/IL7/TYROBP/LILRB1/CD55/IL2RA/CD28/ICOS/CCL19/IL18/PAK1/TFRC/CD40LG/CD24/XCL1/VNN1/TAC1	62	BP
GO:0051251	positive regulation of lymphocyte activation	57/773	258/17910	5.50987e-25	5.84206e-23	3.67409e-23	ZBTB16/BCL6/CDKN1A/HES1/LEP/EFNB2/IRS2/DPP4/IL6/IGF2/PTPN6/CCL5/NCKAP1L/LCK/CD27/PTPRC/CSK/CORO1A/HLA-DMB/LILRB2/RUNX3/AIF1/THY1/CD86/LILRB4/CD6/IL7R/SYK/VAV1/CCR2/BTK/CD38/TNFSF11/CCR7/HLA-DPA1/ZAP70/IL15/RASGRP1/CD3E/MDK/GATA3/IL7/TYROBP/LILRB1/CD55/IL2RA/CD28/ICOS/CCL19/IL18/PAK1/TFRC/CD40LG/CD24/XCL1/VNN1/TAC1	57	BP
GO:0030098	lymphocyte differentiation	64/773	325/17910	5.59424e-25	5.84678e-23	3.67706e-23	ZBTB16/BCL6/ZEB1/DCAF1/EGR1/SFRP1/LEP/BMP4/ZFP36L2/IL6/PTPN6/BLNK/CD3D/NCKAP1L/LCK/CD2/CD27/PTPRC/DOCK10/LILRB2/RUNX3/CD79A/PLCG2/CD86/LILRB4/ITGA4/IL7R/SYK/VAV1/LEF1/RHOH/CR1/IKZF1/CCR2/BTK/DOCK2/CCR7/ZAP70/IL15/RASGRP1/CD3E/BATF/CCR6/MS4A1/MDK/GATA3/FCGR2B/TCF7/LY9/IL7/CD19/TPD52/IL2RA/CD28/LYL1/CCL19/IL18/RSAD2/SPI1/CD40LG/PRDM1/LAG3/GPR18/VNN1	64	BP
GO:0048869	cellular developmental process	300/773	4088/17910	1.40979e-24	1.45268e-22	9.13593e-23	ZBTB16/AGTR1/FABP4/WASF3/APOD/FOSL2/ATF3/LAMA2/MAFF/SPRY2/MAGI2/KLF4/TGFBR3/GSN/MYOC/FOXO3/MAP1B/VEGFD/BCL6/TCF7L2/SMAD3/GADD45B/ZFP36/GDF15/ADM/PPARG/LPL/EDNRB/ZEB1/DAAM2/LTBP4/ADIPOQ/JUNB/NTRK2/MYH11/MYC/FOXO1/CX3CL1/SDC4/SOCS2/DCAF1/CCN1/WEE1/PPL/LAMA3/NR4A1/ADIRF/SOCS3/EGR1/PTGS2/DDR2/FSTL3/DIO3/BMP5/JUND/SFRP1/OLFM1/FADS1/ITGA7/IFRD1/CHRDL1/CDC42EP4/FASN/TIPARP/EGFR/JUN/BTG2/ALDH6A1/LMO3/CEB…	300	BP
GO:0006928	movement of cell or subcellular component	185/773	2012/17910	1.4698e-24	1.49348e-22	9.39255e-23	AGTR1/APOD/LAMA2/SPRY2/FAM107A/MAGI2/KLF4/TGFBR3/MYOC/FOXO3/MAP1B/VEGFD/BCL6/SMAD3/PPARG/EDNRB/ADIPOQ/NTRK2/IL1R1/CX3CL1/SDC4/PLPP3/CCN1/LAMA3/NR4A1/PTGS2/DDR2/BMP5/PLN/SFRP1/HBEGF/EGFR/JUN/IER2/NR4A2/ARID5B/TMOD1/SASH1/APOB/HES1/ATP1A2/LEP/FGF2/ANG/PTPRG/SOX9/WNT11/SPOCK1/HAS1/DUSP1/GPC3/FOXC1/VLDLR/HMGB2/BMP4/FNBP1L/ELANE/RHOB/FOXC2/PRKG1/EFNB2/IRS2/SIX3/DES/VEGFA/ARC/CCL25/FOXO4/DPP4/EREG/EMX2…	185	BP
GO:0002443	leukocyte mediated immunity	105/773	814/17910	1.79044e-24	1.79436e-22	1.12848e-22	C6/GSN/BCL6/SERPINA3/IL1R1/C7/SLPI/STBD1/PTX3/PRG2/LEP/AGPAT2/ELANE/HP/TNF/OLFM4/SLC2A3/IL6/PTPN6/RAC2/NCKAP1L/BTN3A3/CD27/PTPRC/ITGAL/HK3/CORO1A/ALOX5/LILRB2/FCN1/LILRB3/SELL/GZMB/ITGB2/MNDA/CXCL6/ARHGAP45/PRF1/IL7R/SYK/VAV1/CTSS/C2/ADGRE2/CR1/CYBA/BTN3A2/CCR2/CTSH/SH2D1A/ARPC5/PRDX4/CTSC/BTK/AGA/S100A9/CD14/CD53/FCGR3B/GMFG/DOCK2/STK10/LAT/CYBB/RASGRP1/LTA4H/S100A8/FCGR2A/BATF/CCR6/CFP/ITGAX/VA…	105	BP
GO:0030154	cell differentiation	291/773	3923/17910	2.06275e-24	2.03933e-22	1.28254e-22	ZBTB16/AGTR1/FABP4/WASF3/APOD/FOSL2/ATF3/LAMA2/MAFF/SPRY2/MAGI2/KLF4/TGFBR3/GSN/MYOC/FOXO3/MAP1B/VEGFD/BCL6/TCF7L2/SMAD3/GADD45B/ZFP36/GDF15/ADM/PPARG/LPL/EDNRB/ZEB1/DAAM2/LTBP4/ADIPOQ/JUNB/NTRK2/MYH11/MYC/FOXO1/CX3CL1/SDC4/SOCS2/DCAF1/CCN1/WEE1/PPL/LAMA3/NR4A1/ADIRF/SOCS3/EGR1/PTGS2/DDR2/FSTL3/DIO3/BMP5/JUND/SFRP1/OLFM1/FADS1/ITGA7/IFRD1/CHRDL1/FASN/TIPARP/EGFR/JUN/BTG2/ALDH6A1/LMO3/CEBPD/CTH/IE…	291	BP
GO:0009966	regulation of signal transduction	256/773	3265/17910	2.26964e-24	2.21396e-22	1.39237e-22	MAOA/GADD45A/APOD/ATF3/SPRY2/MAGI2/KLF4/TGFBR3/GSN/MYOC/FOXO3/VEGFD/BCL6/TCF7L2/SMAD3/GADD45B/GDF15/ADM/PPARG/PPP1R15A/TSPYL2/ZEB1/DAAM2/LTBP4/ADIPOQ/NTRK2/IL1R1/MYC/RBPMS/PER1/FOXO1/CX3CL1/SOCS2/PLPP3/CCN1/IGFBP6/SOCS3/EGR1/PTGS2/FSTL3/SORBS1/BMP5/PLN/NOL3/SFRP1/CHRDL1/SRPX/HBEGF/EGFR/JUN/LMO3/DUSP8/CTH/NR4A2/INHBB/KAT5/GPRC5A/DYRK3/AR/SASH1/HES1/RB1CC1/LEP/FGF2/RAMP2/GPRASP1/SOX9/WNT11/TNFSF9/D…	256	BP
GO:0009719	response to endogenous stimulus	156/773	1560/17910	3.4632e-24	3.33379e-22	2.09663e-22	KLF9/AGTR1/PCK1/TIMP4/FAM107A/MAGI2/KLF4/TGFBR3/FOXO3/MAP1B/SMAD3/ZFP36/GDF15/ADM/PPARG/LPL/EDNRB/ZEB1/LTBP4/ADIPOQ/NTRK2/PER1/FOXO1/SOCS2/TFPI/FOSB/CCN1/NR4A1/EGR1/PTGS2/FSTL3/SORBS1/PLN/JUND/SFRP1/GPD1/ADCY2/CHRDL1/EGFR/ZFHX3/JUN/BTG2/LMO3/IER2/NR4A2/P2RY2/INHBB/KAT5/CDKN1A/AR/APOB/HES1/ATP1A2/CLDN5/LEP/FGF2/ANG/RAMP2/LDLR/SOX9/CDO1/HAS1/DUSP1/GPC3/FOXC1/NR1D1/HMGB2/BMP4/ZFP36L2/GHR/ASS1/LHCGR/…	156	BP
GO:0031226	intrinsic component of plasma membrane	131/773	1231/18675	3.31406e-24	5.56827e-22	4.30539e-22	C6/AGTR1/TGFBR3/EDNRB/NTRK2/IL1R1/SDC4/C7/SORBS1/ITGA7/ADCY2/STBD1/SLC6A3/HBEGF/P2RY2/GPRC5A/GGT5/ATP1A2/NPY1R/SLC16A7/PTPRG/RAMP2/LDLR/AQP7/SLC6A8/KCNAB1/GPC3/CNR1/GHR/LHCGR/FXYD1/GJA4/ENPP1/LIFR/EFNB2/TPO/TENM1/NLGN1/SCNN1B/EREG/GPR20/GPC5/FADS2/TNF/ASIC3/EPHA7/ADRA2C/GAS1/SLC2A3/IL6/CD52/SDC1/CCR5/NKG7/NCKAP1L/AQP9/CD2/CD27/PTPRC/ITGAL/SELPLG/CD48/LILRB2/THY1/LILRB3/SELL/ITGB2/SLC7A7/CD8A/P2RX…	131	CC
GO:0009986	cell surface	91/773	667/18675	3.35944e-24	5.56827e-22	4.30539e-22	TGFBR3/LPL/ADIPOQ/IL1R1/CX3CL1/TFPI/AOC3/SFRP1/SERPINA5/ITGA7/SLC6A3/SRPX/HBEGF/EGFR/RAMP2/LDLR/GHR/ADGRG2/ELANE/ENPP1/TF/CRYAB/PPFIA2/TPO/NLGN1/SCNN1B/VEGFA/DPP4/TSPAN8/TNF/AREG/SDC1/CCR5/CD2/PTPRC/ITGAL/MICB/LILRB2/FCN1/THY1/CD79A/CXCL10/CD86/ITGB2/HLA-DMA/CXCL9/CD8A/ITGA4/IL7R/ITGB7/IL2RG/CR1/WNT5A/CD38/CD14/CD53/FAP/CCR7/CCR1/HLA-DPA1/FCGR3A/IL15/CX3CR1/CD3E/SLAMF1/CCR6/MS4A1/ITGAX/CD33/P2RX7…	91	CC
GO:0005102	signaling receptor binding	148/747	1386/16967	5.09047e-25	5.57916e-22	4.4046e-22	AGTR1/FABP4/LAMA2/MAGI2/TGFBR3/MYOC/VEGFD/TCF7L2/SMAD3/GABARAPL1/GDF15/ADM/PPARG/LPL/EDNRB/LTBP4/ADIPOQ/IL1R1/CX3CL1/SOCS2/DCAF1/IGFBP6/LAMA3/SORBS1/BMP5/JUND/NOL3/SFRP1/SLC6A3/HBEGF/EGFR/NR4A2/ETS2/INHBB/KAT5/AR/APOB/FGF2/ANG/WNT11/RND1/TNFSF9/HMGB2/BMP4/ENPP1/TF/LIFR/EFNB2/SIX3/DIAPH2/NLGN1/CRLF1/VEGFA/CCL25/S100B/DPP4/EREG/TSPAN8/TNF/LIF/EPHA7/ADRA2C/CCL20/AREG/IL6/GNRH1/IGF2/JCHAIN/CXCL13/CCL…	148	MF
GO:0035556	intracellular signal transduction	219/773	2624/17910	8.16867e-24	7.7613e-22	4.8811e-22	GADD45A/AGTR1/ATF3/SPRY2/MAGI2/KLF4/TGFBR3/GSN/MYOC/FOXO3/RRAD/BCL6/TCF7L2/GADD45B/ZFP36/GDF15/TNS2/ADM/PPP1R15A/EDNRB/ADIPOQ/NTRK2/MYC/PER1/FOXO1/CX3CL1/SOCS2/CCN1/SOCS3/PTGS2/PLN/NOL3/SFRP1/ADCY2/HBEGF/EGFR/JUN/BTG2/LMO3/DUSP8/CTH/KAT5/CDKN1A/DYRK3/AR/SASH1/HES1/RB1CC1/ATP1A2/LEP/FGF2/RAMP2/SOX9/WNT11/DUSP1/NR1D1/NPR1/BMP4/ZFP36L2/GHR/IER3/LHCGR/ELANE/RHOB/DUSP4/CRYAB/MAPK8/PRKG1/IRS2/TENM1/NLG…	219	BP
GO:0002274	myeloid leukocyte activation	91/773	652/17910	1.14562e-23	1.07454e-21	6.75779e-22	GSN/SERPINA3/CX3CL1/SLPI/STBD1/JUN/PTX3/PRG2/LDLR/NR1D1/CNR1/AGPAT2/ELANE/HP/TNF/OLFM4/SLC2A3/IL6/PTPN6/RAC2/CCL5/NCKAP1L/CD2/PTPRC/ITGAL/HK3/ALOX5/LILRB2/AIF1/FCN1/LILRB3/SELL/ITGB2/MNDA/CXCL6/ARHGAP45/SYK/CTSS/RHOH/CST7/ADGRE2/CR1/CYBA/CCR2/CTSH/ARPC5/PRDX4/CTSC/WNT5A/BTK/AGA/S100A9/CD14/CD53/FCGR3B/LCP2/GMFG/DOCK2/STK10/LAT/CYBB/IL15/RASGRP1/LTA4H/S100A8/FCGR2A/SLAMF1/BATF/TLR1/CFP/ITGAX/VAMP8…	91	BP
GO:0050778	positive regulation of immune response	103/773	809/17910	1.45475e-23	1.34721e-21	8.47266e-22	C6/IL1R1/C7/APOB/NR1D1/CNR1/ELANE/EREG/TNF/IL6/PTPN6/CCL5/CD247/CD3D/NCKAP1L/LCK/PSMB9/PTPRC/CSK/MICB/HLA-DMB/FCN1/THY1/CD79A/PLCG2/CD86/ICAM3/ITGB2/AIM2/MNDA/LILRB4/SYK/VAV1/CTSS/C2/ITK/LPXN/HCK/CYFIP2/BTN3A1/CR1/CYBA/CCR2/SH2D1A/ARPC5/CLEC10A/WNT5A/BTK/THEMIS2/S100A9/CD38/PRKCB/CD14/LCP2/PSMB8/FYB1/GBP1/CCR7/LAT/HLA-DPA1/ZAP70/FCGR3A/IDO1/PSME2/IL15/RASGRP1/CD3E/S100A8/FCGR2A/KCNN4/LY96/TLR1/MS…	103	BP
GO:0008284	positive regulation of cell proliferation	112/773	931/17910	1.49324e-23	1.36556e-21	8.58807e-22	AGTR1/FOSL2/ATF3/TGFBR3/VEGFD/BCL6/TCF7L2/ADM/EDNRB/NTRK2/MYC/CX3CL1/CCN1/NR4A1/EGR1/PTGS2/DDR2/BMP5/SFRP1/HBEGF/EGFR/JUN/CDKN1A/AR/HES1/LEP/FGF2/ANG/SOX9/HMGB2/BMP4/OSR2/ELANE/LIFR/EFNB2/ID4/KLF5/IRS2/CRLF1/VEGFA/S100B/DPP4/EREG/GATA6/YAP1/TNF/BTC/LIF/MAB21L1/FOSL1/AREG/IL6/IGFBP5/IGF2/PTPN6/RAC2/CCL5/NCKAP1L/PTPRC/CORO1A/HLA-DMB/LILRB2/AIF1/CXCL10/CD86/STAT1/CD6/ITGA4/IL7R/LEF1/P2RY6/HCK/PPP1R1…	112	BP
GO:0009967	positive regulation of signal transduction	156/773	1591/17910	2.69193e-23	2.43138e-21	1.5291e-21	MAOA/GADD45A/ATF3/SPRY2/MAGI2/TGFBR3/GSN/MYOC/TCF7L2/SMAD3/GADD45B/GDF15/DAAM2/ADIPOQ/NTRK2/IL1R1/RBPMS/CX3CL1/SOCS2/CCN1/SOCS3/SORBS1/BMP5/SFRP1/SRPX/HBEGF/EGFR/JUN/LMO3/CTH/INHBB/AR/SASH1/HES1/RB1CC1/LEP/FGF2/SOX9/WNT11/GPC3/NPR1/BMP4/GHR/G0S2/AGPAT2/ELANE/MAPK8/IRS2/TENM1/NLGN1/CRLF1/VEGFA/S100B/EREG/YAP1/TNF/BTC/PMAIP1/LIF/ADRA2C/AREG/IL6/IGFBP5/IGF2/PTPN6/RAC2/CCL5/BLNK/PIM2/LCK/CD27/PSMB9/P…	156	BP
GO:0065008	regulation of biological quality	274/773	3661/17910	3.01502e-23	2.68999e-21	1.69174e-21	MAOA/AGTR1/FABP4/WASF3/PCK1/NOVA1/MAFF/FAM107A/KLF4/TGFBR3/GSN/MYOC/FOXO3/MAP1B/BCL6/TCF7L2/SMAD3/SERPINA3/ZFP36/TNS2/ADM/PPARG/LPL/AKR1B10/PPP1R15A/EDNRB/LTBP4/ADIPOQ/NTRK2/MYC/FOXO1/CX3CL1/LMOD1/SOCS2/TFPI/PLPP3/SCD/C7/EGR1/PTGS2/DIO3/ACACB/GLRX/BMP5/PLN/NOL3/SFRP1/OLFM1/SERPINA5/ITGA7/ADCY2/IFRD1/SLC6A3/CDC42EP4/TIPARP/EGFR/JUN/PNPLA2/ATP9A/P2RY2/TMOD1/INHBB/PTX3/CDKN1A/DYRK3/AR/APOB/RB1CC1/AT…	274	BP
GO:0051707	response to other organism	109/773	903/17910	4.86199e-23	4.28558e-21	2.69521e-21	FABP4/PCK1/TIMP4/VEGFD/SMAD3/ZFP36/ADM/LPL/EDNRB/ADIPOQ/CX3CL1/TFPI/PTGS2/SLPI/FKBP5/PTX3/SASH1/APOB/PRG2/GPC3/NR1D1/HMGB2/CNR1/ASS1/ELANE/MAPK8/HP/FOS/DDIT4/TNF/PMAIP1/CCL20/FOSL1/CXCL2/IL6/GNRH1/JCHAIN/CXCL13/CCL5/CCR5/PIM2/PTPRC/MICB/LILRB2/APOBEC3F/OAS1/PLCG2/CXCL10/AIM2/MX2/STAT1/GZMA/CXCL6/CXCL9/CD6/PRF1/SYK/ISG20/CASP1/LY86/HCK/GNLY/CYBA/WNT5A/BTK/S100A9/CD14/CSF2RB/GBP1/CCR7/APOBEC3G/IDO1…	109	BP
GO:0006915	apoptotic process	175/773	1907/17910	4.95509e-23	4.31565e-21	2.71412e-21	ZBTB16/GADD45A/ATF3/SPRY2/KLF4/GSN/FOXO3/BCL6/TCF7L2/SMAD3/GADD45B/ZFP36/ADM/PPARG/PPP1R15A/EDNRB/ADIPOQ/NTRK2/MYC/FOXO1/CX3CL1/SOCS2/CCN1/SOCS3/EGR1/PTGS2/DIO3/BMP5/NOL3/SFRP1/OLFM1/SRPX/EGFR/JUN/BTG2/CTH/NR4A2/INHBB/CDKN1A/DYRK3/AR/RB1CC1/LEP/TRIM2/PEG3/RAMP2/SOX9/WNT11/TNFSF9/DUSP1/FOXC1/HMGB2/BMP4/CNR1/GULP1/IER3/G0S2/HSPB6/RHOB/TOX3/FOXC2/PDK4/CRYAB/MAPK8/IRS2/SIX3/RETREG1/CRLF1/VEGFA/S100B/…	175	BP
GO:0044421	extracellular region part	248/773	3312/18675	3.71708e-23	4.92884e-21	3.81098e-21	C6/FABP4/WASF3/PCK1/APOD/LAMA2/TGFBR3/GSN/MYOC/MTUS1/SERPINA3/GDF15/ADM/LPL/DAAM2/LTBP4/ADIPOQ/MYH11/SDC4/RHOBTB3/TFPI/CCN1/IGFBP6/PPL/LAMA3/C7/ADIRF/FSTL3/GLRX/BMP5/SFRP1/OLFM1/GPD1/SERPINA5/SLPI/GBE1/FASN/SRPX/HBEGF/EGFR/NID1/GPX3/FAH/BTG2/AOX1/CTH/FKBP5/MTHFD2/PTX3/GPRC5A/TOM1L1/APOB/ATP1A2/PRG2/LEP/FGF2/ANG/PTPRG/LDLR/WNT11/SPOCK1/TNFSF9/GPC3/VLDLR/HMGB2/BMP4/FBLN2/GHR/ASS1/ADGRG2/ELANE/RHOB/…	248	CC
GO:0043207	response to external biotic stimulus	109/773	905/17910	5.81069e-23	5.0013e-21	3.14533e-21	FABP4/PCK1/TIMP4/VEGFD/SMAD3/ZFP36/ADM/LPL/EDNRB/ADIPOQ/CX3CL1/TFPI/PTGS2/SLPI/FKBP5/PTX3/SASH1/APOB/PRG2/GPC3/NR1D1/HMGB2/CNR1/ASS1/ELANE/MAPK8/HP/FOS/DDIT4/TNF/PMAIP1/CCL20/FOSL1/CXCL2/IL6/GNRH1/JCHAIN/CXCL13/CCL5/CCR5/PIM2/PTPRC/MICB/LILRB2/APOBEC3F/OAS1/PLCG2/CXCL10/AIM2/MX2/STAT1/GZMA/CXCL6/CXCL9/CD6/PRF1/SYK/ISG20/CASP1/LY86/HCK/GNLY/CYBA/WNT5A/BTK/S100A9/CD14/CSF2RB/GBP1/CCR7/APOBEC3G/IDO1…	109	BP
GO:0046651	lymphocyte proliferation	53/773	244/17910	6.14796e-23	5.23006e-21	3.2892e-21	BCL6/SDC4/CDKN1A/HES1/LEP/TNFSF9/BMP4/IRS2/IL6/GNRH1/IGF2/PTPN6/RAC2/CCL5/NCKAP1L/PTPRC/CORO1A/HLA-DMB/LILRB2/AIF1/CD79A/LST1/MNDA/CD6/IL7R/BTN3A1/CCR2/BTK/CD38/DOCK2/HLA-DPA1/ZAP70/IDO1/IL15/CD3E/MS4A1/PSMB10/P2RX7/FCGR2B/IL7/CD19/TYROBP/LILRB1/CD55/IL2RA/CD28/CCL19/IL18/TFRC/CD40LG/CD24/XCL1/TAC1	53	BP
GO:0065009	regulation of molecular function	241/773	3065/17910	7.33175e-23	6.16541e-21	3.87744e-21	GADD45A/AGTR1/FABP4/SPRY2/MAGI2/KLF4/TGFBR3/GSN/RRAD/VEGFD/BCL6/TCF7L2/SMAD3/GADD45B/ZFP36/GDF15/ADM/PPARG/LPL/PPP1R15A/TSPYL2/EDNRB/ADIPOQ/NTRK2/MYC/CX3CL1/SDC4/SOCS2/TFPI/PLPP3/CCN1/AOC3/SOCS3/EGR1/PTGS2/DDR2/ACACB/GLRX/BMP5/PLN/NOL3/SFRP1/SERPINA5/ADCY2/SLPI/HBEGF/EGFR/JUN/DUSP8/CTH/NR4A2/ARID5B/INHBB/PTX3/GPRC5A/CDKN1A/TOM1L1/AR/SASH1/GOLGA2/HES1/ATP1A2/LEP/FGF2/ANG/WNT11/SPOCK1/TNFSF9/GEM/KC…	241	BP
GO:0002366	leukocyte activation involved in immune response	92/773	684/17910	9.18388e-23	7.57741e-21	4.76546e-21	GSN/BCL6/SERPINA3/SLPI/STBD1/PTX3/PRG2/AGPAT2/ELANE/HP/OLFM4/SLC2A3/IL6/PTPN6/RAC2/NCKAP1L/PTPRC/ITGAL/HK3/DOCK10/CORO1A/HLA-DMB/ALOX5/LILRB2/FCN1/LILRB3/SELL/PLCG2/CD86/ITGB2/MNDA/ARHGAP45/LCP1/SYK/CTSS/LEF1/ADGRE2/CR1/CYBA/CCR2/CTSH/ARPC5/PRDX4/CTSC/BTK/AGA/S100A9/CD14/CD53/FCGR3B/GMFG/DOCK2/STK10/LAT/CYBB/RASGRP1/LTA4H/S100A8/FCGR2A/SLAMF1/BATF/CCR6/CFP/ITGAX/MDK/VAMP8/QPCT/CD33/GATA3/GGH/LAIR…	92	BP
GO:0032943	mononuclear cell proliferation	53/773	246/17910	9.21801e-23	7.57741e-21	4.76546e-21	BCL6/SDC4/CDKN1A/HES1/LEP/TNFSF9/BMP4/IRS2/IL6/GNRH1/IGF2/PTPN6/RAC2/CCL5/NCKAP1L/PTPRC/CORO1A/HLA-DMB/LILRB2/AIF1/CD79A/LST1/MNDA/CD6/IL7R/BTN3A1/CCR2/BTK/CD38/DOCK2/HLA-DPA1/ZAP70/IDO1/IL15/CD3E/MS4A1/PSMB10/P2RX7/FCGR2B/IL7/CD19/TYROBP/LILRB1/CD55/IL2RA/CD28/CCL19/IL18/TFRC/CD40LG/CD24/XCL1/TAC1	53	BP
GO:0010941	regulation of cell death	159/773	1659/17910	9.90784e-23	8.05397e-21	5.06517e-21	ZBTB16/GADD45A/ATF3/SPRY2/KLF4/GSN/FOXO3/BCL6/TCF7L2/NPAS2/SMAD3/GADD45B/ZFP36/ADM/PPARG/EDNRB/ADIPOQ/NTRK2/MYC/FOXO1/CX3CL1/SOCS2/CCN1/SOCS3/EGR1/PTGS2/BMP5/NOL3/SFRP1/OLFM1/SRPX/EGFR/JUN/BTG2/CTH/NR4A2/INHBB/CDKN1A/DYRK3/AR/RB1CC1/ING1/LEP/FGF2/TRIM2/RAMP2/SOX9/WNT11/TNFSF9/DUSP1/FOXC1/HMGB2/BMP4/CNR1/IER3/G0S2/HSPB6/RHOB/TOX3/FOXC2/PDK4/CRYAB/MAPK8/HP/EFNB2/IRS2/RETREG1/CRLF1/VEGFA/FOS/S100B/G…	159	BP
GO:0009893	positive regulation of metabolic process	254/773	3313/17910	1.03835e-22	8.34789e-21	5.25001e-21	ZBTB16/GADD45A/C6/AGTR1/FABP4/PCK1/FOSL2/NFIL3/ATF3/MAFF/SPRY2/FAM107A/MAGI2/KLF4/GSN/FOXO3/BCL6/TCF7L2/NPAS2/SMAD3/GADD45B/ZFP36/GDF15/ADM/PPARG/PPP1R15A/EDNRB/ZEB1/ADIPOQ/JUNB/NTRK2/MYC/RBPMS/PER1/FOXO1/CX3CL1/SDC4/FOSB/CCN1/PIGA/SCD/NR4A1/ADIRF/SOCS3/EGR1/PTGS2/DDR2/FSTL3/SORBS1/ACACB/BMP5/JUND/SFRP1/OLFM1/GPD1/ADCY2/FASN/TIPARP/HBEGF/EGFR/ZFHX3/JUN/BTG2/PNPLA2/CEBPD/IER2/NR4A2/ETS2/ARID5B/PTX…	254	BP
GO:0001816	cytokine production	98/773	765/17910	1.24952e-22	9.93637e-21	6.24901e-21	FABP4/APOD/KLF4/BCL6/SMAD3/ZFP36/LPL/ADIPOQ/IL1R1/PER1/CX3CL1/EGR1/PTGS2/INHBB/KAT5/LEP/WNT11/HMGB2/AGPAT2/ELANE/EREG/GATA6/TNF/IL6/PTPN6/CD247/NCKAP1L/CD2/PTPRC/CSK/LILRB2/ADCY7/AIF1/FCN1/PLCG2/NMI/CD86/AIM2/STAT1/CXCL6/CD6/SYK/UBE2L6/LEF1/CASP1/ITK/LTB/BTN3A1/SRGN/CYBA/BTN3A2/CCR2/WNT5A/BTK/S100A9/CD14/LCP2/GBP1/CCR7/HLA-DPA1/CYBB/MAPK13/IDO1/IL15/RASGRP1/CX3CR1/CD3E/S100A8/SLAMF1/BATF/LY96/JAK…	98	BP
GO:0002263	cell activation involved in immune response	92/773	688/17910	1.39307e-22	1.09588e-20	6.89202e-21	GSN/BCL6/SERPINA3/SLPI/STBD1/PTX3/PRG2/AGPAT2/ELANE/HP/OLFM4/SLC2A3/IL6/PTPN6/RAC2/NCKAP1L/PTPRC/ITGAL/HK3/DOCK10/CORO1A/HLA-DMB/ALOX5/LILRB2/FCN1/LILRB3/SELL/PLCG2/CD86/ITGB2/MNDA/ARHGAP45/LCP1/SYK/CTSS/LEF1/ADGRE2/CR1/CYBA/CCR2/CTSH/ARPC5/PRDX4/CTSC/BTK/AGA/S100A9/CD14/CD53/FCGR3B/GMFG/DOCK2/STK10/LAT/CYBB/RASGRP1/LTA4H/S100A8/FCGR2A/SLAMF1/BATF/CCR6/CFP/ITGAX/MDK/VAMP8/QPCT/CD33/GATA3/GGH/LAIR…	92	BP
GO:0005887	integral component of plasma membrane	123/773	1158/18675	1.24359e-22	1.37417e-20	1.06251e-20	C6/AGTR1/TGFBR3/EDNRB/NTRK2/IL1R1/SDC4/C7/SORBS1/ITGA7/ADCY2/STBD1/SLC6A3/HBEGF/P2RY2/GPRC5A/ATP1A2/NPY1R/SLC16A7/PTPRG/RAMP2/LDLR/AQP7/SLC6A8/KCNAB1/CNR1/GHR/LHCGR/FXYD1/GJA4/ENPP1/LIFR/EFNB2/TPO/TENM1/NLGN1/SCNN1B/EREG/GPR20/FADS2/TNF/ASIC3/EPHA7/ADRA2C/SLC2A3/IL6/SDC1/CCR5/NKG7/NCKAP1L/AQP9/CD2/CD27/PTPRC/ITGAL/SELPLG/LILRB2/THY1/LILRB3/SELL/ITGB2/SLC7A7/CD8A/P2RX5/CD6/ITGA4/SORL1/ITGB7/P2RY6/…	123	CC
GO:0070661	leukocyte proliferation	55/773	270/17910	2.42843e-22	1.89004e-20	1.18865e-20	BCL6/CX3CL1/SDC4/CDKN1A/HES1/LEP/TNFSF9/BMP4/IRS2/IL6/GNRH1/IGF2/PTPN6/RAC2/CCL5/NCKAP1L/PTPRC/CORO1A/HLA-DMB/LILRB2/AIF1/CD79A/LST1/MNDA/CD6/IL7R/BTN3A1/CCR2/BTK/CD38/TNFSF11/DOCK2/HLA-DPA1/ZAP70/IDO1/IL15/CD3E/MS4A1/PSMB10/P2RX7/FCGR2B/IL7/CD19/TYROBP/LILRB1/CD55/IL2RA/CD28/CCL19/IL18/TFRC/CD40LG/CD24/XCL1/TAC1	55	BP
GO:0009607	response to biotic stimulus	110/773	938/17910	3.08126e-22	2.37289e-20	1.49232e-20	FABP4/PCK1/TIMP4/VEGFD/SMAD3/ZFP36/ADM/LPL/EDNRB/ADIPOQ/CX3CL1/TFPI/PTGS2/SLPI/FKBP5/PTX3/SASH1/APOB/PRG2/GPC3/NR1D1/HMGB2/CNR1/ASS1/ELANE/MAPK8/HP/FOS/DDIT4/TNF/PMAIP1/CCL20/FOSL1/CXCL2/IL6/GNRH1/JCHAIN/CXCL13/CCL5/CCR5/PIM2/PTPRC/MICB/LILRB2/APOBEC3F/OAS1/PLCG2/CXCL10/AIM2/MX2/STAT1/GZMA/CXCL6/CXCL9/CD6/PRF1/SYK/ISG20/CASP1/LY86/HCK/GNLY/CYBA/WNT5A/BTK/S100A9/CD14/CSF2RB/GBP1/CCR7/APOBEC3G/IDO1…	110	BP
GO:0008219	cell death	187/773	2178/17910	2.29512e-21	1.74907e-19	1.1e-19	ZBTB16/GADD45A/FOSL2/ATF3/SPRY2/KLF4/GSN/FOXO3/BCL6/TCF7L2/NPAS2/SMAD3/GADD45B/ZFP36/ADM/PPARG/PPP1R15A/EDNRB/ADIPOQ/NTRK2/MYC/FOXO1/CX3CL1/SOCS2/CCN1/PPL/SOCS3/EGR1/PTGS2/DIO3/BMP5/NOL3/SFRP1/OLFM1/SRPX/EGFR/JUN/BTG2/CTH/NR4A2/INHBB/CDKN1A/DYRK3/AR/RB1CC1/ING1/LEP/FGF2/TRIM2/PEG3/RAMP2/SOX9/WNT11/TNFSF9/DUSP1/FOXC1/HMGB2/BMP4/CNR1/GULP1/IER3/G0S2/HSPB6/RHOB/TOX3/FOXC2/PDK4/CRYAB/MAPK8/HP/EFNB2/I…	187	BP
GO:0043067	regulation of programmed cell death	148/773	1539/17910	3.12318e-21	2.35559e-19	1.48144e-19	ZBTB16/GADD45A/ATF3/SPRY2/KLF4/GSN/FOXO3/BCL6/TCF7L2/SMAD3/GADD45B/ZFP36/ADM/PPARG/EDNRB/ADIPOQ/NTRK2/MYC/FOXO1/CX3CL1/SOCS2/CCN1/SOCS3/EGR1/PTGS2/BMP5/NOL3/SFRP1/OLFM1/SRPX/EGFR/JUN/BTG2/CTH/NR4A2/INHBB/CDKN1A/DYRK3/AR/RB1CC1/LEP/TRIM2/RAMP2/SOX9/WNT11/TNFSF9/DUSP1/FOXC1/HMGB2/BMP4/CNR1/IER3/G0S2/HSPB6/RHOB/TOX3/FOXC2/PDK4/CRYAB/MAPK8/IRS2/RETREG1/CRLF1/VEGFA/S100B/GATA6/YAP1/TNF/BTC/PMAIP1/EPHA…	148	BP
GO:0051241	negative regulation of multicellular organismal process	131/773	1276/17910	3.38713e-21	2.5286e-19	1.59024e-19	ZBTB16/APOD/NOVA1/SPRY2/KLF4/FOXO3/BCL6/SMAD3/ZFP36/GDF15/ADM/PPARG/EDNRB/DAAM2/ADIPOQ/MYC/FOXO1/CX3CL1/SOCS2/TFPI/PTGS2/FSTL3/DIO3/BMP5/PLN/NOL3/SFRP1/IFRD1/EGFR/INHBB/KAT5/HES1/ATP1A2/LEP/FGF2/PTPRG/LDLR/SOX9/WNT11/SEMA3E/SPOCK1/FOXC1/NR1D1/NPR1/BMP4/ELANE/RBP4/ENPP1/FOXC2/PRKG1/EFNB2/ID4/SIX3/NLGN1/S100B/FOXO4/GATA6/TSPAN8/TNF/USP19/PDE3B/EPHA7/ADRA2C/AREG/HOXA9/IL6/GNRH1/IGFBP5/PTPN6/CXCL13/N…	131	BP
GO:0042981	regulation of apoptotic process	146/773	1512/17910	4.19315e-21	3.09209e-19	1.94463e-19	ZBTB16/GADD45A/ATF3/SPRY2/KLF4/GSN/FOXO3/BCL6/TCF7L2/SMAD3/GADD45B/ZFP36/ADM/PPARG/EDNRB/ADIPOQ/NTRK2/MYC/FOXO1/CX3CL1/SOCS2/CCN1/SOCS3/EGR1/PTGS2/BMP5/NOL3/SFRP1/OLFM1/SRPX/EGFR/JUN/BTG2/CTH/NR4A2/INHBB/CDKN1A/DYRK3/AR/RB1CC1/LEP/TRIM2/RAMP2/SOX9/WNT11/TNFSF9/DUSP1/FOXC1/HMGB2/BMP4/CNR1/IER3/G0S2/HSPB6/RHOB/TOX3/FOXC2/PDK4/CRYAB/MAPK8/IRS2/RETREG1/CRLF1/VEGFA/S100B/GATA6/YAP1/TNF/BTC/PMAIP1/EPHA…	146	BP
GO:0031347	regulation of defense response	104/773	885/17910	4.22648e-21	3.09209e-19	1.94463e-19	C6/AGTR1/FABP4/APOD/KLF4/NPAS2/SMAD3/PPARG/LPL/EDNRB/ADIPOQ/IL1R1/PER1/CX3CL1/C7/SOCS3/PTGS2/EGFR/APOB/LEP/LDLR/NR1D1/CNR1/ELANE/EREG/TNF/IL6/PTPN6/CCL5/MMP3/PSMB9/PTPRC/MICB/APOBEC3F/ADCY7/FCN1/PLCG2/NMI/ICAM3/ITGB2/AIM2/STAT1/MNDA/CXCL6/CD6/SYK/VAV1/CTSS/C2/CST7/HCK/CR1/CYBA/CCR2/SH2D1A/CTSC/CLEC10A/WNT5A/BTK/S100A9/CD14/TNFSF11/PSMB8/CCR7/APOBEC3G/PLA2G7/MAPK13/IDO1/PSME2/IL15/RASGRP1/S100A8/L…	104	BP
GO:0046903	secretion	150/773	1584/17910	7.02284e-21	5.08704e-19	3.19925e-19	AGTR1/GSN/VEGFD/TCF7L2/SERPINA3/ADM/LPL/EDNRB/LTBP4/ADIPOQ/NTRK2/CX3CL1/SDC4/SOCS2/SFRP1/SLPI/STBD1/SLC6A3/EGFR/P2RY2/INHBB/PTX3/PRG2/LEP/ANG/CDO1/NR1D1/NPR1/CNR1/AGPAT2/ELANE/SYN2/RBP4/TF/HP/IRS2/PPFIA2/NLGN1/VEGFA/DPP4/MYOM1/TNF/LIF/OLFM4/ADRA2C/SLC2A3/IL6/IGF2/PTPN6/RAC2/SDC1/CCL5/UCP2/NCKAP1L/AQP9/CD2/PLEK/PTPRC/ITGAL/HK3/CORO1A/ALOX5/LILRB2/AIF1/FCN1/LILRB3/SELL/ITGB2/AIM2/MNDA/ARHGAP45/SYK/…	150	BP
GO:0045597	positive regulation of cell differentiation	109/773	962/17910	7.29824e-21	5.2347e-19	3.29212e-19	ZBTB16/AGTR1/MAGI2/MYOC/FOXO3/MAP1B/BCL6/TCF7L2/SMAD3/ZFP36/GDF15/ADM/PPARG/LPL/ZEB1/ADIPOQ/NTRK2/CX3CL1/SOCS2/CCN1/ADIRF/SOCS3/PTGS2/DDR2/BMP5/JUND/SFRP1/OLFM1/JUN/LMO3/CEBPD/CTH/AR/APOB/HES1/CLDN5/FGF2/RAMP2/SOX9/FOXC1/VLDLR/HMGB2/BMP4/CNR1/NEUROG3/COBL/EFNB2/ID4/KLF5/NLGN1/VEGFA/FOS/GATA6/TNF/BTC/LIF/OLFM4/ADRA2C/WIF1/SOX5/IL6/NCKAP1L/CD27/PTPRC/LILRB2/RUNX3/CD86/STAT1/CXCL9/LILRB4/IL7R/SYK/LE…	109	BP
GO:0045087	innate immune response	104/773	893/17910	8.33077e-21	5.91727e-19	3.72139e-19	C6/GSN/PPARG/C7/SOCS3/EGR1/SLPI/CDC42EP4/PTX3/APOB/LEP/NR1D1/HMGB2/ASS1/S100B/EREG/JCHAIN/PTPN6/CCL5/PSMB9/CORO1A/APOBEC3F/OAS1/AIF1/FCN1/PLCG2/GZMB/NMI/ICAM3/ITGB2/AIM2/MX2/STAT1/MNDA/CD6/SYK/VAV1/CTSS/C2/TRIM14/ISG20/CASP1/KYNU/LY86/HCK/NCF2/CR1/CYBA/SH2D1A/CLEC10A/WNT5A/BTK/S100A9/CD14/PSMB8/GBP1/APOBEC3G/HLA-DPA1/CYBB/PSME2/RASGRP1/CX3CR1/S100A8/SLAMF1/OAS2/LY96/APOBEC3B/JAK2/TLR1/TRIM22/CD18…	104	BP
GO:0006468	protein phosphorylation	165/773	1835/17910	1.02887e-20	7.23767e-19	4.55179e-19	GADD45A/FABP4/ATF3/SPRY2/KLF4/TGFBR3/MYOC/GADD45B/ZFP36/GDF15/TSPYL2/EDNRB/ADIPOQ/NTRK2/MYC/RBPMS/PER1/FOXO1/CX3CL1/SDC4/DCAF1/PLPP3/CCN1/WEE1/SOCS3/EGR1/PTGS2/DDR2/BMP5/SFRP1/ADCY2/HBEGF/EGFR/JUN/LMO3/DUSP8/LIPE/GPRC5A/CDKN1A/DYRK3/TOM1L1/AR/SASH1/HES1/RB1CC1/LEP/SPEG/FGF2/ANG/SOX9/WNT11/DUSP1/VLDLR/NPR1/BMP4/ZFP36L2/GHR/ELANE/ENPP1/PDK4/DUSP4/CRYAB/MAPK8/IRS2/PHKA1/TENM1/CRLF1/VEGFA/EREG/DDIT4/…	165	BP
GO:0031982	vesicle	264/773	3756/18675	7.68176e-21	7.27572e-19	5.62559e-19	C6/FABP4/WASF3/PCK1/APOD/MAGI2/TGFBR3/GSN/MYOC/VEGFD/GABARAPL1/SERPINA3/GDF15/DAAM2/NTRK2/MYH11/SDC4/RHOBTB3/PPL/LAMA3/C7/AOC3/ADIRF/FSTL3/DIO3/GLRX/BMP5/PLN/SFRP1/GPD1/SERPINA5/SLPI/STBD1/GBE1/CDC42EP4/FASN/HBEGF/AMPH/EGFR/NID1/GPX3/FAH/BTG2/ATP9A/AOX1/CTH/FKBP5/PTX3/GPRC5A/TOM1L1/EHBP1/GOLGA2/APOB/ATP1A2/PRG2/ANG/PTPRG/LDLR/FBLN2/ASS1/LHCGR/FNBP1L/AGPAT2/ADGRG2/ELANE/RHOB/SYN2/RBP4/TF/CRYAB/HP/…	264	CC
GO:0010604	positive regulation of macromolecule metabolic process	233/773	3041/17910	1.73406e-20	1.20823e-18	7.59856e-19	ZBTB16/GADD45A/C6/AGTR1/PCK1/FOSL2/NFIL3/ATF3/MAFF/SPRY2/FAM107A/MAGI2/KLF4/GSN/FOXO3/BCL6/TCF7L2/NPAS2/SMAD3/GADD45B/ZFP36/GDF15/PPARG/PPP1R15A/EDNRB/ZEB1/ADIPOQ/JUNB/NTRK2/MYC/RBPMS/PER1/FOXO1/CX3CL1/SDC4/FOSB/CCN1/NR4A1/ADIRF/SOCS3/EGR1/PTGS2/DDR2/FSTL3/SORBS1/BMP5/JUND/SFRP1/OLFM1/ADCY2/TIPARP/HBEGF/EGFR/ZFHX3/JUN/BTG2/CEBPD/IER2/NR4A2/ETS2/ARID5B/KAT5/GPRC5A/CDKN1A/TOM1L1/AR/SASH1/GOLGA2/APO…	233	BP
GO:0012501	programmed cell death	177/773	2049/17910	2.02823e-20	1.39986e-18	8.80376e-19	ZBTB16/GADD45A/ATF3/SPRY2/KLF4/GSN/FOXO3/BCL6/TCF7L2/SMAD3/GADD45B/ZFP36/ADM/PPARG/PPP1R15A/EDNRB/ADIPOQ/NTRK2/MYC/FOXO1/CX3CL1/SOCS2/CCN1/PPL/SOCS3/EGR1/PTGS2/DIO3/BMP5/NOL3/SFRP1/OLFM1/SRPX/EGFR/JUN/BTG2/CTH/NR4A2/INHBB/CDKN1A/DYRK3/AR/RB1CC1/LEP/TRIM2/PEG3/RAMP2/SOX9/WNT11/TNFSF9/DUSP1/FOXC1/HMGB2/BMP4/CNR1/GULP1/IER3/G0S2/HSPB6/RHOB/TOX3/FOXC2/PDK4/CRYAB/MAPK8/IRS2/SIX3/RETREG1/CRLF1/VEGFA/S1…	177	BP
GO:0050670	regulation of lymphocyte proliferation	45/773	199/17910	2.16721e-20	1.4818e-18	9.3191e-19	BCL6/SDC4/CDKN1A/HES1/LEP/TNFSF9/BMP4/IRS2/IL6/GNRH1/IGF2/PTPN6/RAC2/CCL5/NCKAP1L/PTPRC/CORO1A/HLA-DMB/LILRB2/AIF1/LST1/MNDA/CD6/CCR2/BTK/CD38/HLA-DPA1/ZAP70/IDO1/IL15/CD3E/FCGR2B/IL7/TYROBP/LILRB1/CD55/IL2RA/CD28/CCL19/IL18/TFRC/CD40LG/CD24/XCL1/TAC1	45	BP
GO:0009725	response to hormone	105/773	919/17910	2.24061e-20	1.51781e-18	9.54553e-19	KLF9/AGTR1/PCK1/TIMP4/FAM107A/TGFBR3/FOXO3/MAP1B/ZFP36/GDF15/ADM/PPARG/LPL/EDNRB/ADIPOQ/PER1/FOXO1/SOCS2/TFPI/FOSB/NR4A1/EGR1/PTGS2/SORBS1/PLN/JUND/SFRP1/ADCY2/EGFR/BTG2/LMO3/NR4A2/INHBB/KAT5/CDKN1A/AR/APOB/ATP1A2/LEP/ANG/RAMP2/CDO1/DUSP1/NR1D1/HMGB2/BMP4/ZFP36L2/GHR/ASS1/LHCGR/CRY2/ENPP1/FOXC2/PDK4/CRYAB/IRS2/FOS/S100B/FOXO4/EREG/GATA6/DDIT4/YAP1/TNF/PDE3B/FOSL1/AREG/IL6/GNRH1/IGFBP5/IGF2/SDC1/U…	105	BP
GO:0032944	regulation of mononuclear cell proliferation	45/773	200/17910	2.68437e-20	1.80173e-18	1.13311e-18	BCL6/SDC4/CDKN1A/HES1/LEP/TNFSF9/BMP4/IRS2/IL6/GNRH1/IGF2/PTPN6/RAC2/CCL5/NCKAP1L/PTPRC/CORO1A/HLA-DMB/LILRB2/AIF1/LST1/MNDA/CD6/CCR2/BTK/CD38/HLA-DPA1/ZAP70/IDO1/IL15/CD3E/FCGR2B/IL7/TYROBP/LILRB1/CD55/IL2RA/CD28/CCL19/IL18/TFRC/CD40LG/CD24/XCL1/TAC1	45	BP
GO:1902105	regulation of leukocyte differentiation	52/773	267/17910	2.92325e-20	1.94423e-18	1.22273e-18	ZBTB16/BCL6/ZEB1/ADIPOQ/MYC/FSTL3/SFRP1/JUN/BMP4/ZFP36L2/FOS/TNF/LIF/PTPN6/NCKAP1L/CD2/CD27/PTPRC/LILRB2/RUNX3/LILRB3/CD86/LILRB4/RASSF2/IL7R/SYK/LEF1/CR1/CCR2/BTK/TNFSF11/CCR1/ZAP70/CA2/IL15/RASGRP1/MDK/GATA3/FCGR2B/IL7/TYROBP/ROR2/LILRB1/LRRC17/IL2RA/EVI2B/CD28/CCL19/IL18/PRDM1/LAG3/VNN1	52	BP
GO:0032940	secretion by cell	140/773	1449/17910	3.10099e-20	2.04386e-18	1.28539e-18	AGTR1/GSN/VEGFD/TCF7L2/SERPINA3/ADM/LPL/LTBP4/ADIPOQ/NTRK2/CX3CL1/SDC4/SFRP1/SLPI/STBD1/EGFR/INHBB/PTX3/PRG2/LEP/ANG/NR1D1/CNR1/AGPAT2/ELANE/SYN2/RBP4/TF/HP/IRS2/PPFIA2/NLGN1/VEGFA/DPP4/MYOM1/TNF/LIF/OLFM4/ADRA2C/SLC2A3/IL6/IGF2/PTPN6/RAC2/SDC1/CCL5/UCP2/NCKAP1L/CD2/PLEK/PTPRC/ITGAL/HK3/CORO1A/ALOX5/LILRB2/AIF1/FCN1/LILRB3/SELL/ITGB2/AIM2/MNDA/ARHGAP45/SYK/CTSS/CASP1/HCK/ADGRE2/BTN3A1/CR1/SRGN/CY…	140	BP
GO:0031325	positive regulation of cellular metabolic process	230/773	3007/17910	4.35068e-20	2.84192e-18	1.78729e-18	ZBTB16/GADD45A/C6/AGTR1/PCK1/FOSL2/NFIL3/ATF3/MAFF/SPRY2/FAM107A/MAGI2/KLF4/GSN/FOXO3/BCL6/TCF7L2/NPAS2/SMAD3/GADD45B/ZFP36/GDF15/ADM/PPARG/PPP1R15A/EDNRB/ZEB1/ADIPOQ/JUNB/NTRK2/MYC/RBPMS/PER1/FOXO1/CX3CL1/SDC4/FOSB/CCN1/NR4A1/ADIRF/SOCS3/EGR1/PTGS2/DDR2/FSTL3/SORBS1/ACACB/BMP5/JUND/SFRP1/GPD1/ADCY2/FASN/HBEGF/EGFR/ZFHX3/JUN/BTG2/PNPLA2/CEBPD/IER2/NR4A2/ETS2/ARID5B/PTX3/KAT5/GPRC5A/CDKN1A/TOM1L1/…	230	BP
GO:0032101	regulation of response to external stimulus	101/773	873/17910	5.27269e-20	3.41372e-18	2.1469e-18	C6/AGTR1/FABP4/APOD/KLF4/VEGFD/SMAD3/PPARG/LPL/EDNRB/ADIPOQ/IL1R1/PER1/CX3CL1/TFPI/C7/SOCS3/PTGS2/SLC6A3/EGFR/CDKN1A/SASH1/LEP/FGF2/LDLR/DUSP1/NR1D1/CNR1/ELANE/PRKG1/EFNB2/VEGFA/TSPAN8/TNF/IL6/RAC2/CXCL13/CCL5/NCKAP1L/MMP3/PLEK/PTPRC/MICB/APOBEC3F/ADCY7/AIF1/CXCL10/ITGB2/AIM2/STAT1/CXCL6/CD6/SYK/C2/CST7/LY86/HCK/CR1/CYBA/CCR2/CTSC/WNT5A/BTK/S100A9/TNFSF11/FAP/CCR7/CCR1/APOBEC3G/PLA2G7/MAPK13/IDO1…	101	BP
GO:0001817	regulation of cytokine production	88/773	698/17910	6.64116e-20	4.262e-18	2.68038e-18	APOD/KLF4/BCL6/SMAD3/ZFP36/LPL/ADIPOQ/IL1R1/PER1/CX3CL1/EGR1/PTGS2/INHBB/KAT5/LEP/WNT11/HMGB2/AGPAT2/ELANE/EREG/GATA6/TNF/IL6/PTPN6/NCKAP1L/CD2/PTPRC/CSK/LILRB2/ADCY7/AIF1/FCN1/PLCG2/NMI/CD86/AIM2/STAT1/CXCL6/CD6/SYK/UBE2L6/LEF1/CASP1/LTB/SRGN/CYBA/CCR2/WNT5A/BTK/CD14/GBP1/CCR7/HLA-DPA1/CYBB/MAPK13/IDO1/IL15/RASGRP1/CX3CR1/CD3E/SLAMF1/LY96/JAK2/TLR1/MDK/CD33/GATA3/P2RX7/FCGR2B/LY9/IL7/TYROBP/CD58…	88	BP
GO:0005615	extracellular space	225/773	3051/18675	7.69525e-20	6.37744e-18	4.93104e-18	C6/FABP4/WASF3/PCK1/APOD/TGFBR3/GSN/MYOC/MTUS1/SERPINA3/GDF15/ADM/LPL/DAAM2/LTBP4/ADIPOQ/MYH11/SDC4/RHOBTB3/TFPI/IGFBP6/PPL/LAMA3/C7/ADIRF/FSTL3/GLRX/BMP5/SFRP1/OLFM1/GPD1/SERPINA5/SLPI/GBE1/FASN/HBEGF/EGFR/NID1/GPX3/FAH/BTG2/AOX1/CTH/FKBP5/MTHFD2/PTX3/GPRC5A/TOM1L1/APOB/PRG2/LEP/FGF2/ANG/PTPRG/LDLR/SPOCK1/TNFSF9/VLDLR/HMGB2/BMP4/GHR/ASS1/ADGRG2/ELANE/RHOB/RBP4/ENPP1/TF/CRYAB/HP/LIFR/PPFIA2/TPO/D…	225	CC
GO:0051173	positive regulation of nitrogen compound metabolic process	221/773	2870/17910	1.49077e-19	9.48389e-18	5.96445e-18	ZBTB16/GADD45A/C6/AGTR1/PCK1/FOSL2/NFIL3/ATF3/MAFF/SPRY2/FAM107A/MAGI2/KLF4/GSN/FOXO3/BCL6/TCF7L2/NPAS2/SMAD3/GADD45B/ZFP36/GDF15/PPARG/PPP1R15A/EDNRB/ZEB1/ADIPOQ/JUNB/NTRK2/MYC/RBPMS/PER1/FOXO1/CX3CL1/SDC4/FOSB/CCN1/NR4A1/ADIRF/SOCS3/EGR1/PTGS2/DDR2/FSTL3/BMP5/JUND/SFRP1/GPD1/ADCY2/TIPARP/HBEGF/EGFR/ZFHX3/JUN/BTG2/CEBPD/IER2/NR4A2/ETS2/ARID5B/PTX3/KAT5/GPRC5A/CDKN1A/TOM1L1/AR/SASH1/GOLGA2/HES1/R…	221	BP
GO:0080134	regulation of response to stress	147/773	1592/17910	2.01887e-19	1.27328e-17	8.0077e-18	GADD45A/C6/AGTR1/FABP4/APOD/KLF4/FOXO3/BCL6/NPAS2/SMAD3/GADD45B/PPARG/LPL/PPP1R15A/EDNRB/ADIPOQ/IL1R1/MYC/PER1/FOXO1/CX3CL1/TFPI/PLPP3/C7/SOCS3/PTGS2/NOL3/SFRP1/HBEGF/EGFR/CDKN1A/DYRK3/SASH1/APOB/RB1CC1/LEP/FGF2/CORO2B/LDLR/DUSP1/NR1D1/CNR1/EFHD1/IER3/ELANE/FOXC2/CRYAB/PRKG1/VEGFA/EREG/TSPAN8/TNF/USP19/PMAIP1/IL6/PTPN6/CCL5/MMP3/PLEK/CD27/PSMB9/PTPRC/MICB/APOBEC3F/ADCY7/FCN1/THY1/PLCG2/NMI/ICAM3/…	147	BP
GO:0051246	regulation of protein metabolic process	211/773	2700/17910	2.56227e-19	1.60219e-17	1.00762e-17	GADD45A/C6/AGTR1/FABP4/APOD/ATF3/SPRY2/FAM107A/MAGI2/KLF4/GSN/MYOC/FOXO3/BCL6/TCF7L2/SMAD3/GADD45B/ZFP36/GDF15/PPARG/PPP1R15A/TSPYL2/EDNRB/LTBP4/ADIPOQ/NTRK2/MYC/RBPMS/PER1/FOXO1/CX3CL1/SDC4/TFPI/PLPP3/CCN1/EIF1/C7/SOCS3/EGR1/PTGS2/DDR2/BMP5/NOL3/SFRP1/ADCY2/SLPI/TIPARP/HBEGF/EGFR/JUN/BTG2/LMO3/DUSP8/INHBB/PTX3/KAT5/GPRC5A/CDKN1A/TOM1L1/AR/SASH1/GOLGA2/HES1/RB1CC1/LEP/FGF2/ANG/LDLR/SOX9/WNT11/SPO…	211	BP
GO:0051247	positive regulation of protein metabolic process	144/773	1548/17910	2.6326e-19	1.63222e-17	1.0265e-17	GADD45A/C6/AGTR1/SPRY2/FAM107A/MAGI2/KLF4/GSN/BCL6/TCF7L2/SMAD3/GADD45B/GDF15/PPARG/PPP1R15A/EDNRB/ADIPOQ/NTRK2/MYC/RBPMS/FOXO1/CX3CL1/SDC4/CCN1/SOCS3/EGR1/PTGS2/DDR2/BMP5/ADCY2/TIPARP/HBEGF/EGFR/JUN/KAT5/GPRC5A/CDKN1A/TOM1L1/AR/SASH1/GOLGA2/HES1/RB1CC1/LEP/FGF2/ANG/LDLR/SOX9/WNT11/GPC3/VLDLR/BMP4/GHR/ELANE/MAPK8/PEMT/TENM1/CRLF1/VEGFA/EREG/TNF/PMAIP1/LIF/EPHA7/ADRA2C/AREG/IL6/IGF2/CCL5/NCKAP1L/L…	144	BP
GO:0070663	regulation of leukocyte proliferation	45/773	214/17910	4.64761e-19	2.8573e-17	1.79697e-17	BCL6/SDC4/CDKN1A/HES1/LEP/TNFSF9/BMP4/IRS2/IL6/GNRH1/IGF2/PTPN6/RAC2/CCL5/NCKAP1L/PTPRC/CORO1A/HLA-DMB/LILRB2/AIF1/LST1/MNDA/CD6/CCR2/BTK/CD38/HLA-DPA1/ZAP70/IDO1/IL15/CD3E/FCGR2B/IL7/TYROBP/LILRB1/CD55/IL2RA/CD28/CCL19/IL18/TFRC/CD40LG/CD24/XCL1/TAC1	45	BP
GO:0060326	cell chemotaxis	49/773	253/17910	4.73185e-19	2.88485e-17	1.81429e-17	AGTR1/VEGFD/EDNRB/CX3CL1/NR4A1/HBEGF/FGF2/DUSP1/HMGB2/VEGFA/CCL25/CCL20/IL6/RAC2/CXCL13/CCL5/CCR5/NCKAP1L/CORO1A/AIF1/CXCL10/ITGB2/CXCL6/SYK/VAV1/LEF1/ADGRE2/CCR2/WNT5A/S100A9/TNFSF11/DOCK4/CCR7/CCR1/PLA2G7/S100A8/CXCL11/CCR6/CCL13/MDK/VEGFC/CXCR4/CXADR/C3AR1/ARRB2/CXCR3/CCL19/XCL1/GPR18	49	BP
GO:0030217	T cell differentiation	47/773	234/17910	5.40338e-19	3.26703e-17	2.05465e-17	ZBTB16/BCL6/ZEB1/EGR1/LEP/BMP4/ZFP36L2/IL6/CD3D/NCKAP1L/LCK/CD2/CD27/PTPRC/LILRB2/RUNX3/CD86/LILRB4/IL7R/SYK/VAV1/LEF1/RHOH/CR1/CCR2/DOCK2/CCR7/ZAP70/IL15/RASGRP1/CD3E/BATF/CCR6/MDK/GATA3/TCF7/LY9/IL7/IL2RA/CD28/CCL19/IL18/RSAD2/PRDM1/LAG3/GPR18/VNN1	47	BP
GO:0010243	response to organonitrogen compound	103/773	932/17910	6.11865e-19	3.66918e-17	2.30756e-17	AGTR1/PCK1/TIMP4/KLF4/TGFBR3/GSN/FOXO3/MAP1B/GDF15/ADM/PPARG/LPL/EDNRB/ZEB1/ADIPOQ/NTRK2/PER1/FOXO1/SOCS2/FOSB/NR4A1/EGR1/PTGS2/SORBS1/PLN/JUND/SFRP1/GPD1/ADCY2/SLC6A3/EGFR/BTG2/NR4A2/P2RY2/INHBB/CDKN1A/LEP/LDLR/SOX9/CDO1/DUSP1/CNR1/GHR/ASS1/LHCGR/ENPP1/FOXC2/PDK4/KLF5/PEMT/IRS2/FOS/FOXO4/EREG/CASQ2/TNF/USP19/PDE3B/FOSL1/AREG/IL6/GNRH1/IGFBP5/IGF2/SDC1/UCP2/MMP3/AQP9/CSK/ADCY7/AIF1/COL1A2/ITGB2/S…	103	BP
GO:0002764	immune response-regulating signaling pathway	79/773	603/17910	6.17656e-19	3.67379e-17	2.31046e-17	JUN/APOB/NR1D1/MAPK8/FOS/PTPN6/CD247/CD3D/NCKAP1L/LCK/PSMB9/PTPRC/CSK/MICB/LILRB2/FCN1/THY1/CD79A/PLCG2/ICAM3/ITGB2/MNDA/LILRB4/SYK/VAV1/CTSS/ITK/LPXN/HCK/CYFIP2/BTN3A1/CR1/CYBA/CTSH/ARPC5/CLEC10A/BTK/THEMIS2/S100A9/CD38/PRKCB/CD14/LCP2/PSMB8/FYB1/GBP1/CCR7/LAT/HLA-DPA1/ZAP70/FCGR3A/PSME2/CD3E/S100A8/FCGR2A/KCNN4/LY96/TLR1/MS4A1/PSMB10/CD33/GATA3/FCGR2B/CD19/MARCO/CD3G/CTSB/LILRB1/C3AR1/ARRB2/TRA…	79	BP
GO:1901698	response to nitrogen compound	108/773	1006/17910	6.70649e-19	3.95683e-17	2.48846e-17	AGTR1/PCK1/TIMP4/KLF4/TGFBR3/GSN/FOXO3/MAP1B/GDF15/ADM/PPARG/LPL/EDNRB/ZEB1/ADIPOQ/NTRK2/PER1/FOXO1/SOCS2/FOSB/NR4A1/EGR1/PTGS2/SORBS1/PLN/JUND/SFRP1/GPD1/ADCY2/SLC6A3/EGFR/BTG2/NR4A2/P2RY2/INHBB/CDKN1A/LEP/LDLR/SOX9/CDO1/DUSP1/CNR1/GHR/ASS1/LHCGR/ENPP1/FOXC2/PDK4/KLF5/PEMT/IRS2/FOS/FOXO4/EREG/CASQ2/TNF/USP19/PMAIP1/PDE3B/FOSL1/AREG/IL6/GNRH1/IGFBP5/IGF2/SDC1/UCP2/MMP3/AQP9/CSK/ADCY7/AIF1/COL1A2/…	108	BP
GO:1901701	cellular response to oxygen-containing compound	112/773	1068/17910	8.21286e-19	4.79609e-17	3.01627e-17	KLF9/AGTR1/PCK1/KLF4/FOXO3/MAP1B/ZFP36/GDF15/PPARG/LPL/AKR1B10/EDNRB/ZEB1/ADIPOQ/NTRK2/FOXO1/CX3CL1/SOCS2/TFPI/NR4A1/EGR1/PTGS2/SORBS1/SFRP1/GPD1/ADCY2/EGFR/JUN/NR4A2/P2RY2/INHBB/KAT5/AR/SASH1/APOB/GRAMD1B/LEP/LDLR/SOX9/WNT11/NR1D1/HMGB2/GHR/ASS1/LHCGR/RHOB/ENPP1/FOXC2/PDK4/MAPK8/KLF5/IRS2/FOS/FOXO4/DDIT4/YAP1/TNF/PDE3B/IL6/IGFBP5/IGF2/CCL5/UCP2/CCR5/MMP3/AQP9/CSK/LILRB2/ADCY7/AIF1/CXCL10/COL1A2/…	112	BP
GO:1903706	regulation of hemopoiesis	68/773	468/17910	8.26008e-19	4.79609e-17	3.01627e-17	ZBTB16/FOXO3/BCL6/ZFP36/ZEB1/ADIPOQ/MYC/FSTL3/SFRP1/JUN/HES1/FOXC1/HMGB2/BMP4/ZFP36L2/FOS/YAP1/TNF/MYL9/LIF/HOXA9/PTPN6/NCKAP1L/CD2/CD27/PSMB9/PTPRC/LILRB2/RUNX3/LILRB3/CD86/STAT1/LILRB4/RASSF2/IL7R/SYK/LEF1/CR1/CCR2/BTK/PRKCB/TNFSF11/PSMB8/CCR1/ZAP70/CA2/PSME2/IL15/RASGRP1/PSMB10/MDK/GATA3/FCGR2B/IL7/GPR171/TYROBP/ROR2/LILRB1/LRRC17/IL2RA/EVI2B/CD28/CCL19/IL18/SPI1/PRDM1/LAG3/VNN1	68	BP
GO:0002237	response to molecule of bacterial origin	54/773	309/17910	9.37406e-19	5.40005e-17	3.3961e-17	PCK1/TIMP4/ZFP36/ADM/EDNRB/CX3CL1/TFPI/PTGS2/SLPI/SASH1/APOB/NR1D1/HMGB2/CNR1/ASS1/ELANE/MAPK8/FOS/TNF/CXCL2/IL6/GNRH1/CCL5/CCR5/LILRB2/PLCG2/CXCL10/CXCL6/CD6/CASP1/LY86/HCK/WNT5A/CD14/CSF2RB/CCR7/IDO1/CX3CR1/S100A8/IL10RA/LY96/JAK2/TLR1/CD180/ALPL/P2RX7/FCGR2B/LILRB1/CD55/IL18/LOXL1/CD24/FMO1/TAC1	54	BP
GO:0051704	multi-organism process	198/773	2496/17910	9.89906e-19	5.65793e-17	3.55829e-17	ZBTB16/FABP4/PCK1/TIMP4/MAFF/GSN/FOXO3/VEGFD/BCL6/SMAD3/ZFP36/ADM/LPL/EDNRB/ADIPOQ/JUNB/CX3CL1/TFPI/FOSB/DCAF1/PLPP3/PTGS2/FSTL3/SERPINA5/SLPI/EGFR/JUN/FKBP5/INHBB/PTX3/KAT5/AR/SASH1/APOB/PRG2/LEP/ANG/RAMP2/LDLR/SOX9/PC/GPC3/FOXC1/NR1D1/HMGB2/BMP4/CNR1/ASS1/ADGRG2/ELANE/MAPK8/HP/EFNB2/DIAPH2/RPS4Y1/FOS/DPP4/EREG/DDIT4/TSPAN8/TNF/USP9Y/PMAIP1/LIF/ADRA2C/OVGP1/CCL20/ODF2/FOSL1/CXCL2/CLIC5/NLGN4Y/HO…	198	BP
GO:2000145	regulation of cell motility	104/773	966/17910	2.67413e-18	1.51659e-16	9.53785e-17	APOD/LAMA2/SPRY2/FAM107A/MAGI2/KLF4/MYOC/FOXO3/VEGFD/SMAD3/PPARG/ADIPOQ/IL1R1/CX3CL1/SDC4/PLPP3/CCN1/LAMA3/PTGS2/DDR2/BMP5/SFRP1/HBEGF/EGFR/JUN/SASH1/FGF2/PTPRG/SOX9/WNT11/HAS1/DUSP1/BMP4/ELANE/RHOB/FOXC2/PRKG1/IRS2/VEGFA/CCL25/FOXO4/EREG/TNF/BTC/CCL20/IL6/GNRH1/IGFBP5/RAC2/CXCL13/CCL5/NCKAP1L/PTPRC/DOCK10/CORO1A/AIF1/THY1/CXCL10/LRRC15/ITGA4/ARHGDIB/SORL1/SPOCK2/LEF1/P2RY6/SEMA4D/COL1A1/CCR2/CTS…	104	BP
GO:0043299	leukocyte degranulation	72/773	532/17910	4.10977e-18	2.31285e-16	1.45456e-16	GSN/SERPINA3/SLPI/STBD1/PTX3/PRG2/AGPAT2/ELANE/HP/OLFM4/SLC2A3/PTPN6/RAC2/NCKAP1L/PTPRC/ITGAL/HK3/CORO1A/ALOX5/LILRB2/FCN1/LILRB3/SELL/ITGB2/MNDA/ARHGAP45/SYK/CTSS/HCK/ADGRE2/CR1/CYBA/CCR2/CTSH/ARPC5/PRDX4/CTSC/BTK/AGA/S100A9/CD14/CD53/FCGR3B/GMFG/DOCK2/STK10/LAT/CYBB/RASGRP1/LTA4H/S100A8/FCGR2A/CFP/ITGAX/VAMP8/QPCT/CD33/GGH/LAIR1/FCGR2B/LYZ/MMP9/TYROBP/CD58/CTSB/C3AR1/OLR1/STXBP2/CD55/TNFAIP6/CX…	72	BP
GO:0009617	response to bacterium	76/773	588/17910	6.59796e-18	3.68479e-16	2.31737e-16	FABP4/PCK1/TIMP4/VEGFD/ZFP36/ADM/LPL/EDNRB/ADIPOQ/CX3CL1/TFPI/PTGS2/SLPI/FKBP5/SASH1/APOB/PRG2/GPC3/NR1D1/HMGB2/CNR1/ASS1/ELANE/MAPK8/HP/FOS/TNF/CCL20/CXCL2/IL6/GNRH1/JCHAIN/CXCL13/CCL5/CCR5/LILRB2/PLCG2/CXCL10/GZMA/CXCL6/CD6/SYK/CASP1/LY86/HCK/GNLY/CYBA/WNT5A/S100A9/CD14/CSF2RB/CCR7/IDO1/CX3CR1/S100A8/IL10RA/OAS2/LY96/JAK2/TLR1/MS4A1/CD180/CFP/ALPL/P2RX7/FCGR2B/LYZ/LILRB1/CD55/IL18/LOXL1/CD24/RN…	76	BP
GO:0030334	regulation of cell migration	99/773	906/17910	7.01129e-18	3.88595e-16	2.44389e-16	APOD/LAMA2/SPRY2/FAM107A/MAGI2/KLF4/MYOC/FOXO3/VEGFD/SMAD3/PPARG/ADIPOQ/IL1R1/CX3CL1/SDC4/PLPP3/CCN1/LAMA3/PTGS2/DDR2/BMP5/SFRP1/HBEGF/EGFR/JUN/SASH1/FGF2/PTPRG/SOX9/WNT11/HAS1/DUSP1/BMP4/ELANE/RHOB/FOXC2/PRKG1/IRS2/VEGFA/CCL25/FOXO4/TNF/CCL20/IL6/GNRH1/IGFBP5/RAC2/CXCL13/CCL5/NCKAP1L/PTPRC/DOCK10/CORO1A/AIF1/THY1/CXCL10/LRRC15/ITGA4/ARHGDIB/SORL1/LEF1/P2RY6/SEMA4D/COL1A1/CCR2/CTSH/DPYSL3/WNT5A/F…	99	BP
GO:0014070	response to organic cyclic compound	97/773	878/17910	7.50335e-18	4.12741e-16	2.59574e-16	KLF9/PCK1/FAM107A/KLF4/GSN/FOXO3/MAP1B/ZFP36/ADM/PPARG/EDNRB/ADIPOQ/PER1/FOXO1/SOCS2/TFPI/FOSB/NR4A1/EGR1/PTGS2/ACACB/PLN/SFRP1/GPD1/ADCY2/SLC6A3/TIPARP/EGFR/BTG2/LMO3/NR4A2/P2RY2/KAT5/CDKN1A/AR/APOB/ATP1A2/GRAMD1B/LEP/RAMP2/CDO1/DUSP1/NR1D1/HMGB2/BMP4/ZFP36L2/CNR1/ASS1/CRY2/PLIN2/CRYAB/KLF5/FOS/S100B/DDIT4/YAP1/CASQ2/TNF/PMAIP1/FOSL1/AREG/IL6/GNRH1/IGFBP5/SDC1/CCL5/CCR5/AQP9/AIF1/CXCL10/STAT1/P2…	97	BP
GO:0006935	chemotaxis	73/773	551/17910	7.85359e-18	4.28782e-16	2.69662e-16	AGTR1/LAMA2/VEGFD/SMAD3/EDNRB/CX3CL1/CCN1/NR4A1/HBEGF/FGF2/DUSP1/VLDLR/HMGB2/BMP4/ELANE/EFNB2/IRS2/VEGFA/CCL25/EPHA7/SAA4/CCL20/FOSL1/CXCL2/IL6/RAC2/CXCL13/CCL5/CCR5/NCKAP1L/GFRA2/CORO1A/AIF1/CXCL10/ITGB2/CXCL6/CXCL9/SYK/VAV1/LEF1/CCL18/DOK2/ADGRE2/CCR2/WNT5A/S100A9/TNFSF11/FLRT2/DOCK4/DOCK2/CCR7/CCR1/PLA2G7/CX3CR1/S100A8/CXCL11/CCR6/CCL13/MDK/CHN1/FPR3/GATA3/VEGFC/CXCR4/CXADR/C3AR1/CDK5/ARRB2/CX…	73	BP
GO:0042330	taxis	73/773	553/17910	9.61809e-18	5.21229e-16	3.27803e-16	AGTR1/LAMA2/VEGFD/SMAD3/EDNRB/CX3CL1/CCN1/NR4A1/HBEGF/FGF2/DUSP1/VLDLR/HMGB2/BMP4/ELANE/EFNB2/IRS2/VEGFA/CCL25/EPHA7/SAA4/CCL20/FOSL1/CXCL2/IL6/RAC2/CXCL13/CCL5/CCR5/NCKAP1L/GFRA2/CORO1A/AIF1/CXCL10/ITGB2/CXCL6/CXCL9/SYK/VAV1/LEF1/CCL18/DOK2/ADGRE2/CCR2/WNT5A/S100A9/TNFSF11/FLRT2/DOCK4/DOCK2/CCR7/CCR1/PLA2G7/CX3CR1/S100A8/CXCL11/CCR6/CCL13/MDK/CHN1/FPR3/GATA3/VEGFC/CXCR4/CXADR/C3AR1/CDK5/ARRB2/CX…	73	BP
GO:0051270	regulation of cellular component movement	108/773	1046/17910	1.17569e-17	6.32451e-16	3.9775e-16	APOD/LAMA2/SPRY2/FAM107A/MAGI2/KLF4/TGFBR3/MYOC/FOXO3/VEGFD/BCL6/SMAD3/PPARG/ADIPOQ/IL1R1/CX3CL1/SDC4/PLPP3/CCN1/LAMA3/PTGS2/DDR2/BMP5/PLN/SFRP1/HBEGF/EGFR/JUN/SASH1/ATP1A2/FGF2/PTPRG/SOX9/WNT11/HAS1/DUSP1/BMP4/ELANE/RHOB/FOXC2/PRKG1/IRS2/VEGFA/CCL25/FOXO4/EREG/TNF/BTC/CCL20/IL6/GNRH1/IGFBP5/RAC2/CXCL13/CCL5/NCKAP1L/PTPRC/DOCK10/CORO1A/AIF1/THY1/CXCL10/LRRC15/ITGA4/ARHGDIB/SORL1/SPOCK2/LEF1/P2RY6…	108	BP
GO:0036230	granulocyte activation	69/773	506/17910	1.42894e-17	7.63073e-16	4.79899e-16	GSN/SERPINA3/SLPI/STBD1/PTX3/PRG2/AGPAT2/ELANE/HP/OLFM4/SLC2A3/PTPN6/CCL5/NCKAP1L/PTPRC/ITGAL/HK3/ALOX5/LILRB2/FCN1/LILRB3/SELL/ITGB2/MNDA/CXCL6/ARHGAP45/SYK/CTSS/CR1/CYBA/CCR2/CTSH/ARPC5/PRDX4/CTSC/AGA/S100A9/CD14/CD53/FCGR3B/GMFG/DOCK2/STK10/CYBB/IL15/LTA4H/S100A8/FCGR2A/CFP/ITGAX/VAMP8/QPCT/CD33/GGH/LAIR1/FCGR2B/LYZ/MMP9/TYROBP/CD58/CTSB/C3AR1/OLR1/STXBP2/CD55/IL18/TNFAIP6/CXCL1/VNN1	69	BP
GO:0050790	regulation of catalytic activity	173/773	2116/17910	1.73863e-17	9.21726e-16	5.79676e-16	GADD45A/AGTR1/FABP4/SPRY2/MAGI2/KLF4/GSN/BCL6/SMAD3/GADD45B/ZFP36/GDF15/PPARG/LPL/PPP1R15A/TSPYL2/EDNRB/ADIPOQ/NTRK2/MYC/SDC4/SOCS2/TFPI/CCN1/AOC3/SOCS3/EGR1/PTGS2/DDR2/ACACB/PLN/NOL3/SFRP1/SERPINA5/ADCY2/SLPI/EGFR/JUN/DUSP8/NR4A2/PTX3/GPRC5A/CDKN1A/TOM1L1/SASH1/GOLGA2/LEP/FGF2/ANG/WNT11/SPOCK1/DUSP1/GPC3/VLDLR/HMGB2/BMP4/CNR1/GHR/ABHD5/LHCGR/CRY2/HSPB2/ELANE/DUSP4/CRYAB/MAPK8/HP/PRKG1/IRS2/RGS16…	173	BP
GO:0072359	circulatory system development	113/773	1128/17910	1.78395e-17	9.38947e-16	5.90506e-16	C6/AGTR1/APOD/SPRY2/KLF4/TGFBR3/TCF7L2/SMAD3/ADM/PPARG/JUNB/NTRK2/MYH11/FOXO1/CX3CL1/CCN1/NR4A1/SOCS3/EGR1/PTGS2/ACACB/BMP5/PLN/SFRP1/OLFM1/TIPARP/EGFR/JUN/CTH/DHCR7/CDKN1A/SASH1/APOB/HES1/RB1CC1/NPY1R/CLDN5/LEP/FGF2/ANG/RAMP2/LDLR/SOX9/WNT11/SEMA3E/KCNAB1/GPC3/FOXC1/NPR1/BMP4/HSPB6/RHOB/RBP4/GJA4/FOXC2/EFNB2/KLF5/VEGFA/FOXO4/EREG/GATA6/YAP1/PDE3B/LIF/FOSL1/IL6/MDM4/CXCL13/THY1/CXCL10/COL1A2/ITGB…	113	BP
GO:0002444	myeloid leukocyte mediated immunity	72/773	549/17910	2.34473e-17	1.22529e-15	7.70587e-16	GSN/SERPINA3/SLPI/STBD1/PTX3/PRG2/AGPAT2/ELANE/HP/OLFM4/SLC2A3/IL6/PTPN6/RAC2/NCKAP1L/PTPRC/ITGAL/HK3/ALOX5/LILRB2/FCN1/LILRB3/SELL/ITGB2/MNDA/CXCL6/ARHGAP45/SYK/CTSS/ADGRE2/CR1/CYBA/CCR2/CTSH/ARPC5/PRDX4/CTSC/BTK/AGA/S100A9/CD14/CD53/FCGR3B/GMFG/DOCK2/STK10/LAT/CYBB/RASGRP1/LTA4H/S100A8/FCGR2A/CFP/ITGAX/VAMP8/QPCT/CD33/GGH/LAIR1/FCGR2B/LYZ/MMP9/TYROBP/CD58/CTSB/C3AR1/OLR1/STXBP2/CD55/TNFAIP6/CXC…	72	BP
GO:0042119	neutrophil activation	68/773	499/17910	2.57794e-17	1.3376e-15	8.41222e-16	GSN/SERPINA3/SLPI/STBD1/PTX3/PRG2/AGPAT2/ELANE/HP/OLFM4/SLC2A3/PTPN6/CCL5/NCKAP1L/PTPRC/ITGAL/HK3/ALOX5/LILRB2/FCN1/LILRB3/SELL/ITGB2/MNDA/CXCL6/ARHGAP45/SYK/CTSS/CR1/CYBA/CTSH/ARPC5/PRDX4/CTSC/AGA/S100A9/CD14/CD53/FCGR3B/GMFG/DOCK2/STK10/CYBB/IL15/LTA4H/S100A8/FCGR2A/CFP/ITGAX/VAMP8/QPCT/CD33/GGH/LAIR1/FCGR2B/LYZ/MMP9/TYROBP/CD58/CTSB/C3AR1/OLR1/STXBP2/CD55/IL18/TNFAIP6/CXCL1/VNN1	68	BP
GO:0042592	homeostatic process	150/773	1730/17910	2.61308e-17	1.34629e-15	8.46685e-16	AGTR1/FABP4/PCK1/NOVA1/TGFBR3/MYOC/FOXO3/BCL6/TCF7L2/SMAD3/SERPINA3/ZFP36/TNS2/ADM/PPARG/LPL/EDNRB/ADIPOQ/MYC/FOXO1/CX3CL1/SCD/C7/EGR1/PTGS2/ACACB/GLRX/PLN/NOL3/ADCY2/EGFR/P2RY2/DYRK3/APOB/ATP1A2/GRAMD1B/LEP/FGF2/ANG/LDLR/SOX9/KCNK3/FOXC1/NR1D1/HMGB2/NPR1/BMP4/CNR1/CRY2/G0S2/ELANE/ACADL/RBP4/ENPP1/FOXC2/PDK4/TF/PEMT/IRS2/SCNN1B/VEGFA/AZGP1/CP/YAP1/CASQ2/TNF/PMAIP1/IL6/IGFBP5/JCHAIN/PTPN6/RAC2/CD5…	150	BP
GO:0000165	MAPK cascade	96/773	882/17910	3.06118e-17	1.56613e-15	9.84941e-16	GADD45A/ATF3/SPRY2/KLF4/MYOC/GADD45B/ZFP36/GDF15/ADIPOQ/NTRK2/MYC/PER1/FOXO1/CX3CL1/CCN1/SFRP1/HBEGF/EGFR/JUN/LMO3/DUSP8/AR/SASH1/RB1CC1/LEP/FGF2/SOX9/DUSP1/BMP4/ZFP36L2/GHR/ELANE/DUSP4/CRYAB/MAPK8/IRS2/TENM1/VEGFA/EREG/TNF/BTC/LIF/EPHA7/ADRA2C/AREG/IL6/IGF2/PTPN6/CCL5/CCR5/CD27/PSMB9/GFRA2/PTPRC/CSK/RASSF2/SYK/SORL1/P2RY6/IL2RG/CTSH/WNT5A/TNFSF11/PSMB8/CSF2RB/GBP1/CCR7/CCR1/LAT/MAPK13/PSME2/RASG…	96	BP
GO:0019220	regulation of phosphate metabolic process	146/773	1671/17910	3.96784e-17	2.01588e-15	1.26779e-15	GADD45A/FABP4/ATF3/SPRY2/MAGI2/KLF4/MYOC/SMAD3/GADD45B/GDF15/PPP1R15A/TSPYL2/EDNRB/ADIPOQ/NTRK2/MYC/RBPMS/PER1/FOXO1/CX3CL1/SDC4/SOCS2/PLPP3/CCN1/SOCS3/EGR1/PTGS2/DDR2/BMP5/SFRP1/GPD1/ADCY2/HBEGF/EGFR/JUN/LMO3/DUSP8/GPRC5A/CDKN1A/TOM1L1/AR/SASH1/HES1/RB1CC1/LEP/FGF2/ANG/LDLR/SOX9/WNT11/DUSP1/VLDLR/BMP4/GHR/LHCGR/CRY2/ELANE/ENPP1/PDK4/DUSP4/IRS2/PPP1R3C/TENM1/CRLF1/VEGFA/EREG/DDIT4/TNF/LIF/EPHA7/A…	146	BP
GO:0023014	signal transduction by protein phosphorylation	96/773	886/17910	4.13181e-17	2.08471e-15	1.31108e-15	GADD45A/ATF3/SPRY2/KLF4/MYOC/GADD45B/ZFP36/GDF15/ADIPOQ/NTRK2/MYC/PER1/FOXO1/CX3CL1/CCN1/SFRP1/HBEGF/EGFR/JUN/LMO3/DUSP8/AR/SASH1/RB1CC1/LEP/FGF2/SOX9/DUSP1/BMP4/ZFP36L2/GHR/ELANE/DUSP4/CRYAB/MAPK8/IRS2/TENM1/VEGFA/EREG/TNF/BTC/LIF/EPHA7/ADRA2C/AREG/IL6/IGF2/PTPN6/CCL5/CCR5/CD27/PSMB9/GFRA2/PTPRC/CSK/RASSF2/SYK/SORL1/P2RY6/IL2RG/CTSH/WNT5A/TNFSF11/PSMB8/CSF2RB/GBP1/CCR7/CCR1/LAT/MAPK13/PSME2/RASG…	96	BP
GO:0040012	regulation of locomotion	106/773	1035/17910	4.37495e-17	2.19227e-15	1.37872e-15	APOD/LAMA2/SPRY2/FAM107A/MAGI2/KLF4/MYOC/FOXO3/VEGFD/SMAD3/PPARG/ADIPOQ/IL1R1/CX3CL1/SDC4/PLPP3/CCN1/LAMA3/PTGS2/DDR2/BMP5/SFRP1/HBEGF/EGFR/JUN/SASH1/FGF2/PTPRG/SOX9/WNT11/PC/HAS1/DUSP1/BMP4/ELANE/RHOB/FOXC2/PRKG1/EFNB2/IRS2/VEGFA/CCL25/FOXO4/EREG/TNF/BTC/CCL20/IL6/GNRH1/IGFBP5/RAC2/CXCL13/CCL5/NCKAP1L/PTPRC/DOCK10/CORO1A/AIF1/THY1/CXCL10/LRRC15/ITGA4/ARHGDIB/SORL1/SPOCK2/LEF1/P2RY6/SEMA4D/COL1A1…	106	BP
GO:0051174	regulation of phosphorus metabolic process	146/773	1673/17910	4.40684e-17	2.19323e-15	1.37933e-15	GADD45A/FABP4/ATF3/SPRY2/MAGI2/KLF4/MYOC/SMAD3/GADD45B/GDF15/PPP1R15A/TSPYL2/EDNRB/ADIPOQ/NTRK2/MYC/RBPMS/PER1/FOXO1/CX3CL1/SDC4/SOCS2/PLPP3/CCN1/SOCS3/EGR1/PTGS2/DDR2/BMP5/SFRP1/GPD1/ADCY2/HBEGF/EGFR/JUN/LMO3/DUSP8/GPRC5A/CDKN1A/TOM1L1/AR/SASH1/HES1/RB1CC1/LEP/FGF2/ANG/LDLR/SOX9/WNT11/DUSP1/VLDLR/BMP4/GHR/LHCGR/CRY2/ELANE/ENPP1/PDK4/DUSP4/IRS2/PPP1R3C/TENM1/CRLF1/VEGFA/EREG/DDIT4/TNF/LIF/EPHA7/A…	146	BP
GO:0010562	positive regulation of phosphorus metabolic process	105/773	1025/17910	6.18745e-17	3.03808e-15	1.91066e-15	GADD45A/SPRY2/MAGI2/SMAD3/GADD45B/GDF15/PPP1R15A/EDNRB/ADIPOQ/NTRK2/RBPMS/CX3CL1/SDC4/CCN1/SOCS3/EGR1/PTGS2/DDR2/BMP5/GPD1/ADCY2/HBEGF/EGFR/JUN/GPRC5A/CDKN1A/TOM1L1/AR/SASH1/HES1/RB1CC1/LEP/FGF2/ANG/SOX9/WNT11/VLDLR/BMP4/GHR/LHCGR/ELANE/TENM1/CRLF1/VEGFA/EREG/TNF/LIF/EPHA7/ADRA2C/AREG/IL6/IGF2/CCL5/NCKAP1L/PLEK/CD27/PTPRC/CSK/LILRB2/ADCY7/AIF1/RASSF2/SYK/P2RY6/PPP1R16B/SEMA4D/WNT5A/TNFSF11/LCP2/C…	105	BP
GO:0045937	positive regulation of phosphate metabolic process	105/773	1025/17910	6.18745e-17	3.03808e-15	1.91066e-15	GADD45A/SPRY2/MAGI2/SMAD3/GADD45B/GDF15/PPP1R15A/EDNRB/ADIPOQ/NTRK2/RBPMS/CX3CL1/SDC4/CCN1/SOCS3/EGR1/PTGS2/DDR2/BMP5/GPD1/ADCY2/HBEGF/EGFR/JUN/GPRC5A/CDKN1A/TOM1L1/AR/SASH1/HES1/RB1CC1/LEP/FGF2/ANG/SOX9/WNT11/VLDLR/BMP4/GHR/LHCGR/ELANE/TENM1/CRLF1/VEGFA/EREG/TNF/LIF/EPHA7/ADRA2C/AREG/IL6/IGF2/CCL5/NCKAP1L/PLEK/CD27/PTPRC/CSK/LILRB2/ADCY7/AIF1/RASSF2/SYK/P2RY6/PPP1R16B/SEMA4D/WNT5A/TNFSF11/LCP2/C…	105	BP
GO:0032496	response to lipopolysaccharide	50/773	295/17910	7.01767e-17	3.42275e-15	2.15258e-15	PCK1/TIMP4/ZFP36/ADM/EDNRB/CX3CL1/TFPI/PTGS2/SLPI/SASH1/APOB/NR1D1/HMGB2/CNR1/ASS1/ELANE/MAPK8/FOS/TNF/IL6/GNRH1/CCL5/CCR5/LILRB2/PLCG2/CXCL10/CXCL6/CD6/CASP1/LY86/HCK/WNT5A/CD14/CSF2RB/CCR7/IDO1/CX3CR1/S100A8/IL10RA/LY96/JAK2/CD180/ALPL/P2RX7/LILRB1/CD55/IL18/LOXL1/FMO1/TAC1	50	BP
GO:0043066	negative regulation of apoptotic process	96/773	894/17910	7.47748e-17	3.62287e-15	2.27843e-15	SPRY2/KLF4/BCL6/TCF7L2/SMAD3/EDNRB/NTRK2/MYC/FOXO1/CX3CL1/SOCS2/CCN1/SOCS3/PTGS2/BMP5/NOL3/SFRP1/EGFR/JUN/BTG2/CTH/NR4A2/CDKN1A/DYRK3/AR/RB1CC1/LEP/RAMP2/SOX9/WNT11/DUSP1/FOXC1/HMGB2/BMP4/IER3/HSPB6/TOX3/FOXC2/PDK4/CRYAB/MAPK8/IRS2/RETREG1/CRLF1/VEGFA/GATA6/YAP1/TNF/BTC/TNFRSF10D/IL6/GNRH1/MDM4/CCL5/UCP2/CCR5/NCKAP1L/PIM2/CD27/CORO1A/LAMP3/AIF1/IL7R/LEF1/HCK/MSX2/SEMA4D/CTSH/WNT5A/CD38/TNFSF10/CC…	96	BP
GO:0002250	adaptive immune response	72/773	563/17910	9.26341e-17	4.45863e-15	2.80404e-15	C6/BCL6/IL1R1/C7/TNF/IL6/JCHAIN/PTPN6/CXCL13/CD247/CD3D/TNFRSF17/BTN3A3/CD27/PTPRC/CSK/LAMP3/CD48/LILRB2/ADCY7/CD79A/LILRB3/CD86/LILRB4/CD6/PRF1/IL7R/SYK/CTSS/C2/LEF1/ITK/BTN3A1/CR1/BTN3A2/CCR2/CTSH/SH2D1A/CTSC/CLEC10A/BTK/PRKCB/LAT/ZAP70/CD3E/SLAMF1/BATF/CCR6/JAK2/GATA3/LAIR1/P2RX7/FCGR2B/SIT1/LY9/CD19/CD3G/LILRB1/CD55/TRAT1/CD7/CD28/CCL19/IL18/TFRC/RSAD2/CD40LG/PRDM1/XCL1/LAG3/C4BPB/CD79B	72	BP
GO:0001944	vasculature development	88/773	784/17910	1.12649e-16	5.38655e-15	3.38762e-15	C6/AGTR1/APOD/SPRY2/KLF4/TGFBR3/TCF7L2/ADM/PPARG/JUNB/NTRK2/FOXO1/CX3CL1/CCN1/NR4A1/SOCS3/EGR1/PTGS2/SFRP1/TIPARP/JUN/CTH/DHCR7/SASH1/APOB/HES1/LEP/FGF2/ANG/RAMP2/LDLR/WNT11/SEMA3E/GPC3/FOXC1/NPR1/BMP4/HSPB6/RHOB/GJA4/FOXC2/EFNB2/KLF5/VEGFA/FOXO4/EREG/GATA6/YAP1/PDE3B/LIF/FOSL1/IL6/CXCL13/THY1/CXCL10/COL1A2/ITGB2/STAT1/SYK/LEF1/PPP1R16B/COL1A1/CCR2/CTSH/WNT5A/PRKCB/FAP/APLNR/CYBB/CX3CR1/SH2D2A/AD…	88	BP
GO:2000147	positive regulation of cell motility	70/773	540/17910	1.24632e-16	5.92082e-15	3.72362e-15	SPRY2/FAM107A/MYOC/VEGFD/SMAD3/IL1R1/PLPP3/CCN1/PTGS2/DDR2/HBEGF/EGFR/JUN/SASH1/FGF2/SOX9/WNT11/BMP4/ELANE/RHOB/FOXC2/IRS2/VEGFA/FOXO4/TNF/CCL20/IL6/IGFBP5/RAC2/CXCL13/CCL5/NCKAP1L/PTPRC/CORO1A/AIF1/THY1/CXCL10/LRRC15/ITGA4/SPOCK2/LEF1/P2RY6/SEMA4D/COL1A1/CCR2/CTSH/WNT5A/DOCK4/CCR7/CCR1/PLA2G7/CCR6/JAK2/ITGAX/MDK/GATA3/VEGFC/MMP9/CXCR4/ROR2/C3AR1/CLDN7/CEMIP/CCL19/FGF9/PAK1/POSTN/TNFAIP6/XCL1/TAC1	70	BP
GO:0043069	negative regulation of programmed cell death	97/773	916/17910	1.27315e-16	6.00926e-15	3.77924e-15	SPRY2/KLF4/BCL6/TCF7L2/SMAD3/EDNRB/NTRK2/MYC/FOXO1/CX3CL1/SOCS2/CCN1/SOCS3/PTGS2/BMP5/NOL3/SFRP1/EGFR/JUN/BTG2/CTH/NR4A2/CDKN1A/DYRK3/AR/RB1CC1/LEP/RAMP2/SOX9/WNT11/DUSP1/FOXC1/HMGB2/BMP4/IER3/HSPB6/TOX3/FOXC2/PDK4/CRYAB/MAPK8/IRS2/RETREG1/CRLF1/VEGFA/GATA6/YAP1/TNF/BTC/TNFRSF10D/IL6/GNRH1/MDM4/CCL5/UCP2/CCR5/NCKAP1L/PIM2/CD27/CORO1A/LAMP3/AIF1/PLCG2/IL7R/LEF1/HCK/MSX2/SEMA4D/CTSH/WNT5A/CD38/TNFS…	97	BP
GO:0042098	T cell proliferation	38/773	177/17910	1.31429e-16	6.16366e-15	3.87634e-15	SDC4/HES1/LEP/TNFSF9/BMP4/IL6/GNRH1/IGF2/PTPN6/RAC2/CCL5/NCKAP1L/PTPRC/CORO1A/HLA-DMB/LILRB2/AIF1/CD6/BTN3A1/CCR2/DOCK2/HLA-DPA1/ZAP70/IDO1/IL15/CD3E/PSMB10/P2RX7/LILRB1/CD55/IL2RA/CD28/CCL19/IL18/TFRC/CD40LG/CD24/XCL1	38	BP
GO:0002253	activation of immune response	78/773	647/17910	1.33624e-16	6.22669e-15	3.91598e-15	C6/C7/APOB/NR1D1/PTPN6/CD247/CD3D/NCKAP1L/LCK/PSMB9/PTPRC/CSK/MICB/FCN1/THY1/CD79A/PLCG2/ICAM3/ITGB2/AIM2/MNDA/LILRB4/SYK/VAV1/CTSS/C2/ITK/LPXN/HCK/CYFIP2/BTN3A1/CR1/CYBA/ARPC5/CLEC10A/BTK/THEMIS2/S100A9/CD38/PRKCB/CD14/LCP2/PSMB8/FYB1/GBP1/CCR7/LAT/HLA-DPA1/ZAP70/FCGR3A/PSME2/CD3E/S100A8/FCGR2A/KCNN4/LY96/TLR1/MS4A1/CFP/PSMB10/GATA3/FCGR2B/CD19/MARCO/CD3G/CTSB/C3AR1/ARRB2/CD55/TRAT1/CNPY3/BIRC3/…	78	BP
GO:0030335	positive regulation of cell migration	68/773	516/17910	1.49038e-16	6.90103e-15	4.34008e-15	SPRY2/FAM107A/MYOC/VEGFD/SMAD3/IL1R1/PLPP3/CCN1/PTGS2/DDR2/HBEGF/EGFR/JUN/SASH1/FGF2/SOX9/WNT11/BMP4/ELANE/RHOB/FOXC2/IRS2/VEGFA/FOXO4/TNF/CCL20/IL6/IGFBP5/RAC2/CXCL13/CCL5/NCKAP1L/PTPRC/CORO1A/AIF1/THY1/CXCL10/LRRC15/ITGA4/LEF1/P2RY6/SEMA4D/COL1A1/CCR2/CTSH/WNT5A/DOCK4/CCR7/CCR1/PLA2G7/CCR6/JAK2/ITGAX/MDK/GATA3/VEGFC/MMP9/CXCR4/ROR2/C3AR1/CEMIP/CCL19/FGF9/PAK1/POSTN/TNFAIP6/XCL1/TAC1	68	BP
GO:0051272	positive regulation of cellular component movement	71/773	555/17910	1.51065e-16	6.93194e-15	4.35951e-15	SPRY2/FAM107A/MYOC/VEGFD/BCL6/SMAD3/IL1R1/PLPP3/CCN1/PTGS2/DDR2/HBEGF/EGFR/JUN/SASH1/FGF2/SOX9/WNT11/BMP4/ELANE/RHOB/FOXC2/IRS2/VEGFA/FOXO4/TNF/CCL20/IL6/IGFBP5/RAC2/CXCL13/CCL5/NCKAP1L/PTPRC/CORO1A/AIF1/THY1/CXCL10/LRRC15/ITGA4/SPOCK2/LEF1/P2RY6/SEMA4D/COL1A1/CCR2/CTSH/WNT5A/DOCK4/CCR7/CCR1/PLA2G7/CCR6/JAK2/ITGAX/MDK/GATA3/VEGFC/MMP9/CXCR4/ROR2/C3AR1/CLDN7/CEMIP/CCL19/FGF9/PAK1/POSTN/TNFAIP6/XCL…	71	BP
GO:0002275	myeloid cell activation involved in immune response	70/773	542/17910	1.51601e-16	6.93194e-15	4.35951e-15	GSN/SERPINA3/SLPI/STBD1/PTX3/PRG2/AGPAT2/ELANE/HP/OLFM4/SLC2A3/PTPN6/RAC2/NCKAP1L/PTPRC/ITGAL/HK3/ALOX5/LILRB2/FCN1/LILRB3/SELL/ITGB2/MNDA/ARHGAP45/SYK/CTSS/ADGRE2/CR1/CYBA/CCR2/CTSH/ARPC5/PRDX4/CTSC/BTK/AGA/S100A9/CD14/CD53/FCGR3B/GMFG/DOCK2/STK10/LAT/CYBB/RASGRP1/LTA4H/S100A8/FCGR2A/SLAMF1/CFP/ITGAX/VAMP8/QPCT/CD33/GGH/LAIR1/LYZ/MMP9/TYROBP/CD58/CTSB/C3AR1/OLR1/STXBP2/CD55/TNFAIP6/CXCL1/VNN1	70	BP
GO:0050671	positive regulation of lymphocyte proliferation	32/773	125/17910	1.53366e-16	6.96909e-15	4.38288e-15	BCL6/CDKN1A/HES1/LEP/IRS2/IL6/IGF2/CCL5/NCKAP1L/PTPRC/CORO1A/HLA-DMB/LILRB2/AIF1/CD6/CCR2/CD38/HLA-DPA1/ZAP70/IL15/CD3E/IL7/CD55/IL2RA/CD28/CCL19/IL18/TFRC/CD40LG/CD24/XCL1/TAC1	32	BP
GO:0071495	cellular response to endogenous stimulus	122/773	1305/17910	1.6981e-16	7.66871e-15	4.82288e-15	KLF9/AGTR1/PCK1/FAM107A/MAGI2/KLF4/TGFBR3/FOXO3/MAP1B/SMAD3/ZFP36/GDF15/PPARG/LPL/ZEB1/LTBP4/ADIPOQ/NTRK2/PER1/FOXO1/SOCS2/TFPI/FOSB/CCN1/NR4A1/EGR1/PTGS2/FSTL3/SORBS1/SFRP1/GPD1/ADCY2/CHRDL1/EGFR/JUN/LMO3/NR4A2/P2RY2/INHBB/KAT5/AR/APOB/HES1/ATP1A2/CLDN5/LEP/FGF2/SOX9/HAS1/DUSP1/GPC3/FOXC1/NR1D1/BMP4/ZFP36L2/GHR/ASS1/LHCGR/CRY2/ENPP1/FOXC2/PDK4/KLF5/IRS2/FOS/FOXO4/GATA6/DDIT4/YAP1/CASQ2/TNF/USP9Y…	122	BP
GO:0032946	positive regulation of mononuclear cell proliferation	32/773	126/17910	1.97305e-16	8.85571e-15	5.56938e-15	BCL6/CDKN1A/HES1/LEP/IRS2/IL6/IGF2/CCL5/NCKAP1L/PTPRC/CORO1A/HLA-DMB/LILRB2/AIF1/CD6/CCR2/CD38/HLA-DPA1/ZAP70/IL15/CD3E/IL7/CD55/IL2RA/CD28/CCL19/IL18/TFRC/CD40LG/CD24/XCL1/TAC1	32	BP
GO:0001932	regulation of protein phosphorylation	123/773	1324/17910	2.02412e-16	9.02953e-15	5.6787e-15	GADD45A/FABP4/ATF3/SPRY2/KLF4/MYOC/GADD45B/GDF15/TSPYL2/EDNRB/ADIPOQ/NTRK2/MYC/RBPMS/PER1/FOXO1/CX3CL1/SDC4/PLPP3/CCN1/SOCS3/EGR1/PTGS2/DDR2/BMP5/SFRP1/ADCY2/HBEGF/EGFR/JUN/LMO3/DUSP8/GPRC5A/CDKN1A/TOM1L1/AR/SASH1/HES1/RB1CC1/LEP/FGF2/ANG/SOX9/WNT11/DUSP1/VLDLR/BMP4/GHR/ELANE/ENPP1/DUSP4/TENM1/CRLF1/VEGFA/EREG/DDIT4/TNF/LIF/EPHA7/ADRA2C/AREG/IL6/IGF2/PTPN6/RAC2/CCL5/NCKAP1L/CD27/GFRA2/PTPRC/CSK/A…	123	BP
GO:0072358	cardiovascular system development	88/773	792/17910	2.10623e-16	9.33889e-15	5.87325e-15	C6/AGTR1/APOD/SPRY2/KLF4/TGFBR3/TCF7L2/ADM/PPARG/JUNB/NTRK2/FOXO1/CX3CL1/CCN1/NR4A1/SOCS3/EGR1/PTGS2/SFRP1/TIPARP/JUN/CTH/DHCR7/SASH1/APOB/HES1/LEP/FGF2/ANG/RAMP2/LDLR/WNT11/SEMA3E/GPC3/FOXC1/NPR1/BMP4/HSPB6/RHOB/GJA4/FOXC2/EFNB2/KLF5/VEGFA/FOXO4/EREG/GATA6/YAP1/PDE3B/LIF/FOSL1/IL6/CXCL13/THY1/CXCL10/COL1A2/ITGB2/STAT1/SYK/LEF1/PPP1R16B/COL1A1/CCR2/CTSH/WNT5A/PRKCB/FAP/APLNR/CYBB/CX3CR1/SH2D2A/AD…	88	BP
GO:0032103	positive regulation of response to external stimulus	51/773	315/17910	2.44892e-16	1.0793e-14	6.78773e-15	AGTR1/FABP4/VEGFD/SMAD3/LPL/CX3CL1/PTGS2/EGFR/SASH1/FGF2/LDLR/CNR1/VEGFA/TNF/IL6/RAC2/CXCL13/CCL5/NCKAP1L/AIF1/CXCL10/ITGB2/CD6/LY86/CYBA/CCR2/CTSC/WNT5A/BTK/S100A9/TNFSF11/CCR7/CCR1/PLA2G7/MAPK13/IDO1/IL15/S100A8/LY96/JAK2/CD180/MDK/VAMP8/VEGFC/CXCR4/C3AR1/CD28/CCL19/IL18/XCL1/TAC1	51	BP
GO:0009653	anatomical structure morphogenesis	193/773	2535/17910	2.60608e-16	1.14168e-14	7.18008e-15	ZBTB16/C6/AGTR1/WASF3/APOD/LAMA2/ABLIM1/SPRY2/MAGI2/KLF4/TGFBR3/MYOC/FOXO3/MAP1B/BCL6/SMAD3/GDF15/ADM/PPARG/ZEB1/ADIPOQ/JUNB/NTRK2/MYH11/MYC/FOXO1/CX3CL1/SDC4/CCN1/WEE1/LAMA3/NR4A1/SOCS3/PTGS2/DIO3/BMP5/SFRP1/OLFM1/ITGA7/IFRD1/CDC42EP4/TIPARP/HBEGF/EGFR/JUN/NR4A2/ETS2/ARID5B/AR/SASH1/APOB/HES1/NPY1R/CLDN5/LEP/FGF2/ANG/RAMP2/LDLR/SOX9/WNT11/SEMA3E/GPC3/FOXC1/VLDLR/NPR1/BMP4/OSR2/IER3/HSPB6/NEUROG3…	193	BP
GO:0002768	immune response-regulating cell surface receptor signaling pathway	61/773	434/17910	2.81011e-16	1.22374e-14	7.6961e-15	JUN/MAPK8/FOS/PTPN6/CD247/CD3D/NCKAP1L/LCK/PSMB9/PTPRC/CSK/MICB/LILRB2/FCN1/THY1/CD79A/PLCG2/ICAM3/MNDA/LILRB4/SYK/VAV1/ITK/LPXN/HCK/CYFIP2/BTN3A1/CR1/ARPC5/CLEC10A/BTK/THEMIS2/CD38/PRKCB/LCP2/PSMB8/FYB1/GBP1/CCR7/LAT/HLA-DPA1/ZAP70/FCGR3A/PSME2/CD3E/FCGR2A/KCNN4/MS4A1/PSMB10/GATA3/FCGR2B/CD19/CD3G/LILRB1/C3AR1/TRAT1/PAK1/HLA-DRA/CD24/MAP3K1/HLA-DRB4	61	BP
GO:0045055	regulated exocytosis	86/773	768/17910	2.99748e-16	1.29761e-14	8.16069e-15	GSN/VEGFD/SERPINA3/SLPI/STBD1/PTX3/PRG2/CNR1/AGPAT2/ELANE/SYN2/TF/HP/NLGN1/VEGFA/OLFM4/SLC2A3/IGF2/PTPN6/RAC2/NCKAP1L/PLEK/PTPRC/ITGAL/HK3/CORO1A/ALOX5/LILRB2/FCN1/LILRB3/SELL/ITGB2/MNDA/ARHGAP45/SYK/CTSS/HCK/ADGRE2/CR1/SRGN/CYBA/CCR2/CTSH/ARPC5/PRDX4/CTSC/BTK/AGA/S100A9/PRKCB/CD14/CD53/FCGR3B/GMFG/DOCK2/STK10/LAT/CYBB/RASGRP1/LTA4H/S100A8/FCGR2A/CFP/ITGAX/VAMP8/QPCT/CD33/GGH/VEGFC/LAIR1/P2RX7/FC…	86	BP
GO:1902533	positive regulation of intracellular signal transduction	103/773	1019/17910	3.17783e-16	1.36759e-14	8.6008e-15	GADD45A/SPRY2/MYOC/TCF7L2/GADD45B/GDF15/ADIPOQ/NTRK2/CX3CL1/SOCS3/HBEGF/EGFR/JUN/CTH/AR/SASH1/HES1/RB1CC1/LEP/FGF2/SOX9/WNT11/NPR1/BMP4/GHR/ELANE/IRS2/TENM1/NLGN1/CRLF1/VEGFA/S100B/EREG/TNF/BTC/PMAIP1/LIF/ADRA2C/AREG/IL6/IGFBP5/IGF2/PTPN6/RAC2/CCL5/PIM2/LCK/CD27/PTPRC/CSK/CD86/P2RX5/RASSF2/IL7R/SYK/VAV1/P2RY6/CASP1/SEMA4D/WNT5A/SECTM1/S100A9/PRKCB/CD14/TNFSF11/CRLF3/TNFSF10/CCR7/CCR1/ZAP70/IL15/R…	103	BP
GO:0043062	extracellular structure organization	57/773	387/17910	3.33649e-16	1.42747e-14	8.97739e-15	AGTR1/LAMA2/SMAD3/LPL/MYH11/SDC4/CCN1/LAMA3/DDR2/ITGA7/NID1/PTX3/APOB/FGF2/RAMP2/SOX9/HAS1/FOXC1/FBLN2/ELANE/FOXC2/COL4A5/DPP4/TNF/GPM6B/IL6/MATN3/SDC1/MMP3/ITGAL/NID2/MMP1/COL1A2/ICAM3/ITGB2/LCP1/ITGA4/CTSS/SPOCK2/ITGB7/COL1A1/PRDX4/FLRT2/COL5A2/FAP/PLA2G7/ADAM12/COL3A1/MMP13/SPP1/ITGAX/SPINT2/MMP9/TIMP1/COL5A1/LOXL1/APOC4	57	BP
GO:0042325	regulation of phosphorylation	131/773	1467/17910	4.24834e-16	1.80403e-14	1.13456e-14	GADD45A/FABP4/ATF3/SPRY2/KLF4/MYOC/GADD45B/GDF15/TSPYL2/EDNRB/ADIPOQ/NTRK2/MYC/RBPMS/PER1/FOXO1/CX3CL1/SDC4/SOCS2/PLPP3/CCN1/SOCS3/EGR1/PTGS2/DDR2/BMP5/SFRP1/GPD1/ADCY2/HBEGF/EGFR/JUN/LMO3/DUSP8/GPRC5A/CDKN1A/TOM1L1/AR/SASH1/HES1/RB1CC1/LEP/FGF2/ANG/SOX9/WNT11/DUSP1/VLDLR/BMP4/GHR/ELANE/ENPP1/DUSP4/IRS2/TENM1/CRLF1/VEGFA/EREG/DDIT4/TNF/LIF/EPHA7/ADRA2C/AREG/IL6/IGF2/PTPN6/RAC2/CCL5/NCKAP1L/CD27/G…	131	BP
GO:0040007	growth	98/773	948/17910	4.26595e-16	1.80403e-14	1.13456e-14	AGTR1/APOD/SPRY2/FAM107A/MAGI2/TGFBR3/GSN/FOXO3/MAP1B/BCL6/SMAD3/GDF15/TNS2/ADM/PPARG/TSPYL2/LTBP4/SOCS2/DCAF1/SOCS3/DDR2/DIO3/ACACB/SFRP1/OLFM1/IFRD1/SLC6A3/HBEGF/EGFR/DHCR7/ARID5B/PTX3/KAT5/CDKN1A/AR/ING1/NPY1R/LEP/FGF2/SOX9/WNT11/SPOCK1/GPC3/FOXC1/NPR1/BMP4/GHR/ELANE/RBP4/ENPP1/FOXC2/COBL/CRYAB/KLF5/MT1X/VEGFA/PLS1/EREG/GATA6/YAP1/TNF/EPHA7/SGCA/GAS1/AREG/IGFBP5/IGF2/ITGA4/LEF1/MSX2/CYFIP2/SEM…	98	BP
GO:0002757	immune response-activating signal transduction	71/773	567/17910	4.70758e-16	1.97935e-14	1.24482e-14	APOB/NR1D1/PTPN6/CD247/CD3D/NCKAP1L/LCK/PSMB9/PTPRC/CSK/MICB/FCN1/THY1/CD79A/PLCG2/ICAM3/ITGB2/MNDA/LILRB4/SYK/VAV1/CTSS/ITK/LPXN/HCK/CYFIP2/BTN3A1/CR1/CYBA/ARPC5/CLEC10A/BTK/THEMIS2/S100A9/CD38/PRKCB/CD14/LCP2/PSMB8/FYB1/GBP1/CCR7/LAT/HLA-DPA1/ZAP70/FCGR3A/PSME2/CD3E/S100A8/FCGR2A/KCNN4/LY96/TLR1/MS4A1/PSMB10/GATA3/FCGR2B/CD19/MARCO/CD3G/CTSB/C3AR1/ARRB2/TRAT1/CNPY3/BIRC3/PAK1/RSAD2/HLA-DRA/MAP3…	71	BP
GO:0016310	phosphorylation	176/773	2243/17910	4.90012e-16	2.04853e-14	1.28833e-14	GADD45A/FABP4/ATF3/SPRY2/KLF4/TGFBR3/MYOC/GADD45B/ZFP36/GDF15/ITPKC/TSPYL2/EDNRB/ADIPOQ/NTRK2/MYC/RBPMS/PER1/FOXO1/CX3CL1/SDC4/SOCS2/DCAF1/PLPP3/CCN1/WEE1/SOCS3/EGR1/PTGS2/DDR2/BMP5/SFRP1/GPD1/ADCY2/HBEGF/EGFR/JUN/LMO3/DUSP8/LIPE/GPRC5A/CDKN1A/DYRK3/TOM1L1/AR/SASH1/HES1/RB1CC1/LEP/SPEG/FGF2/ANG/SOX9/WNT11/DUSP1/VLDLR/NPR1/BMP4/ZFP36L2/GHR/ELANE/ENPP1/PDK4/DUSP4/CRYAB/MAPK8/IRS2/PHKA1/TENM1/CRLF1/…	176	BP
GO:0050851	antigen receptor-mediated signaling pathway	42/773	224/17910	5.61494e-16	2.33403e-14	1.46788e-14	PTPN6/CD247/CD3D/NCKAP1L/LCK/PSMB9/PTPRC/CSK/THY1/CD79A/PLCG2/MNDA/LILRB4/SYK/ITK/LPXN/BTN3A1/BTK/THEMIS2/CD38/PRKCB/LCP2/PSMB8/FYB1/GBP1/CCR7/LAT/HLA-DPA1/ZAP70/PSME2/CD3E/KCNN4/MS4A1/PSMB10/GATA3/FCGR2B/CD19/CD3G/TRAT1/PAK1/HLA-DRA/HLA-DRB4	42	BP
GO:0006796	phosphate-containing compound metabolic process	223/773	3115/17910	5.85925e-16	2.42182e-14	1.52309e-14	GADD45A/FABP4/ATF3/SPRY2/MAGI2/KLF4/TGFBR3/MYOC/SMAD3/GADD45B/ZFP36/GDF15/TNS2/ITPKC/LPL/PPP1R15A/TSPYL2/EDNRB/FMO2/ADIPOQ/NTRK2/AASS/MYC/RBPMS/PER1/FOXO1/CX3CL1/SDC4/SOCS2/DCAF1/PLPP3/CCN1/WEE1/PIGA/SCD/SOCS3/EGR1/PTGS2/DDR2/ACACB/BMP5/SFRP1/GPD1/FADS1/ADCY2/FASN/HBEGF/EGFR/JUN/LMO3/DUSP8/LIPE/GPRC5A/CDKN1A/DYRK3/TOM1L1/AR/SASH1/HES1/RB1CC1/ATP1A2/LEP/SPEG/FGF2/ANG/PTPRG/LDLR/SOX9/PDE9A/WNT11/DU…	223	BP
GO:0040017	positive regulation of locomotion	71/773	570/17910	6.21869e-16	2.54638e-14	1.60142e-14	SPRY2/FAM107A/MYOC/VEGFD/SMAD3/IL1R1/PLPP3/CCN1/PTGS2/DDR2/HBEGF/EGFR/JUN/SASH1/FGF2/SOX9/WNT11/PC/BMP4/ELANE/RHOB/FOXC2/IRS2/VEGFA/FOXO4/TNF/CCL20/IL6/IGFBP5/RAC2/CXCL13/CCL5/NCKAP1L/PTPRC/CORO1A/AIF1/THY1/CXCL10/LRRC15/ITGA4/SPOCK2/LEF1/P2RY6/SEMA4D/COL1A1/CCR2/CTSH/WNT5A/DOCK4/CCR7/CCR1/PLA2G7/CCR6/JAK2/ITGAX/MDK/GATA3/VEGFC/MMP9/CXCR4/ROR2/C3AR1/CLDN7/CEMIP/CCL19/FGF9/PAK1/POSTN/TNFAIP6/XCL1/…	71	BP
GO:0050727	regulation of inflammatory response	64/773	479/17910	6.2302e-16	2.54638e-14	1.60142e-14	C6/AGTR1/FABP4/APOD/KLF4/SMAD3/PPARG/LPL/EDNRB/ADIPOQ/IL1R1/PER1/CX3CL1/C7/SOCS3/PTGS2/EGFR/LEP/LDLR/NR1D1/CNR1/ELANE/TNF/IL6/CCL5/MMP3/PTPRC/ADCY7/ITGB2/CD6/C2/CST7/HCK/CR1/CCR2/CTSC/WNT5A/BTK/S100A9/TNFSF11/CCR7/PLA2G7/MAPK13/IDO1/IL15/S100A8/JAK2/CFP/MDK/VAMP8/GATA3/FCGR2B/MMP9/CD19/C3AR1/CD55/IL2RA/CD28/BIRC3/IL18/TNFAIP6/XCL1/C4BPB/TAC1	64	BP
GO:0009897	external side of plasma membrane	39/773	199/18675	3.46827e-16	2.55496e-14	1.97549e-14	TGFBR3/IL1R1/SERPINA5/LDLR/TF/NLGN1/SCNN1B/TNF/SDC1/CCR5/CD2/PTPRC/FCN1/THY1/CD79A/CXCL10/ITGB2/CXCL9/CD8A/IL7R/IL2RG/CD14/CCR1/FCGR3A/CD3E/MS4A1/CD33/P2RX7/FCGR2B/CD19/LILRB1/IL2RA/CD28/ICOS/KLRD1/TFRC/CD40LG/IL2RB/LAG3	39	CC
GO:0016192	vesicle-mediated transport	156/773	1899/17910	6.99475e-16	2.84298e-14	1.78796e-14	MAGI2/GSN/VEGFD/SERPINA3/ADM/PPARG/ADIPOQ/SDC4/RHOBTB3/SLPI/STBD1/SRPX/AMPH/PTX3/EHBP1/GOLGA2/APOB/PRG2/LEP/RAMP2/LDLR/GPRASP1/GPC3/VLDLR/CNR1/GHR/GULP1/FNBP1L/AGPAT2/ELANE/RHOB/SYN2/STON1/ENPP1/TF/HP/EFNB2/NLGN1/VEGFA/ARC/ANKRD28/TNF/TSPAN1/OLFM4/GAS1/AREG/SLC2A3/IGF2/JCHAIN/PTPN6/RAC2/SDC1/CCL5/CD247/NCKAP1L/PLEK/PTPRC/ITGAL/HK3/CSK/CORO1A/ALOX5/LILRB2/AIF1/FCN1/LILRB3/SELL/PLCG2/ICAM3/ITGB2/AR…	156	BP
GO:0001568	blood vessel development	84/773	751/17910	7.3535e-16	2.97228e-14	1.86927e-14	C6/AGTR1/APOD/SPRY2/KLF4/TGFBR3/TCF7L2/ADM/PPARG/JUNB/NTRK2/FOXO1/CX3CL1/CCN1/NR4A1/SOCS3/EGR1/PTGS2/SFRP1/TIPARP/JUN/DHCR7/SASH1/APOB/HES1/LEP/FGF2/ANG/RAMP2/LDLR/WNT11/SEMA3E/GPC3/FOXC1/NPR1/BMP4/HSPB6/RHOB/GJA4/FOXC2/EFNB2/KLF5/VEGFA/FOXO4/EREG/GATA6/YAP1/PDE3B/FOSL1/IL6/CXCL13/THY1/CXCL10/COL1A2/ITGB2/STAT1/SYK/LEF1/PPP1R16B/COL1A1/CCR2/CTSH/WNT5A/PRKCB/FAP/APLNR/CYBB/CX3CR1/SH2D2A/ADAM12/COL…	84	BP
GO:0042129	regulation of T cell proliferation	34/773	149/17910	7.62133e-16	3.06361e-14	1.92671e-14	SDC4/HES1/LEP/TNFSF9/BMP4/IL6/GNRH1/IGF2/PTPN6/RAC2/CCL5/NCKAP1L/PTPRC/CORO1A/HLA-DMB/LILRB2/AIF1/CD6/CCR2/HLA-DPA1/ZAP70/IDO1/IL15/CD3E/LILRB1/CD55/IL2RA/CD28/CCL19/IL18/TFRC/CD40LG/CD24/XCL1	34	BP
GO:0032268	regulation of cellular protein metabolic process	187/773	2452/17910	7.69299e-16	3.07552e-14	1.9342e-14	GADD45A/C6/AGTR1/FABP4/ATF3/SPRY2/FAM107A/MAGI2/KLF4/GSN/MYOC/FOXO3/BCL6/SMAD3/GADD45B/ZFP36/GDF15/PPARG/PPP1R15A/TSPYL2/EDNRB/ADIPOQ/NTRK2/MYC/RBPMS/PER1/FOXO1/CX3CL1/SDC4/TFPI/PLPP3/CCN1/EIF1/SOCS3/EGR1/PTGS2/DDR2/BMP5/NOL3/SFRP1/ADCY2/SLPI/HBEGF/EGFR/JUN/BTG2/LMO3/DUSP8/KAT5/GPRC5A/CDKN1A/TOM1L1/AR/SASH1/GOLGA2/HES1/RB1CC1/LEP/FGF2/ANG/LDLR/SOX9/WNT11/SPOCK1/DUSP1/GPC3/VLDLR/BMP4/ZFP36L2/GHR/C…	187	BP
GO:0051050	positive regulation of transport	97/773	942/17910	7.91348e-16	3.14647e-14	1.97882e-14	MAGI2/TCF7L2/SMAD3/PPARG/LPL/EDNRB/ADIPOQ/CX3CL1/SDC4/PTGS2/SORBS1/GLRX/EGFR/P2RY2/INHBB/PTX3/LEP/ANG/GPC3/NPR1/CNR1/FXYD1/RBP4/TF/MAPK8/IRS2/TENM1/NLGN1/VEGFA/MYOM1/TNF/TSPAN1/PMAIP1/ZIC1/IL6/RAC2/SDC1/CCL5/NCKAP1L/CD2/PTPRC/AIF1/FCN1/THY1/PLCG2/GZMB/CXCL10/ITGB2/AIM2/CXCL9/P2RX5/SYK/CTSS/SORL1/C2/P2RY6/CASP1/IL2RG/CYBA/CCR2/WNT5A/CD38/CD14/TNFSF11/DOCK2/APLNR/CCR1/CA2/IL15/RASGRP1/S100A8/CXCL11…	97	BP
GO:0060548	negative regulation of cell death	101/773	1003/17910	8.25712e-16	3.26536e-14	2.05359e-14	SPRY2/KLF4/BCL6/TCF7L2/NPAS2/SMAD3/EDNRB/NTRK2/MYC/FOXO1/CX3CL1/SOCS2/CCN1/SOCS3/PTGS2/BMP5/NOL3/SFRP1/EGFR/JUN/BTG2/CTH/NR4A2/CDKN1A/DYRK3/AR/RB1CC1/LEP/FGF2/RAMP2/SOX9/WNT11/DUSP1/FOXC1/HMGB2/BMP4/IER3/HSPB6/TOX3/FOXC2/PDK4/CRYAB/MAPK8/IRS2/RETREG1/CRLF1/VEGFA/GATA6/YAP1/TNF/BTC/TNFRSF10D/IL6/GNRH1/MDM4/CCL5/UCP2/CCR5/NCKAP1L/PIM2/CD27/CORO1A/LAMP3/AIF1/PLCG2/IL7R/SORL1/LEF1/HCK/MSX2/SEMA4D/CTS…	101	BP
GO:1902531	regulation of intracellular signal transduction	152/773	1838/17910	1.02499e-15	4.03161e-14	2.53549e-14	GADD45A/ATF3/SPRY2/MAGI2/KLF4/MYOC/BCL6/TCF7L2/GADD45B/GDF15/ADIPOQ/NTRK2/MYC/PER1/FOXO1/CX3CL1/SOCS2/CCN1/SOCS3/PTGS2/PLN/NOL3/SFRP1/HBEGF/EGFR/JUN/LMO3/DUSP8/CTH/KAT5/DYRK3/AR/SASH1/HES1/RB1CC1/LEP/FGF2/SOX9/WNT11/DUSP1/NR1D1/NPR1/BMP4/GHR/IER3/ELANE/RHOB/DUSP4/IRS2/TENM1/NLGN1/CRLF1/VEGFA/S100B/EREG/DDIT4/CASQ2/TNF/BTC/PMAIP1/PDE3B/LIF/EPHA7/ADRA2C/AREG/IL6/MDM4/IGFBP5/IGF2/PTPN6/RAC2/CCL5/PIM…	152	BP
GO:0001819	positive regulation of cytokine production	61/773	446/17910	1.0318e-15	4.0367e-14	2.53869e-14	SMAD3/LPL/ADIPOQ/IL1R1/CX3CL1/EGR1/PTGS2/LEP/WNT11/HMGB2/AGPAT2/ELANE/EREG/TNF/IL6/CD2/PTPRC/LILRB2/AIF1/FCN1/PLCG2/CD86/AIM2/STAT1/CD6/SYK/CASP1/LTB/CYBA/CCR2/WNT5A/CD14/CCR7/HLA-DPA1/CYBB/MAPK13/IDO1/IL15/RASGRP1/CD3E/LY96/JAK2/TLR1/MDK/GATA3/P2RX7/LY9/IL7/TYROBP/CD58/LILRB1/C3AR1/CRTAM/CD28/BIRC3/CCL19/IL18/RSAD2/POSTN/CD40LG/XCL1	61	BP
GO:0030595	leukocyte chemotaxis	38/773	188/17910	1.08397e-15	4.21827e-14	2.65288e-14	VEGFD/EDNRB/CX3CL1/DUSP1/IL6/RAC2/CXCL13/CCL5/CCR5/NCKAP1L/CORO1A/AIF1/CXCL10/ITGB2/CXCL6/SYK/VAV1/ADGRE2/CCR2/WNT5A/S100A9/TNFSF11/CCR7/CCR1/PLA2G7/S100A8/CXCL11/CCR6/CCL13/MDK/VEGFC/CXCR4/CXADR/C3AR1/CXCR3/CCL19/XCL1/GPR18	38	BP
GO:0048585	negative regulation of response to stimulus	139/773	1620/17910	1.21081e-15	4.68692e-14	2.94762e-14	APOD/ATF3/SPRY2/MAGI2/KLF4/TGFBR3/MYOC/FOXO3/BCL6/TCF7L2/SMAD3/GDF15/ADM/PPARG/LPL/PPP1R15A/ADIPOQ/MYC/PER1/FOXO1/CX3CL1/SOCS2/TFPI/IGFBP6/SOCS3/EGR1/PTGS2/FSTL3/BMP5/NOL3/SFRP1/CHRDL1/SLC6A3/HBEGF/EGFR/LMO3/DUSP8/CTH/NR4A2/GPRC5A/CDKN1A/DYRK3/AR/RB1CC1/LEP/FGF2/LDLR/GPRASP1/SOX9/WNT11/DUSP1/GPC3/NR1D1/HMGB2/BMP4/CNR1/CRY2/ELANE/ENPP1/DUSP4/PRKG1/RGS16/SIX3/EREG/DDIT4/YAP1/CASQ2/TSPAN8/TNF/BTC/PD…	139	BP
GO:0051049	regulation of transport	148/773	1773/17910	1.22416e-15	4.71223e-14	2.96353e-14	AGTR1/APOD/MAGI2/RRAD/MAP1B/TCF7L2/SMAD3/PPARG/LPL/EDNRB/ADIPOQ/PER1/CX3CL1/SDC4/PTGS2/SORBS1/GLRX/PLN/SFRP1/EGFR/P2RY2/INHBB/PTX3/ATP1A2/LEP/ANG/GEM/KCNAB1/GPC3/NR1D1/NPR1/BMP4/CNR1/CRY2/FXYD1/RBP4/STON1/ENPP1/TF/CRYAB/MAPK8/EFNB2/IRS2/TENM1/NLGN1/VEGFA/ARC/DPP4/MYOM1/CASQ2/TNF/TSPAN1/PMAIP1/LIF/ADRA2C/GAS1/GPM6B/ZIC1/CLIC5/IL6/PTPN6/RAC2/SDC1/CCL5/UCP2/NCKAP1L/CD2/PTPRC/CSK/CORO1A/LILRB2/AIF1/F…	148	BP
GO:0031401	positive regulation of protein modification process	108/773	1117/17910	1.23023e-15	4.71223e-14	2.96353e-14	GADD45A/SPRY2/FAM107A/MAGI2/BCL6/GADD45B/GDF15/PPP1R15A/EDNRB/ADIPOQ/NTRK2/RBPMS/CX3CL1/SDC4/CCN1/SOCS3/EGR1/PTGS2/DDR2/BMP5/ADCY2/HBEGF/EGFR/JUN/KAT5/GPRC5A/CDKN1A/TOM1L1/AR/SASH1/GOLGA2/HES1/RB1CC1/LEP/FGF2/ANG/SOX9/WNT11/VLDLR/BMP4/GHR/ELANE/TENM1/CRLF1/VEGFA/EREG/TNF/LIF/EPHA7/ADRA2C/AREG/IL6/IGF2/CCL5/NCKAP1L/CD27/PTPRC/CSK/LILRB2/ADCY7/AIF1/NMI/RASSF2/SYK/P2RY6/PPP1R16B/SEMA4D/WNT5A/TNFSF11…	108	BP
GO:0002446	neutrophil mediated immunity	65/773	499/17910	1.28541e-15	4.89794e-14	3.08033e-14	GSN/SERPINA3/SLPI/STBD1/PTX3/PRG2/AGPAT2/ELANE/HP/OLFM4/SLC2A3/IL6/PTPN6/NCKAP1L/PTPRC/ITGAL/HK3/ALOX5/LILRB2/FCN1/LILRB3/SELL/ITGB2/MNDA/CXCL6/ARHGAP45/SYK/CTSS/CR1/CYBA/CTSH/ARPC5/PRDX4/CTSC/AGA/S100A9/CD14/CD53/FCGR3B/GMFG/DOCK2/STK10/CYBB/LTA4H/S100A8/FCGR2A/CFP/ITGAX/VAMP8/QPCT/CD33/GGH/LAIR1/LYZ/MMP9/TYROBP/CD58/CTSB/C3AR1/OLR1/STXBP2/CD55/TNFAIP6/CXCL1/VNN1	65	BP
GO:0070665	positive regulation of leukocyte proliferation	32/773	134/17910	1.34978e-15	5.11658e-14	3.21783e-14	BCL6/CDKN1A/HES1/LEP/IRS2/IL6/IGF2/CCL5/NCKAP1L/PTPRC/CORO1A/HLA-DMB/LILRB2/AIF1/CD6/CCR2/CD38/HLA-DPA1/ZAP70/IL15/CD3E/IL7/CD55/IL2RA/CD28/CCL19/IL18/TFRC/CD40LG/CD24/XCL1/TAC1	32	BP
GO:0006793	phosphorus metabolic process	223/773	3139/17910	1.4058e-15	5.30147e-14	3.33411e-14	GADD45A/FABP4/ATF3/SPRY2/MAGI2/KLF4/TGFBR3/MYOC/SMAD3/GADD45B/ZFP36/GDF15/TNS2/ITPKC/LPL/PPP1R15A/TSPYL2/EDNRB/FMO2/ADIPOQ/NTRK2/AASS/MYC/RBPMS/PER1/FOXO1/CX3CL1/SDC4/SOCS2/DCAF1/PLPP3/CCN1/WEE1/PIGA/SCD/SOCS3/EGR1/PTGS2/DDR2/ACACB/BMP5/SFRP1/GPD1/FADS1/ADCY2/FASN/HBEGF/EGFR/JUN/LMO3/DUSP8/LIPE/GPRC5A/CDKN1A/DYRK3/TOM1L1/AR/SASH1/HES1/RB1CC1/ATP1A2/LEP/SPEG/FGF2/ANG/PTPRG/LDLR/SOX9/PDE9A/WNT11/DU…	223	BP
GO:1902107	positive regulation of leukocyte differentiation	33/773	143/17910	1.43055e-15	5.36713e-14	3.3754e-14	ZBTB16/BCL6/JUN/FOS/TNF/LIF/NCKAP1L/CD27/PTPRC/LILRB2/RUNX3/CD86/LILRB4/IL7R/SYK/LEF1/BTK/TNFSF11/CCR1/ZAP70/CA2/IL15/RASGRP1/MDK/GATA3/IL7/TYROBP/ROR2/IL2RA/EVI2B/CCL19/IL18/VNN1	33	BP
GO:0006887	exocytosis	91/773	862/17910	1.5055e-15	5.61952e-14	3.53413e-14	GSN/VEGFD/SERPINA3/SDC4/SLPI/STBD1/PTX3/PRG2/CNR1/AGPAT2/ELANE/SYN2/TF/HP/NLGN1/VEGFA/OLFM4/SLC2A3/IGF2/PTPN6/RAC2/SDC1/CCL5/NCKAP1L/PLEK/PTPRC/ITGAL/HK3/CORO1A/ALOX5/LILRB2/FCN1/LILRB3/SELL/ITGB2/MNDA/ARHGAP45/SYK/CTSS/HCK/ADGRE2/CR1/SRGN/CYBA/CCR2/CTSH/ARPC5/PRDX4/CTSC/BTK/AGA/S100A9/PRKCB/CD14/CD53/FCGR3B/GMFG/DOCK2/STK10/CCR1/LAT/CYBB/RASGRP1/LTA4H/S100A8/FCGR2A/CFP/ITGAX/VAMP8/QPCT/CD33/GGH/…	91	BP
GO:0032270	positive regulation of cellular protein metabolic process	129/773	1458/17910	1.53527e-15	5.70156e-14	3.58572e-14	GADD45A/C6/AGTR1/SPRY2/FAM107A/MAGI2/KLF4/GSN/BCL6/SMAD3/GADD45B/GDF15/PPARG/PPP1R15A/EDNRB/ADIPOQ/NTRK2/MYC/RBPMS/CX3CL1/SDC4/CCN1/SOCS3/EGR1/PTGS2/DDR2/BMP5/ADCY2/HBEGF/EGFR/JUN/KAT5/GPRC5A/CDKN1A/TOM1L1/AR/SASH1/GOLGA2/HES1/RB1CC1/LEP/FGF2/ANG/LDLR/SOX9/WNT11/VLDLR/BMP4/GHR/ELANE/TENM1/CRLF1/VEGFA/EREG/TNF/PMAIP1/LIF/EPHA7/ADRA2C/AREG/IL6/IGF2/CCL5/NCKAP1L/LCK/CD27/PTPRC/CSK/LILRB2/ADCY7/AIF1/…	129	BP
GO:0001934	positive regulation of protein phosphorylation	94/773	907/17910	1.56085e-15	5.76725e-14	3.62704e-14	GADD45A/SPRY2/GADD45B/GDF15/EDNRB/ADIPOQ/NTRK2/RBPMS/CX3CL1/SDC4/CCN1/SOCS3/EGR1/PTGS2/DDR2/BMP5/ADCY2/HBEGF/EGFR/JUN/GPRC5A/CDKN1A/TOM1L1/AR/SASH1/HES1/RB1CC1/LEP/FGF2/ANG/SOX9/WNT11/VLDLR/BMP4/GHR/ELANE/TENM1/CRLF1/VEGFA/EREG/TNF/LIF/EPHA7/ADRA2C/AREG/IL6/IGF2/CCL5/NCKAP1L/CD27/PTPRC/CSK/ADCY7/AIF1/RASSF2/SYK/P2RY6/SEMA4D/WNT5A/TNFSF11/LCP2/CCR7/APLNR/CCR1/LAT/IL15/RASGRP1/MAP4K1/CX3CR1/CD3E/SL…	94	BP
GO:1903708	positive regulation of hemopoiesis	37/773	182/17910	2.13406e-15	7.84563e-14	4.93414e-14	ZBTB16/FOXO3/BCL6/JUN/FOXC1/HMGB2/FOS/TNF/LIF/NCKAP1L/CD27/PTPRC/LILRB2/RUNX3/CD86/STAT1/LILRB4/IL7R/SYK/LEF1/BTK/TNFSF11/CCR1/ZAP70/CA2/IL15/RASGRP1/MDK/GATA3/IL7/TYROBP/ROR2/IL2RA/EVI2B/CCL19/IL18/VNN1	37	BP
GO:0008285	negative regulation of cell proliferation	83/773	751/17910	2.22305e-15	8.1319e-14	5.11418e-14	ZBTB16/KLF9/APOD/SPRY2/MAGI2/KLF4/TGFBR3/BCL6/SMAD3/TNS2/ADM/PPARG/ZEB1/ADIPOQ/MYC/SDC4/IGFBP6/CNN1/PTGS2/BMP5/SFRP1/SRPX/JUN/BTG2/CDKN1A/AR/HES1/ING1/SPEG/ANG/SOX9/WNT11/DUSP1/GPC3/NPR1/BMP4/RBP4/PRKG1/EFNB2/PEMT/TENM1/AZGP1/FOXO4/EREG/TNF/LIF/FOSL1/IL6/GNRH1/MDM4/IGFBP5/PTPN6/PIM2/CSK/LILRB2/RUNX3/AIF1/LST1/STAT1/PLAAT4/MNDA/MSX2/PRDX4/WNT5A/BTK/FAP/IDO1/IL15/JAK2/SKAP2/CD33/GATA3/SPINT2/FCGR2B…	83	BP
GO:0044093	positive regulation of molecular function	139/773	1636/17910	2.69677e-15	9.8157e-14	6.17312e-14	GADD45A/AGTR1/SPRY2/MAGI2/KLF4/GSN/TCF7L2/SMAD3/GADD45B/GDF15/PPARG/PPP1R15A/ADIPOQ/NTRK2/MYC/CX3CL1/SDC4/PLPP3/CCN1/EGR1/DDR2/GLRX/SFRP1/ADCY2/EGFR/JUN/CTH/NR4A2/ARID5B/GPRC5A/CDKN1A/TOM1L1/AR/SASH1/GOLGA2/HES1/LEP/FGF2/ANG/WNT11/FOXC1/VLDLR/HMGB2/BMP4/GHR/ABHD5/HSPB2/NEUROG3/ELANE/MAPK8/RGS16/TENM1/VEGFA/EREG/TNF/PMAIP1/ADRA2C/FOSL1/IL6/IGF2/CXCL13/CCL5/NCKAP1L/LCK/PLEK/PTPRC/CSK/DOCK10/ADCY7/T…	139	BP
GO:0051128	regulation of cellular component organization	179/773	2340/17910	3.01435e-15	1.09173e-13	6.86592e-14	AGTR1/WASF3/APOD/SPRY2/FAM107A/MAGI2/KLF4/GSN/MYOC/MAP1B/BCL6/SMAD3/GDF15/PPARG/PPP1R15A/TSPYL2/LTBP4/ADIPOQ/NTRK2/MYC/CX3CL1/SDC4/LMOD1/SOCS2/DDR2/BMP5/NOL3/SFRP1/OLFM1/ITGA7/IFRD1/CDC42EP4/HBEGF/EGFR/JUN/TMOD1/PTX3/CDKN1A/TOM1L1/AR/ING1/CLDN5/PTPRG/CORO2B/LDLR/SOX9/PEX5/WNT11/SEMA3E/SPOCK1/DUSP1/GPC3/VLDLR/NPR1/BMP4/CNR1/FNBP1L/NEUROG3/STON1/ENPP1/TF/COBL/CRYAB/MAPK8/EFNB2/KLF5/TENM1/NLGN1/VEGF…	179	BP
GO:0043312	neutrophil degranulation	63/773	485/17910	4.12423e-15	1.48635e-13	9.34767e-14	GSN/SERPINA3/SLPI/STBD1/PTX3/PRG2/AGPAT2/ELANE/HP/OLFM4/SLC2A3/PTPN6/NCKAP1L/PTPRC/ITGAL/HK3/ALOX5/LILRB2/FCN1/LILRB3/SELL/ITGB2/MNDA/ARHGAP45/SYK/CTSS/CR1/CYBA/CTSH/ARPC5/PRDX4/CTSC/AGA/S100A9/CD14/CD53/FCGR3B/GMFG/DOCK2/STK10/CYBB/LTA4H/S100A8/FCGR2A/CFP/ITGAX/VAMP8/QPCT/CD33/GGH/LAIR1/LYZ/MMP9/TYROBP/CD58/CTSB/C3AR1/OLR1/STXBP2/CD55/TNFAIP6/CXCL1/VNN1	63	BP
GO:0006810	transport	304/773	4785/17910	4.1646e-15	1.49354e-13	9.39292e-14	AGTR1/FABP4/APOD/MAGI2/GSN/RRAD/MAP1B/VEGFD/TCF7L2/SMAD3/SERPINA3/ZFP36/ADM/PPARG/LPL/EDNRB/LTBP4/SLC19A2/ADIPOQ/NTRK2/MYC/PER1/CX3CL1/SDC4/SOCS2/RHOBTB3/YTHDC1/PTGS2/SORBS1/ACACB/GLRX/PLN/NOL3/SFRP1/SERPINA5/ABCA8/SLPI/STBD1/SLC6A3/SRPX/AMPH/EGFR/ATP9A/P2RY2/INHBB/PTX3/CDKN1A/TOM1L1/EHBP1/GOLGA2/APOB/ATP1A2/GRAMD1B/PRG2/LEP/SLC16A7/FGF2/ANG/RAMP2/LDLR/GPRASP1/PEX5/CDO1/AQP7/SLC6A8/KCNK3/GEM/KCNA…	304	BP
GO:0006897	endocytosis	77/773	675/17910	4.52631e-15	1.60633e-13	1.01023e-13	MAGI2/GSN/ADM/PPARG/ADIPOQ/SRPX/AMPH/PTX3/EHBP1/APOB/LEP/RAMP2/LDLR/GPC3/VLDLR/GHR/GULP1/FNBP1L/STON1/TF/HP/EFNB2/NLGN1/VEGFA/ARC/TNF/TSPAN1/JCHAIN/CD247/NCKAP1L/PTPRC/ITGAL/CSK/CORO1A/AIF1/FCN1/PLCG2/ICAM3/ITGB2/ARHGAP25/ITGA4/SYK/VAV1/SORL1/C2/P2RY6/HCK/NCF2/IL2RG/CYFIP2/CYBA/ARPC5/CLEC10A/WNT5A/NCF4/CD14/DOCK2/FCGR3A/IL15/FCGR2A/IL10RA/SLAMF1/APOL1/P2RX7/FCGR2B/MARCO/TYROBP/CD3G/LILRB1/CDK5/AR…	77	BP
GO:0031349	positive regulation of defense response	65/773	512/17910	4.52874e-15	1.60633e-13	1.01023e-13	AGTR1/FABP4/NPAS2/LPL/CX3CL1/PTGS2/EGFR/APOB/LDLR/NR1D1/CNR1/EREG/TNF/IL6/CCL5/PSMB9/FCN1/PLCG2/ICAM3/ITGB2/AIM2/MNDA/CD6/SYK/VAV1/CTSS/HCK/CYBA/CCR2/SH2D1A/CTSC/CLEC10A/WNT5A/BTK/S100A9/CD14/TNFSF11/PSMB8/CCR7/PLA2G7/MAPK13/IDO1/PSME2/IL15/RASGRP1/S100A8/LY96/JAK2/TLR1/PSMB10/MDK/VAMP8/MARCO/CTSB/ARRB2/CRTAM/CNPY3/CD28/BIRC3/IL18/PAK1/RSAD2/MAP3K1/LAG3/TAC1	65	BP
GO:0042102	positive regulation of T cell proliferation	26/773	90/17910	4.54498e-15	1.60633e-13	1.01023e-13	HES1/LEP/IL6/IGF2/CCL5/NCKAP1L/PTPRC/CORO1A/HLA-DMB/LILRB2/AIF1/CD6/CCR2/HLA-DPA1/ZAP70/IL15/CD3E/CD55/IL2RA/CD28/CCL19/IL18/TFRC/CD40LG/CD24/XCL1	26	BP
GO:0042327	positive regulation of phosphorylation	96/773	955/17910	5.22811e-15	1.83889e-13	1.15648e-13	GADD45A/SPRY2/GADD45B/GDF15/EDNRB/ADIPOQ/NTRK2/RBPMS/CX3CL1/SDC4/CCN1/SOCS3/EGR1/PTGS2/DDR2/BMP5/GPD1/ADCY2/HBEGF/EGFR/JUN/GPRC5A/CDKN1A/TOM1L1/AR/SASH1/HES1/RB1CC1/LEP/FGF2/ANG/SOX9/WNT11/VLDLR/BMP4/GHR/ELANE/TENM1/CRLF1/VEGFA/EREG/TNF/LIF/EPHA7/ADRA2C/AREG/IL6/IGF2/CCL5/NCKAP1L/CD27/PTPRC/CSK/ADCY7/AIF1/RASSF2/SYK/P2RY6/SEMA4D/WNT5A/TNFSF11/LCP2/CCR7/APLNR/CCR1/LAT/IL15/RASGRP1/MAP4K1/CX3CR1/CD…	96	BP
GO:0031399	regulation of protein modification process	143/773	1718/17910	5.31202e-15	1.85946e-13	1.16942e-13	GADD45A/FABP4/ATF3/SPRY2/FAM107A/MAGI2/KLF4/MYOC/BCL6/GADD45B/GDF15/PPP1R15A/TSPYL2/EDNRB/ADIPOQ/NTRK2/MYC/RBPMS/PER1/FOXO1/CX3CL1/SDC4/PLPP3/CCN1/SOCS3/EGR1/PTGS2/DDR2/BMP5/SFRP1/ADCY2/HBEGF/EGFR/JUN/LMO3/DUSP8/KAT5/GPRC5A/CDKN1A/TOM1L1/AR/SASH1/GOLGA2/HES1/RB1CC1/LEP/FGF2/ANG/SOX9/WNT11/DUSP1/VLDLR/BMP4/GHR/CRY2/FXYD1/ELANE/ENPP1/DUSP4/MAPK8/PPP1R3C/TENM1/CRLF1/VEGFA/EREG/DDIT4/TNF/LIF/EPHA7/AD…	143	BP
GO:0002283	neutrophil activation involved in immune response	63/773	488/17910	5.53146e-15	1.92706e-13	1.21193e-13	GSN/SERPINA3/SLPI/STBD1/PTX3/PRG2/AGPAT2/ELANE/HP/OLFM4/SLC2A3/PTPN6/NCKAP1L/PTPRC/ITGAL/HK3/ALOX5/LILRB2/FCN1/LILRB3/SELL/ITGB2/MNDA/ARHGAP45/SYK/CTSS/CR1/CYBA/CTSH/ARPC5/PRDX4/CTSC/AGA/S100A9/CD14/CD53/FCGR3B/GMFG/DOCK2/STK10/CYBB/LTA4H/S100A8/FCGR2A/CFP/ITGAX/VAMP8/QPCT/CD33/GGH/LAIR1/LYZ/MMP9/TYROBP/CD58/CTSB/C3AR1/OLR1/STXBP2/CD55/TNFAIP6/CXCL1/VNN1	63	BP
GO:0009888	tissue development	157/773	1964/17910	6.12926e-15	2.1252e-13	1.33654e-13	ZBTB16/APOD/FOSL2/ATF3/MAFF/SPRY2/MAGI2/KLF4/TGFBR3/GSN/SMAD3/ZFP36/ADM/PPARG/EDNRB/ZEB1/ADIPOQ/JUNB/MYH11/MYC/FOXO1/SDC4/CCN1/PPL/LAMA3/SOCS3/EGR1/PTGS2/DDR2/BMP5/PLN/SFRP1/OLFM1/ITGA7/IFRD1/FASN/TIPARP/HBEGF/EGFR/JUN/BTG2/ETS2/ARID5B/TMOD1/CDKN1A/AR/HES1/CLDN5/LEP/FGF2/SOX9/WNT11/SEMA3E/KCNAB1/GPC3/FOXC1/BMP4/OSR2/AGPAT2/NEUROG3/RHOB/RBP4/GJA4/ENPP1/FOXC2/TAGLN/COBL/EFNB2/ID4/KLF5/PITX1/SIX3/CR…	157	BP
GO:0009611	response to wounding	76/773	665/17910	6.25944e-15	2.1601e-13	1.35849e-13	APOD/MAFF/KLF4/GSN/MAP1B/SMAD3/ZFP36/ADM/CX3CL1/SDC4/TFPI/CCN1/NOL3/SERPINA5/IFRD1/HBEGF/EGFR/JUN/INHBB/CDKN1A/FGF2/ZFP36L2/FOXC2/PRKG1/KLF5/EREG/GATA6/YAP1/TSPAN8/MYL9/SGCA/ADRA2C/IL6/PTPN6/SDC1/LCK/PLEK/AIF1/PLCG2/COL1A2/P2RX5/SYK/VAV1/MSX2/COL1A1/CCR2/DPYSL3/WNT5A/GAP43/PRKCB/LCP2/FAP/CCR1/HPS5/CX3CR1/S100A8/JAK2/COL3A1/SPP1/MDK/GATA3/P2RX7/CDK1/CXCR4/TYROBP/ENTPD1/CDK5/ARRB2/TIMP1/COL5A1/PAK1…	76	BP
GO:0042493	response to drug	96/773	958/17910	6.36634e-15	2.18667e-13	1.3752e-13	KLF9/APOD/TIMP4/KLF4/GSN/CYP4B1/FOXO3/MAP1B/NPAS2/PPARG/LPL/SLC19A2/ADIPOQ/MYC/FOXO1/FOSB/ADIRF/EGR1/PTGS2/ACACB/SFRP1/ADCY2/SLC6A3/EGFR/JUN/NR4A2/P2RY2/CDKN1A/ATP1A2/LEP/RAMP2/SOX9/CDO1/SLC6A8/KCNK3/DUSP1/HMGB2/CNR1/ASS1/PLIN2/AGPAT2/RHOB/RBP4/CRYAB/HP/PEMT/FOS/EMX2/GATA6/DDIT4/YAP1/CASQ2/TNF/FOSL1/AREG/IL6/GNRH1/SDC1/NCKAP1L/MMP3/LCK/CD27/ADCY7/AIF1/AIM2/STAT1/P2RX5/KYNU/COL1A1/SLC31A1/CYBA/CD3…	96	BP
GO:0031410	cytoplasmic vesicle	165/773	2179/18675	3.32516e-15	2.20458e-13	1.70458e-13	MAGI2/GSN/MYOC/VEGFD/GABARAPL1/SERPINA3/NTRK2/MYH11/AOC3/FSTL3/DIO3/SERPINA5/SLPI/STBD1/CDC42EP4/FASN/HBEGF/AMPH/EGFR/ATP9A/PTX3/GPRC5A/TOM1L1/EHBP1/GOLGA2/APOB/ATP1A2/PRG2/ANG/LDLR/LHCGR/FNBP1L/AGPAT2/ELANE/RHOB/SYN2/TF/HP/GABRA2/DIAPH2/SCNN1B/VEGFA/ARC/DPP4/EREG/ACKR1/TNF/BTC/OLFM4/ADRA2C/OVGP1/AREG/SLC2A3/GNRH1/IGF2/HLA-DOB/PTPN6/RAC2/CCR5/CD3D/NCKAP1L/VOPP1/PTPRC/ITGAL/HK3/CORO1A/LAMP3/HLA-DM…	165	CC
GO:0097708	intracellular vesicle	165/773	2182/18675	3.76699e-15	2.27047e-13	1.75552e-13	MAGI2/GSN/MYOC/VEGFD/GABARAPL1/SERPINA3/NTRK2/MYH11/AOC3/FSTL3/DIO3/SERPINA5/SLPI/STBD1/CDC42EP4/FASN/HBEGF/AMPH/EGFR/ATP9A/PTX3/GPRC5A/TOM1L1/EHBP1/GOLGA2/APOB/ATP1A2/PRG2/ANG/LDLR/LHCGR/FNBP1L/AGPAT2/ELANE/RHOB/SYN2/TF/HP/GABRA2/DIAPH2/SCNN1B/VEGFA/ARC/DPP4/EREG/ACKR1/TNF/BTC/OLFM4/ADRA2C/OVGP1/AREG/SLC2A3/GNRH1/IGF2/HLA-DOB/PTPN6/RAC2/CCR5/CD3D/NCKAP1L/VOPP1/PTPRC/ITGAL/HK3/CORO1A/LAMP3/HLA-DM…	165	CC
GO:1901652	response to peptide	63/773	491/17910	7.39855e-15	2.52934e-13	1.59071e-13	AGTR1/PCK1/TIMP4/KLF4/TGFBR3/FOXO3/MAP1B/GDF15/ADM/PPARG/LPL/EDNRB/ADIPOQ/FOXO1/SOCS2/NR4A1/EGR1/PTGS2/SORBS1/PLN/JUND/ADCY2/BTG2/NR4A2/INHBB/LEP/CDO1/GHR/ASS1/LHCGR/ENPP1/FOXC2/PDK4/KLF5/IRS2/FOXO4/EREG/PDE3B/AREG/GNRH1/IGFBP5/IGF2/UCP2/MMP3/CSK/ADCY7/STAT1/ITGA4/PTPRE/COL1A1/CYBA/PRKCB/TNFSF10/CA2/CYBB/JAK2/MMP13/GGH/FCGR2B/MMP9/CDK5/TIMP1/PAK1	63	BP
GO:0031012	extracellular matrix	60/773	468/18675	5.6421e-15	3.11726e-13	2.41027e-13	LAMA2/TGFBR3/MYOC/SERPINA3/GDF15/LTBP4/ADIPOQ/CCN1/LAMA3/SFRP1/SERPINA5/SLPI/SRPX/NID1/PTX3/PRG2/ANG/WNT11/GPC3/FBLN2/ELANE/COL4A5/VEGFA/AZGP1/GPC5/ADAMDEC1/MMP3/MXRA5/NID2/FCN1/MMP1/COL1A2/LRRC15/CTSS/SPOCK2/SDC3/COL1A1/CTSH/CTSC/WNT5A/S100A9/FLRT2/COL5A2/S100A8/COL3A1/MMP13/CFP/MDK/ALPL/IL7/MMP9/CTSB/DPT/TIMP1/COL5A1/FGF9/LOXL1/POSTN/NDP/OMD	60	CC
GO:0005125	cytokine activity	35/747	154/16967	5.79943e-16	3.17809e-13	2.50902e-13	ADIPOQ/CX3CL1/INHBB/FGF2/TNFSF9/BMP4/CRLF1/VEGFA/CCL25/TNF/LIF/AREG/IL6/CXCL13/CCL5/IL32/CXCL10/CXCL6/CXCL9/LTB/WNT5A/SECTM1/TNFSF11/TNFSF10/IL15/CXCL11/CCL13/SPP1/IL7/TIMP1/CCL19/IL18/CD40LG/NDP/XCL1	35	MF
GO:0007167	enzyme linked receptor protein signaling pathway	96/773	968/17910	1.21821e-14	4.12718e-13	2.5956e-13	APOD/SPRY2/MAGI2/TGFBR3/MYOC/VEGFD/SMAD3/GDF15/ZEB1/LTBP4/ADIPOQ/NTRK2/RBPMS/FOXO1/SOCS2/CCN1/EGR1/DDR2/FSTL3/SORBS1/BMP5/SFRP1/CHRDL1/TIPARP/HBEGF/EGFR/JUN/ARID5B/INHBB/GPRC5A/AR/HES1/CLDN5/LEP/FGF2/PTPRG/SOX9/GPC3/FOXC1/NPR1/BMP4/GHR/ENPP1/FOXC2/PDK4/LIFR/EFNB2/IRS2/COL4A5/VEGFA/FOS/FOXO4/EREG/DDIT4/USP9Y/BTC/LIF/EPHA7/AREG/IGFBP5/IGF2/NCKAP1L/GFRA2/COL1A2/CD8A/RASSF2/SYK/VAV1/DOK2/PTPRE/NCF2/M…	96	BP
GO:0030198	extracellular matrix organization	50/773	334/17910	1.21852e-14	4.12718e-13	2.5956e-13	LAMA2/SMAD3/MYH11/CCN1/LAMA3/DDR2/ITGA7/NID1/PTX3/FGF2/RAMP2/SOX9/HAS1/FOXC1/FBLN2/ELANE/FOXC2/COL4A5/DPP4/TNF/GPM6B/IL6/MATN3/MMP3/ITGAL/NID2/MMP1/COL1A2/ICAM3/ITGB2/LCP1/ITGA4/CTSS/SPOCK2/ITGB7/COL1A1/PRDX4/FLRT2/COL5A2/FAP/ADAM12/COL3A1/MMP13/SPP1/ITGAX/SPINT2/MMP9/TIMP1/COL5A1/LOXL1	50	BP
GO:0051234	establishment of localization	308/773	4908/17910	1.33914e-14	4.5148e-13	2.83937e-13	AGTR1/FABP4/APOD/SPRY2/MAGI2/GSN/RRAD/MAP1B/VEGFD/TCF7L2/SMAD3/SERPINA3/ZFP36/ADM/PPARG/LPL/EDNRB/LTBP4/SLC19A2/ADIPOQ/NTRK2/MYC/PER1/CX3CL1/SDC4/SOCS2/RHOBTB3/YTHDC1/PTGS2/SORBS1/ACACB/GLRX/PLN/NOL3/SFRP1/SERPINA5/ABCA8/SLPI/STBD1/SLC6A3/SRPX/AMPH/EGFR/ATP9A/P2RY2/INHBB/PTX3/CDKN1A/TOM1L1/EHBP1/GOLGA2/APOB/ATP1A2/GRAMD1B/PRG2/LEP/SLC16A7/FGF2/ANG/CORO2B/RAMP2/LDLR/GPRASP1/PEX5/CDO1/AQP7/SLC6A8/K…	308	BP
GO:0051093	negative regulation of developmental process	99/773	1017/17910	1.45689e-14	4.88928e-13	3.07488e-13	ZBTB16/SPRY2/KLF4/FOXO3/BCL6/SMAD3/ZFP36/GDF15/PPARG/EDNRB/ZEB1/DAAM2/ADIPOQ/MYC/FOXO1/CX3CL1/SOCS2/FSTL3/DIO3/BMP5/SFRP1/IFRD1/EGFR/CDKN1A/HES1/LEP/PTPRG/LDLR/SOX9/WNT11/SEMA3E/SPOCK1/FOXC1/NR1D1/NPR1/BMP4/ZFP36L2/RBP4/ENPP1/FOXC2/EFNB2/ID4/SIX3/NLGN1/S100B/FOXO4/EREG/YAP1/TNF/USP19/PDE3B/EPHA7/AREG/HOXA9/IL6/GNRH1/IGFBP5/RUNX3/THY1/LILRB3/CXCL10/STAT1/LILRB4/ARHGDIB/SORL1/LEF1/MSX2/SEMA4D/SRGN/…	99	BP
GO:0048545	response to steroid hormone	53/773	374/17910	1.93598e-14	6.46283e-13	4.06449e-13	KLF9/FAM107A/FOXO3/ZFP36/ADM/PPARG/ADIPOQ/PER1/FOXO1/TFPI/FOSB/NR4A1/PTGS2/SFRP1/EGFR/LMO3/NR4A2/KAT5/CDKN1A/AR/ATP1A2/RAMP2/CDO1/DUSP1/NR1D1/HMGB2/BMP4/ZFP36L2/ASS1/CRY2/FOS/S100B/DDIT4/YAP1/TNF/FOSL1/AREG/IL6/GNRH1/SDC1/AIF1/LEF1/COL1A1/CYBA/CD38/CA2/CYBB/JAK2/SPP1/MDK/ALPL/ARRB2/PAK1	53	BP
GO:0098657	import into cell	81/773	751/17910	1.94344e-14	6.46283e-13	4.06449e-13	MAGI2/GSN/ADM/PPARG/ADIPOQ/SLC6A3/SRPX/AMPH/PTX3/EHBP1/APOB/ATP1A2/LEP/RAMP2/LDLR/GPC3/VLDLR/GHR/GULP1/FNBP1L/STON1/TF/HP/EFNB2/NLGN1/VEGFA/ARC/TNF/TSPAN1/GPM6B/JCHAIN/CD247/NCKAP1L/PTPRC/ITGAL/CSK/CORO1A/AIF1/FCN1/PLCG2/ICAM3/ITGB2/ARHGAP25/ITGA4/SYK/VAV1/SORL1/C2/P2RY6/HCK/NCF2/IL2RG/CYFIP2/SLC31A1/CYBA/ARPC5/CLEC10A/WNT5A/NCF4/CD14/DOCK2/FCGR3A/IL15/FCGR2A/IL10RA/SLAMF1/APOL1/P2RX7/FCGR2B/MARC…	81	BP
GO:0007267	cell-cell signaling	129/773	1510/17910	2.23505e-14	7.39893e-13	4.65321e-13	AGTR1/NOVA1/LAMA2/FAM107A/MAGI2/KLF4/MYOC/FOXO3/MAP1B/TCF7L2/SMAD3/GDF15/ADM/DAAM2/LTBP4/ADIPOQ/NTRK2/FOXO1/CX3CL1/PLPP3/IGFBP6/EGR1/PTGS2/SFRP1/FADS1/AMPH/EGFR/NR4A2/INHBB/AR/HES1/ATP1A2/LEP/FGF2/SOX9/WNT11/KCNK3/TNFSF9/GPC3/NR1D1/BMP4/CNR1/PLP1/SYN2/RBP4/GJA4/EFNB2/KLF5/IRS2/PPFIA2/SIX3/NLGN1/ARC/S100B/DPP4/EREG/YAP1/CASQ2/TNF/LIF/ADRA2C/WIF1/CCL20/AREG/IL6/GNRH1/CXCL13/SDC1/CCL5/UCP2/CCR5/PSMB…	129	BP
GO:0002683	negative regulation of immune system process	59/773	451/17910	2.33286e-14	7.68793e-13	4.83496e-13	ZBTB16/APOD/BCL6/ZFP36/PPARG/ADIPOQ/MYC/CX3CL1/SDC4/FSTL3/BMP5/SFRP1/HES1/LDLR/SOX9/DUSP1/NR1D1/BMP4/CNR1/CCL25/TNF/HOXA9/GNRH1/HLA-DOB/PTPN6/PTPRC/MICB/LILRB2/RUNX3/THY1/LILRB3/NMI/LST1/MNDA/LILRB4/IL7R/CST7/LPXN/CR1/CCR2/BTK/CD14/GBP1/IDO1/LY96/COL3A1/MDK/FCGR2B/GPR171/TYROBP/LILRB1/LRRC17/ARRB2/CD55/IL2RA/XCL1/LAG3/C4BPB/GPR18	59	BP
GO:0035239	tube morphogenesis	91/773	905/17910	2.8642e-14	9.39663e-13	5.90957e-13	C6/AGTR1/APOD/SPRY2/KLF4/TGFBR3/SMAD3/ADM/PPARG/ZEB1/JUNB/NTRK2/MYC/CX3CL1/SDC4/CCN1/NR4A1/PTGS2/BMP5/SFRP1/TIPARP/EGFR/JUN/AR/SASH1/APOB/HES1/LEP/FGF2/ANG/RAMP2/LDLR/SOX9/WNT11/SEMA3E/GPC3/FOXC1/NPR1/BMP4/HSPB6/RHOB/FOXC2/COBL/EFNB2/KLF5/VEGFA/FOXO4/EREG/EMX2/GATA6/YAP1/TNF/PDE3B/EPHA7/AREG/IL6/CXCL13/THY1/CXCL10/ITGB2/STAT1/SYK/LEF1/PPP1R16B/MSX2/CCR2/CTSH/WNT5A/PRKCB/FAP/APLNR/CYBB/FZD2/CX3CR1…	91	BP
GO:0035295	tube development	103/773	1093/17910	3.29579e-14	1.07643e-12	6.76969e-13	C6/AGTR1/APOD/SPRY2/KLF4/TGFBR3/SMAD3/ADM/PPARG/EDNRB/ZEB1/JUNB/NTRK2/MYC/CX3CL1/SDC4/CCN1/NR4A1/PTGS2/FSTL3/BMP5/SFRP1/TIPARP/EGFR/JUN/DHCR7/CDKN1A/AR/SASH1/APOB/HES1/LEP/FGF2/ANG/RAMP2/LDLR/SOX9/WNT11/SEMA3E/GPC3/FOXC1/NPR1/BMP4/ASS1/HSPB6/RHOB/RBP4/FOXC2/COBL/EFNB2/KLF5/CRLF1/VEGFA/FOXO4/EREG/EMX2/GATA6/YAP1/TNF/PDE3B/LIF/EPHA7/AREG/IL6/IGFBP5/SIM1/CXCL13/SDC1/THY1/CXCL10/ITGB2/STAT1/SYK/LEF1/…	103	BP
GO:0071396	cellular response to lipid	68/773	575/17910	3.51288e-14	1.14223e-12	7.18353e-13	KLF9/PCK1/FAM107A/KLF4/FOXO3/ZFP36/PPARG/LPL/EDNRB/PER1/FOXO1/CX3CL1/TFPI/NR4A1/SFRP1/ADCY2/EGFR/LMO3/NR4A2/KAT5/AR/SASH1/APOB/ATP1A2/GRAMD1B/LEP/LDLR/SOX9/WNT11/NR1D1/HMGB2/BMP4/ZFP36L2/ASS1/CRY2/PDK4/MAPK8/DDIT4/YAP1/TNF/IL6/CCL5/CCR5/LILRB2/CXCL10/CXCL6/CD6/LEF1/P2RY6/CASP1/LY86/HCK/MSX2/COL1A1/WNT5A/CD14/IL15/MAP4K1/CX3CR1/LY96/JAK2/CD180/SPP1/LILRB1/ARRB2/CD55/IL18/PAK1	68	BP
GO:0043085	positive regulation of catalytic activity	115/773	1293/17910	4.89141e-14	1.58343e-12	9.95825e-13	GADD45A/AGTR1/SPRY2/MAGI2/KLF4/GSN/SMAD3/GADD45B/GDF15/PPARG/PPP1R15A/ADIPOQ/NTRK2/MYC/SDC4/CCN1/EGR1/DDR2/SFRP1/ADCY2/EGFR/JUN/NR4A2/GPRC5A/CDKN1A/TOM1L1/SASH1/GOLGA2/LEP/FGF2/ANG/WNT11/VLDLR/HMGB2/BMP4/GHR/ABHD5/HSPB2/ELANE/MAPK8/RGS16/TENM1/VEGFA/EREG/TNF/PMAIP1/ADRA2C/IGF2/CXCL13/CCL5/NCKAP1L/LCK/PLEK/PTPRC/CSK/DOCK10/ADCY7/THY1/ITGB2/AIM2/ARHGAP25/ARHGAP45/RASSF2/SYK/VAV1/ARHGDIB/SORL1/P2RY6…	115	BP
GO:0033002	muscle cell proliferation	41/773	243/17910	5.37043e-14	1.73084e-12	1.08853e-12	APOD/KLF4/TGFBR3/TCF7L2/PPARG/ADIPOQ/CX3CL1/CNN1/PTGS2/HBEGF/EGFR/JUN/CDKN1A/FGF2/ANG/FOXC1/NPR1/BMP4/ELANE/RBP4/FOXC2/PRKG1/EREG/GATA6/YAP1/TNF/IL6/IGFBP5/CCL5/AIF1/STAT1/P2RY6/CYBA/IL15/JAK2/CDK1/MMP9/FGF9/IL18/PAK1/TENM4	41	BP
GO:0002429	immune response-activating cell surface receptor signaling pathway	54/773	399/17910	7.55419e-14	2.42397e-12	1.52444e-12	PTPN6/CD247/CD3D/NCKAP1L/LCK/PSMB9/PTPRC/CSK/MICB/FCN1/THY1/CD79A/PLCG2/ICAM3/MNDA/LILRB4/SYK/VAV1/ITK/LPXN/HCK/CYFIP2/BTN3A1/CR1/ARPC5/CLEC10A/BTK/THEMIS2/CD38/PRKCB/LCP2/PSMB8/FYB1/GBP1/CCR7/LAT/HLA-DPA1/ZAP70/FCGR3A/PSME2/CD3E/FCGR2A/KCNN4/MS4A1/PSMB10/GATA3/FCGR2B/CD19/CD3G/C3AR1/TRAT1/PAK1/HLA-DRA/HLA-DRB4	54	BP
GO:0045619	regulation of lymphocyte differentiation	33/773	164/17910	9.6561e-14	3.08489e-12	1.9401e-12	ZBTB16/BCL6/ZEB1/SFRP1/BMP4/ZFP36L2/PTPN6/NCKAP1L/CD2/CD27/PTPRC/LILRB2/RUNX3/CD86/LILRB4/IL7R/SYK/CR1/CCR2/BTK/ZAP70/IL15/RASGRP1/MDK/GATA3/IL7/IL2RA/CD28/CCL19/IL18/PRDM1/LAG3/VNN1	33	BP
GO:0043434	response to peptide hormone	54/773	404/17910	1.26675e-13	4.02937e-12	2.53408e-12	AGTR1/PCK1/TIMP4/TGFBR3/MAP1B/GDF15/ADM/PPARG/LPL/EDNRB/ADIPOQ/FOXO1/SOCS2/NR4A1/EGR1/PTGS2/SORBS1/PLN/JUND/ADCY2/BTG2/NR4A2/INHBB/LEP/CDO1/GHR/ASS1/LHCGR/ENPP1/FOXC2/PDK4/IRS2/FOXO4/EREG/PDE3B/AREG/GNRH1/IGFBP5/IGF2/UCP2/CSK/ADCY7/STAT1/PTPRE/COL1A1/CYBA/PRKCB/TNFSF10/CA2/CYBB/JAK2/GGH/TIMP1/PAK1	54	BP
GO:0006909	phagocytosis	46/773	308/17910	1.572e-13	4.97869e-12	3.13111e-12	GSN/PPARG/ADIPOQ/SRPX/PTX3/LEP/LDLR/GULP1/TNF/CD247/NCKAP1L/PTPRC/ITGAL/CSK/CORO1A/AIF1/FCN1/PLCG2/ICAM3/ITGB2/ARHGAP25/SYK/VAV1/C2/P2RY6/HCK/NCF2/IL2RG/CYFIP2/CYBA/ARPC5/NCF4/CD14/DOCK2/FCGR3A/IL15/FCGR2A/SLAMF1/P2RX7/FCGR2B/MARCO/TYROBP/CD3G/PAK1/IL2RB/C4BPB	46	BP
GO:0051235	maintenance of location	44/773	286/17910	1.86101e-13	5.86859e-12	3.69077e-12	GSN/PPARG/LPL/CX3CL1/ACACB/PLN/NOL3/PNPLA2/APOB/ATP1A2/LEP/FGF2/TLN2/ABHD5/PLIN2/ENPP1/CASQ2/TNF/IL6/PTPN6/CCR5/LCK/PTPRC/CORO1A/THY1/PLCG2/CXCL10/CXCL9/SORL1/P2RY6/SRGN/CYBA/S100A9/CCR7/APLNR/S100A8/CXCL11/P2RX7/CD19/CDK5/CEMIP/CCL19/APOC4/XCL1	44	BP
GO:0051480	regulation of cytosolic calcium ion concentration	44/773	289/17910	2.70606e-13	8.4968e-12	5.34366e-12	AGTR1/SMAD3/ADM/EDNRB/CX3CL1/PLN/NOL3/ATP1A2/FGF2/KCNK3/CNR1/CASQ2/PTPN6/CD52/CXCL13/CCR5/LCK/PTPRC/CORO1A/THY1/PLCG2/CXCL10/CXCL9/P2RX5/P2RY6/CYBA/WNT5A/CD38/CCR7/APLNR/CCR1/CXCL11/JAK2/MS4A1/P2RX7/CD19/C3AR1/CDK5/CEMIP/CD55/CCL19/CD24/XCL1/TAC1	44	BP
GO:0007204	positive regulation of cytosolic calcium ion concentration	41/773	255/17910	2.83128e-13	8.85198e-12	5.56703e-12	AGTR1/ADM/EDNRB/CX3CL1/PLN/NOL3/ATP1A2/FGF2/CNR1/CASQ2/PTPN6/CD52/CXCL13/CCR5/LCK/PTPRC/CORO1A/THY1/PLCG2/CXCL10/CXCL9/P2RX5/P2RY6/CYBA/CD38/CCR7/APLNR/CCR1/CXCL11/JAK2/MS4A1/P2RX7/CD19/C3AR1/CDK5/CEMIP/CD55/CCL19/CD24/XCL1/TAC1	41	BP
GO:0071417	cellular response to organonitrogen compound	65/773	559/17910	2.92737e-13	9.11345e-12	5.73147e-12	AGTR1/PCK1/KLF4/FOXO3/MAP1B/GDF15/PPARG/LPL/ZEB1/ADIPOQ/NTRK2/FOXO1/SOCS2/NR4A1/EGR1/PTGS2/SORBS1/SFRP1/GPD1/ADCY2/EGFR/NR4A2/P2RY2/INHBB/LEP/SOX9/GHR/ASS1/LHCGR/ENPP1/FOXC2/PDK4/KLF5/IRS2/FOXO4/CASQ2/TNF/PDE3B/IGFBP5/IGF2/UCP2/AQP9/CSK/ADCY7/AIF1/COL1A2/STAT1/ITGA4/P2RY6/PTPRE/COL1A1/CYBA/PRKCB/COL5A2/CA2/CYBB/MAPK13/JAK2/COL3A1/BCL11A/P2RX7/FCGR2B/CDK5/PAK1/EZH2	65	BP
GO:0001503	ossification	52/773	388/17910	3.28788e-13	1.01924e-11	6.41005e-12	ZBTB16/MYOC/SMAD3/JUNB/CCN1/PTGS2/DDR2/FSTL3/BMP5/JUND/SFRP1/CHRDL1/FASN/EGFR/CEBPD/LEP/SOX9/WNT11/GPC3/FOXC1/BMP4/OSR2/ENPP1/FOXC2/ID4/TNF/GPM6B/AREG/IL6/IGFBP5/IGF2/COL1A2/RASSF2/LEF1/MSX2/SEMA4D/COL1A1/SRGN/WNT5A/TNFSF11/COL5A2/CCR1/MMP13/MDK/ALPL/P2RX7/MMP9/ROR2/FGF9/OMD/CDH11/TAC1	52	BP
GO:0002697	regulation of immune effector process	56/773	441/17910	3.84245e-13	1.18613e-11	7.45963e-12	C6/BCL6/IL1R1/C7/LEP/RBP4/TNF/IL6/PTPN6/RAC2/PTPRC/MICB/HLA-DMB/APOBEC3F/CD86/ITGB2/AIM2/STAT1/CXCL6/IL7R/SYK/VAV1/C2/ADGRE2/CR1/CCR2/SH2D1A/WNT5A/BTK/APOBEC3G/IL15/RASGRP1/CFP/VAMP8/GATA3/P2RX7/FCGR2B/CD19/LILRB1/C3AR1/STXBP2/ARRB2/CD55/CRTAM/IL2RA/CD28/BIRC3/CCL19/IL18/TFRC/RSAD2/CD40LG/IFIT1/XCL1/LAG3/C4BPB	56	BP
GO:0048660	regulation of smooth muscle cell proliferation	33/773	172/17910	3.97719e-13	1.22257e-11	7.68876e-12	APOD/KLF4/TCF7L2/PPARG/ADIPOQ/CX3CL1/CNN1/PTGS2/HBEGF/EGFR/JUN/CDKN1A/FGF2/ANG/NPR1/BMP4/ELANE/PRKG1/EREG/TNF/IL6/IGFBP5/CCL5/AIF1/STAT1/P2RY6/CYBA/IL15/JAK2/MMP9/FGF9/IL18/PAK1	33	BP
GO:0044433	cytoplasmic vesicle part	119/773	1450/18675	2.62179e-13	1.33711e-11	1.03386e-11	GSN/VEGFD/GABARAPL1/SERPINA3/NTRK2/DIO3/SERPINA5/SLPI/STBD1/HBEGF/AMPH/EGFR/ATP9A/PTX3/GPRC5A/TOM1L1/APOB/PRG2/LDLR/AGPAT2/ELANE/RHOB/SYN2/TF/HP/GABRA2/SCNN1B/VEGFA/ARC/EREG/BTC/OLFM4/AREG/SLC2A3/IGF2/HLA-DOB/PTPN6/RAC2/CD3D/NCKAP1L/VOPP1/PTPRC/ITGAL/HK3/CORO1A/LAMP3/HLA-DMB/ALOX5/LILRB2/FCN1/LILRB3/SELL/ITGB2/MNDA/HLA-DMA/ARHGAP45/PRF1/IL7R/CTSS/SORL1/CR1/GNLY/SRGN/CYBA/CTSH/ARPC5/PRDX4/CTSC/WNT…	119	CC
GO:0030141	secretory granule	80/773	806/18675	2.8271e-13	1.33884e-11	1.03519e-11	GSN/VEGFD/SERPINA3/FSTL3/SERPINA5/SLPI/STBD1/PTX3/PRG2/AGPAT2/ELANE/TF/HP/VEGFA/ARC/OLFM4/SLC2A3/IGF2/PTPN6/NCKAP1L/PTPRC/ITGAL/HK3/LAMP3/ALOX5/LILRB2/FCN1/LILRB3/SELL/GZMB/ITGB2/MNDA/ARHGAP45/CTSS/NCF2/COL1A1/CR1/SRGN/CYBA/CTSH/ARPC5/PRDX4/CTSC/AGA/S100A9/CD38/CD14/CD53/FCGR3B/GMFG/DOCK2/STK10/CYBB/LTA4H/S100A8/FCGR2A/CFP/ITGAX/VAMP8/QPCT/CD33/GGH/VEGFC/LAIR1/LYZ/MMP9/CXADR/TYROBP/CD58/CTSB/C3AR…	80	CC
GO:0002449	lymphocyte mediated immunity	44/773	293/17910	4.4194e-13	1.35282e-11	8.50791e-12	C6/BCL6/IL1R1/C7/LEP/TNF/IL6/PTPN6/BTN3A3/CD27/PTPRC/CORO1A/GZMB/PRF1/IL7R/VAV1/C2/CR1/BTN3A2/CCR2/CTSH/SH2D1A/CTSC/BTK/RASGRP1/BATF/CCR6/GATA3/P2RX7/FCGR2B/CD19/LILRB1/ARRB2/CD55/CRTAM/CD28/KLRD1/IL18/TFRC/RSAD2/CD40LG/XCL1/LAG3/C4BPB	44	BP
GO:0048878	chemical homeostasis	95/773	1015/17910	5.5683e-13	1.69593e-11	1.06658e-11	AGTR1/FABP4/PCK1/MYOC/FOXO3/TCF7L2/SMAD3/ADM/PPARG/LPL/EDNRB/ADIPOQ/MYC/FOXO1/CX3CL1/C7/PLN/NOL3/ADCY2/EGFR/P2RY2/APOB/ATP1A2/GRAMD1B/LEP/FGF2/LDLR/KCNK3/NR1D1/NPR1/CNR1/CRY2/ELANE/RBP4/ENPP1/PDK4/TF/IRS2/SCNN1B/VEGFA/CP/CASQ2/IGFBP5/PTPN6/CD52/CXCL13/CCL5/UCP2/CCR5/AQP9/LCK/PTPRC/CORO1A/ADCY7/OAS1/THY1/PLCG2/CXCL10/STAT1/CXCL9/P2RX5/P2RY6/CYBA/CCR2/CTSH/WNT5A/S100A9/CD38/PRKCB/TNFSF11/CCR7/APLNR…	95	BP
GO:0048659	smooth muscle cell proliferation	33/773	174/17910	5.58666e-13	1.69593e-11	1.06658e-11	APOD/KLF4/TCF7L2/PPARG/ADIPOQ/CX3CL1/CNN1/PTGS2/HBEGF/EGFR/JUN/CDKN1A/FGF2/ANG/NPR1/BMP4/ELANE/PRKG1/EREG/TNF/IL6/IGFBP5/CCL5/AIF1/STAT1/P2RY6/CYBA/IL15/JAK2/MMP9/FGF9/IL18/PAK1	33	BP
GO:0010942	positive regulation of cell death	75/773	710/17910	5.61716e-13	1.69815e-11	1.06797e-11	ZBTB16/GADD45A/ATF3/GSN/FOXO3/BCL6/SMAD3/GADD45B/ADM/PPARG/ADIPOQ/MYC/FOXO1/CCN1/EGR1/PTGS2/SFRP1/OLFM1/SRPX/JUN/INHBB/CDKN1A/LEP/WNT11/DUSP1/BMP4/CNR1/G0S2/RHOB/MAPK8/HP/EFNB2/FOS/S100B/DDIT4/TNF/PMAIP1/EPHA7/FOSL1/IL6/CCL5/UCP2/TOP2A/MMP3/LCK/PTPRC/GZMB/ITGB2/MNDA/GZMA/RASSF2/ITGA4/VAV1/CASP1/MSX2/CTSH/CTSC/WNT5A/S100A9/TNFSF10/FAP/IDO1/S100A8/JAK2/P2RX7/FCGR2B/MMP9/TYROBP/MLLT11/LILRB1/CDK5/AR…	75	BP
GO:0045596	negative regulation of cell differentiation	76/773	725/17910	5.74072e-13	1.72836e-11	1.08697e-11	ZBTB16/FOXO3/BCL6/SMAD3/ZFP36/PPARG/EDNRB/ZEB1/DAAM2/ADIPOQ/MYC/FOXO1/CX3CL1/FSTL3/DIO3/BMP5/SFRP1/IFRD1/EGFR/HES1/PTPRG/LDLR/SOX9/SPOCK1/NR1D1/BMP4/ZFP36L2/ENPP1/EFNB2/ID4/SIX3/NLGN1/S100B/FOXO4/EREG/YAP1/TNF/EPHA7/AREG/HOXA9/IL6/GNRH1/IGFBP5/RUNX3/THY1/LILRB3/CXCL10/STAT1/LILRB4/SORL1/MSX2/SEMA4D/DPYSL3/WNT5A/CD38/COL5A2/GBP1/COL3A1/SPP1/MDK/BCL11A/GATA3/FCGR2B/ARHGAP4/MMP9/GPR171/LILRB1/LRRC17…	76	BP
GO:0043235	receptor complex	43/773	292/18675	4.08796e-13	1.80688e-11	1.39708e-11	TGFBR3/SMAD3/NTRK2/SORBS1/ITGA7/EGFR/RAMP2/LDLR/VLDLR/NPR1/GHR/TF/LIFR/GABRA2/NLGN1/GPR20/IL6/PTPN6/CD247/CD3D/ITGAL/CD79A/ITGB2/CD8A/CD6/ITGA4/SYK/ITGB7/CD14/CSF2RB/ZAP70/CD3E/LY96/TLR1/ITGAX/CD3G/OLR1/PLXDC1/TRAT1/IL2RA/KLRD1/TFRC/IL2RB	43	CC
GO:0002703	regulation of leukocyte mediated immunity	34/773	185/17910	6.37717e-13	1.91211e-11	1.20253e-11	BCL6/IL1R1/LEP/TNF/IL6/PTPN6/RAC2/PTPRC/ITGB2/CXCL6/IL7R/SYK/VAV1/ADGRE2/CR1/CCR2/SH2D1A/BTK/RASGRP1/VAMP8/GATA3/P2RX7/FCGR2B/LILRB1/STXBP2/ARRB2/CRTAM/CD28/IL18/TFRC/RSAD2/XCL1/LAG3/C4BPB	34	BP
GO:0045860	positive regulation of protein kinase activity	60/773	501/17910	7.07523e-13	2.11275e-11	1.32871e-11	GADD45A/SPRY2/GADD45B/GDF15/ADIPOQ/NTRK2/SDC4/CCN1/EGR1/DDR2/ADCY2/EGFR/GPRC5A/CDKN1A/TOM1L1/SASH1/LEP/FGF2/ANG/WNT11/VLDLR/BMP4/GHR/ELANE/TENM1/VEGFA/EREG/TNF/ADRA2C/IGF2/CCL5/NCKAP1L/PTPRC/CSK/ADCY7/RASSF2/SYK/WNT5A/TNFSF11/LCP2/CCR7/LAT/RASGRP1/MAP4K1/TPX2/JAK2/TCL1A/P2RX7/CDK1/CXCR4/ROR2/CDK5/CEMIP/CCL19/IL18/PAK1/CD40LG/CD24/MAP3K1/EZH2	60	BP
GO:0002685	regulation of leukocyte migration	34/773	186/17910	7.48964e-13	2.22741e-11	1.40082e-11	APOD/VEGFD/IL1R1/BMP5/DUSP1/ELANE/VEGFA/CCL25/TNF/CCL20/IL6/RAC2/CXCL13/CCL5/NCKAP1L/AIF1/THY1/CXCL10/ITGA4/CCR2/WNT5A/STK10/CCR7/CCR1/PLA2G7/CX3CR1/CCR6/MDK/VEGFC/C3AR1/CXCR3/CCL19/XCL1/GPR18	34	BP
GO:0022603	regulation of anatomical structure morphogenesis	100/773	1102/17910	8.37834e-13	2.48162e-11	1.5607e-11	C6/AGTR1/WASF3/SPRY2/MAGI2/KLF4/MYOC/MAP1B/BCL6/GDF15/ADM/PPARG/ADIPOQ/NTRK2/MYC/CX3CL1/PTGS2/DIO3/SFRP1/OLFM1/ITGA7/IFRD1/CDC42EP4/AR/SASH1/HES1/LEP/FGF2/RAMP2/SOX9/WNT11/SEMA3E/GPC3/FOXC1/NPR1/BMP4/HSPB6/NEUROG3/RHOB/FOXC2/EFNB2/NLGN1/VEGFA/ARC/S100B/FOXO4/GATA6/TNF/PDE3B/LIF/EPHA7/OLFM4/IL6/CXCL13/PSMB9/CORO1A/THY1/CXCL10/LST1/ITGB2/STAT1/CXCL9/HCK/PPP1R16B/SEMA4D/CCR2/CTSH/WNT5A/PRKCB/CD53/CO…	100	BP
GO:0023057	negative regulation of signaling	116/773	1368/17910	9.61805e-13	2.83732e-11	1.7844e-11	APOD/ATF3/SPRY2/MAGI2/KLF4/TGFBR3/MYOC/FOXO3/BCL6/TCF7L2/SMAD3/GDF15/ADM/PPARG/PPP1R15A/ADIPOQ/MYC/PER1/FOXO1/CX3CL1/SOCS2/IGFBP6/SOCS3/EGR1/PTGS2/FSTL3/BMP5/NOL3/SFRP1/CHRDL1/HBEGF/EGFR/LMO3/DUSP8/CTH/NR4A2/INHBB/GPRC5A/DYRK3/AR/RB1CC1/LEP/GPRASP1/SOX9/WNT11/DUSP1/GPC3/NR1D1/HMGB2/BMP4/CRY2/ENPP1/DUSP4/RGS16/SIX3/ARC/EREG/DDIT4/YAP1/CASQ2/TNF/BTC/PDE3B/LIF/ADRA2C/WIF1/AREG/IL6/IGFBP5/PTPN6/CCL5/…	116	BP
GO:0072507	divalent inorganic cation homeostasis	53/773	412/17910	1.00413e-12	2.95029e-11	1.85545e-11	AGTR1/SMAD3/ADM/EDNRB/CX3CL1/PLN/NOL3/EGFR/ATP1A2/FGF2/KCNK3/CNR1/ELANE/CASQ2/PTPN6/CD52/CXCL13/CCL5/CCR5/LCK/PTPRC/CORO1A/THY1/PLCG2/CXCL10/CXCL9/P2RX5/P2RY6/CYBA/CCR2/WNT5A/S100A9/CD38/PRKCB/TNFSF11/CCR7/APLNR/CCR1/S100A8/CXCL11/JAK2/MS4A1/CCL13/P2RX7/CD19/C3AR1/CDK5/CEMIP/CD55/CCL19/CD24/XCL1/TAC1	53	BP
GO:0048608	reproductive structure development	54/773	426/17910	1.10314e-12	3.22824e-11	2.03025e-11	FOXO3/ADM/PPARG/JUNB/RHOBTB3/CCN1/SOCS3/PTGS2/FSTL3/BMP5/SFRP1/SERPINA5/TIPARP/EGFR/ARID5B/INHBB/PTX3/AR/HES1/LEP/ANG/SOX9/FOXC1/HMGB2/BMP4/LHCGR/RBP4/ID4/VEGFA/EREG/GATA6/LIF/HSD17B3/IRX5/FOSL1/HOXA9/GNRH1/IGF2/SDC1/CRIP1/PRDX4/WNT5A/TNFSF10/SPP1/GATA3/SPINT2/TCF7/ROR2/CTSB/ARRB2/NUDT1/FGF9/NDP/PRDM1	54	BP
GO:0045580	regulation of T cell differentiation	29/773	139/17910	1.176e-12	3.42775e-11	2.15572e-11	ZBTB16/BCL6/ZEB1/BMP4/NCKAP1L/CD2/CD27/PTPRC/LILRB2/RUNX3/CD86/LILRB4/IL7R/SYK/CR1/CCR2/ZAP70/IL15/RASGRP1/MDK/GATA3/IL7/IL2RA/CD28/CCL19/IL18/PRDM1/LAG3/VNN1	29	BP
GO:0098805	whole membrane	125/773	1586/18675	1.0363e-12	4.157e-11	3.21419e-11	MAOA/MYOC/FOXO3/GABARAPL1/PPP1R15A/EDNRB/NTRK2/SDC4/TFPI/PTGS2/SORBS1/DIO3/ACACB/SERPINA5/ADCY2/STBD1/SLC6A3/HBEGF/AMPH/EGFR/ATP9A/DHCR7/LIPE/TOM1L1/APOB/RB1CC1/ATP1A2/LDLR/PEX5/VLDLR/CNR1/ASS1/FXYD1/AGPAT2/RHOB/SYN2/ENPP1/TF/GABRA2/ARC/CP/DPP4/EREG/TNF/TSPAN1/BTC/PMAIP1/SGCA/GPM6B/AREG/SLC2A3/HLA-DOB/RAC2/CD3D/NCKAP1L/LCK/CD2/PTPRC/ITGAL/CSK/CORO1A/LAMP3/HLA-DMB/SELPLG/CD48/LILRB2/THY1/CD79A/LIL…	125	CC
GO:0070820	tertiary granule	31/773	164/18675	1.0659e-12	4.157e-11	3.21419e-11	STBD1/PTX3/HP/OLFM4/SLC2A3/PTPN6/NCKAP1L/LILRB2/ITGB2/CTSS/CR1/CYBA/CTSH/CD53/CYBB/LTA4H/CFP/ITGAX/VAMP8/QPCT/CD33/GGH/LAIR1/LYZ/MMP9/CD58/OLR1/STXBP2/CD55/TNFAIP6/CXCL1	31	CC
GO:0061458	reproductive system development	54/773	429/17910	1.4624e-12	4.24561e-11	2.67007e-11	FOXO3/ADM/PPARG/JUNB/RHOBTB3/CCN1/SOCS3/PTGS2/FSTL3/BMP5/SFRP1/SERPINA5/TIPARP/EGFR/ARID5B/INHBB/PTX3/AR/HES1/LEP/ANG/SOX9/FOXC1/HMGB2/BMP4/LHCGR/RBP4/ID4/VEGFA/EREG/GATA6/LIF/HSD17B3/IRX5/FOSL1/HOXA9/GNRH1/IGF2/SDC1/CRIP1/PRDX4/WNT5A/TNFSF10/SPP1/GATA3/SPINT2/TCF7/ROR2/CTSB/ARRB2/NUDT1/FGF9/NDP/PRDM1	54	BP
GO:0002573	myeloid leukocyte differentiation	35/773	201/17910	1.50183e-12	4.34285e-11	2.73123e-11	PPARG/ADIPOQ/JUNB/MYC/FSTL3/SFRP1/FASN/JUN/GPC3/BMP4/VEGFA/FOS/TNF/LIF/LILRB3/LILRB4/RASSF2/LEF1/TNFSF11/CCR7/CCR1/CA2/IL15/BATF/GATA3/MMP9/TYROBP/ROR2/LILRB1/LRRC17/EVI2B/CCL19/TFRC/SPI1/TSPAN2	35	BP
GO:0097529	myeloid leukocyte migration	32/773	170/17910	1.55755e-12	4.48624e-11	2.82141e-11	VEGFD/EDNRB/IL1R1/CX3CL1/DUSP1/IL6/RAC2/CCL5/NCKAP1L/AIF1/CXCL10/ITGB2/CXCL6/SYK/VAV1/ADGRE2/CCR2/S100A9/TNFSF11/CCR7/CCR1/PLA2G7/CX3CR1/S100A8/CCL13/MDK/VEGFC/CXADR/ROR2/C3AR1/CCL19/XCL1	32	BP
GO:0048589	developmental growth	68/773	624/17910	1.74515e-12	5.00687e-11	3.14883e-11	APOD/SPRY2/MAGI2/TGFBR3/GSN/FOXO3/MAP1B/SMAD3/GDF15/TNS2/ADM/SOCS2/DDR2/DIO3/ACACB/SFRP1/OLFM1/IFRD1/SLC6A3/DHCR7/ARID5B/PTX3/CDKN1A/AR/NPY1R/LEP/FGF2/SOX9/WNT11/FOXC1/BMP4/GHR/RBP4/FOXC2/COBL/KLF5/VEGFA/PLS1/EREG/GATA6/YAP1/EPHA7/SGCA/GAS1/AREG/IGF2/ITGA4/MSX2/CYFIP2/SEMA4D/WNT5A/MMP13/SPP1/MDK/BCL11A/GATA3/CDK1/ARHGAP4/IL7/GINS1/CXCR4/CDK5/FGF9/PAK1/TENM4/POSTN/MTM1/EZH2	68	BP
GO:0072503	cellular divalent inorganic cation homeostasis	51/773	392/17910	1.76955e-12	5.05705e-11	3.18039e-11	AGTR1/SMAD3/ADM/EDNRB/CX3CL1/PLN/NOL3/ATP1A2/FGF2/KCNK3/CNR1/ELANE/CASQ2/PTPN6/CD52/CXCL13/CCL5/CCR5/LCK/PTPRC/CORO1A/THY1/PLCG2/CXCL10/CXCL9/P2RX5/P2RY6/CYBA/CCR2/WNT5A/S100A9/CD38/PRKCB/CCR7/APLNR/CCR1/S100A8/CXCL11/JAK2/MS4A1/CCL13/P2RX7/CD19/C3AR1/CDK5/CEMIP/CD55/CCL19/CD24/XCL1/TAC1	51	BP
GO:0010648	negative regulation of cell communication	115/773	1364/17910	1.78919e-12	5.09328e-11	3.20318e-11	APOD/ATF3/SPRY2/MAGI2/KLF4/TGFBR3/MYOC/FOXO3/BCL6/TCF7L2/SMAD3/GDF15/ADM/PPARG/PPP1R15A/ADIPOQ/MYC/PER1/FOXO1/CX3CL1/SOCS2/IGFBP6/SOCS3/EGR1/PTGS2/FSTL3/BMP5/NOL3/SFRP1/CHRDL1/HBEGF/EGFR/LMO3/DUSP8/CTH/NR4A2/INHBB/GPRC5A/DYRK3/AR/RB1CC1/LEP/GPRASP1/SOX9/WNT11/DUSP1/GPC3/NR1D1/HMGB2/BMP4/CRY2/ENPP1/DUSP4/RGS16/SIX3/ARC/EREG/DDIT4/YAP1/CASQ2/TNF/BTC/PDE3B/LIF/ADRA2C/WIF1/AREG/IL6/IGFBP5/PTPN6/CCL5/…	115	BP
GO:0048514	blood vessel morphogenesis	71/773	670/17910	2.0997e-12	5.95404e-11	3.74451e-11	C6/AGTR1/APOD/SPRY2/KLF4/TGFBR3/ADM/PPARG/JUNB/NTRK2/CX3CL1/CCN1/NR4A1/PTGS2/SFRP1/TIPARP/JUN/SASH1/APOB/HES1/LEP/FGF2/ANG/RAMP2/LDLR/WNT11/SEMA3E/FOXC1/NPR1/BMP4/HSPB6/RHOB/FOXC2/EFNB2/KLF5/VEGFA/FOXO4/EREG/GATA6/YAP1/PDE3B/IL6/CXCL13/THY1/CXCL10/ITGB2/STAT1/SYK/LEF1/PPP1R16B/CCR2/CTSH/WNT5A/PRKCB/FAP/APLNR/CYBB/CX3CR1/SH2D2A/ADAM12/COL3A1/ITGAX/MDK/CXCR4/C3AR1/PLXDC1/CXCR3/FGF9/IL18/SPI1/PRDM1	71	BP
GO:0001909	leukocyte mediated cytotoxicity	24/773	97/17910	2.14894e-12	6.07015e-11	3.81753e-11	LEP/ELANE/PTPN6/PTPRC/CORO1A/GZMB/CXCL6/PRF1/IL7R/VAV1/CTSH/SH2D1A/CTSC/RASGRP1/P2RX7/FCGR2B/TYROBP/LILRB1/STXBP2/ARRB2/CRTAM/IL18/XCL1/LAG3	24	BP
GO:0042113	B cell activation	36/773	215/17910	2.39002e-12	6.72516e-11	4.22947e-11	BCL6/DCAF1/SFRP1/CDKN1A/ZFP36L2/IRS2/IL6/PTPN6/BLNK/NCKAP1L/CD27/PTPRC/DOCK10/CD79A/PLCG2/MNDA/ITGA4/IL7R/SYK/BTK/CD38/PRKCB/ZAP70/BATF/CCR6/MS4A1/SKAP2/FCGR2B/IL7/CD19/TYROBP/TPD52/CD28/LYL1/TFRC/CD40LG	36	BP
GO:0051897	positive regulation of protein kinase B signaling	32/773	173/17910	2.55356e-12	7.15779e-11	4.50155e-11	SPRY2/MYOC/TCF7L2/GDF15/CX3CL1/HBEGF/EGFR/LEP/FGF2/IRS2/EREG/TNF/BTC/AREG/IGFBP5/IGF2/RAC2/LCK/CD86/VAV1/TNFSF11/CCR7/CX3CR1/GATA3/CD19/ARRB2/TRAT1/CD28/ICOS/CCL19/FGF9/IL18	32	BP
GO:0050729	positive regulation of inflammatory response	30/773	153/17910	2.60932e-12	7.28619e-11	4.5823e-11	AGTR1/FABP4/LPL/CX3CL1/PTGS2/EGFR/LDLR/CNR1/TNF/IL6/ITGB2/CD6/CCR2/CTSC/WNT5A/BTK/S100A9/TNFSF11/CCR7/PLA2G7/MAPK13/IDO1/IL15/S100A8/JAK2/MDK/VAMP8/CD28/IL18/TAC1	30	BP
GO:0061061	muscle structure development	69/773	647/17910	3.264e-12	9.07964e-11	5.71021e-11	ATF3/LAMA2/MAFF/TGFBR3/TCF7L2/SMAD3/GDF15/ADM/EDNRB/ZEB1/MYH11/EGR1/ITGA7/IFRD1/HBEGF/ZFHX3/BTG2/CTH/ARID5B/HES1/SPEG/FGF2/RAMP2/SOX9/KCNAB1/FOXC1/BMP4/ASS1/RBP4/FOXC2/TAGLN/CRYAB/EFNB2/KLF5/PITX1/VEGFA/FOS/S100B/FOXO4/EREG/GATA6/MYOM1/YAP1/CASQ2/TNF/USP19/LIF/SGCA/HLF/IGFBP5/IGF2/SDC1/CXCL10/CXCL9/LEF1/WNT5A/CD53/FZD2/ADAM12/COL3A1/CDK1/CXADR/CDK5/ARRB2/FGF9/IL18/PAK1/MTM1/EZH2	69	BP
GO:0098552	side of membrane	47/773	359/18675	2.57239e-12	9.34459e-11	7.22523e-11	TGFBR3/IL1R1/SERPINA5/LDLR/GEM/KCNAB1/TF/NLGN1/SCNN1B/TNF/GNRH1/SDC1/CCR5/CD2/PTPRC/FCN1/THY1/CD79A/CXCL10/ITGB2/CXCL9/CD8A/IL7R/HCK/IL2RG/PTPN7/CD14/CCR1/HLA-DPA1/FCGR3A/CD3E/MS4A1/CD33/P2RX7/FCGR2B/CD19/LILRB1/IL2RA/CD28/ICOS/KLRD1/TFRC/HLA-DRA/CD40LG/IL2RB/LAG3/HLA-DRB4	47	CC
GO:0062023	collagen-containing extracellular matrix	50/773	399/18675	2.67794e-12	9.34459e-11	7.22523e-11	LAMA2/MYOC/SERPINA3/GDF15/LTBP4/ADIPOQ/CCN1/LAMA3/SFRP1/SERPINA5/SLPI/SRPX/NID1/PRG2/ANG/GPC3/FBLN2/ELANE/COL4A5/AZGP1/GPC5/ADAMDEC1/MXRA5/NID2/FCN1/COL1A2/LRRC15/CTSS/SDC3/COL1A1/CTSH/CTSC/WNT5A/S100A9/COL5A2/S100A8/COL3A1/CFP/MDK/IL7/MMP9/CTSB/DPT/TIMP1/COL5A1/FGF9/LOXL1/POSTN/NDP/OMD	50	CC
GO:0006968	cellular defense response	18/773	53/17910	3.46378e-12	9.59886e-11	6.03675e-11	FOSL1/CCR5/LILRB2/MNDA/CXCL9/PRF1/ITK/NCF2/GNLY/CCR2/SH2D1A/CD300C/FCMR/CX3CR1/CCR6/LY96/TYROBP/TRAT1	18	BP
GO:1903561	extracellular vesicle	156/773	2185/18675	3.04048e-12	1.00792e-10	7.79323e-11	C6/FABP4/WASF3/PCK1/APOD/TGFBR3/GSN/MYOC/SERPINA3/GDF15/DAAM2/MYH11/SDC4/RHOBTB3/PPL/LAMA3/C7/ADIRF/GLRX/SFRP1/GPD1/SERPINA5/SLPI/GBE1/FASN/NID1/GPX3/FAH/BTG2/AOX1/CTH/FKBP5/GPRC5A/TOM1L1/APOB/ATP1A2/PRG2/PTPRG/FBLN2/ASS1/ADGRG2/ELANE/RHOB/RBP4/TF/CRYAB/HP/LIFR/PPFIA2/DES/SCNN1B/PLS1/ARC/AZGP1/CP/DPP4/TSPAN8/TSPAN1/PDZK1IP1/ACTG2/OLFM4/SAA4/SLC2A3/CLIC5/MPP6/GSTT1/JCHAIN/PTPN6/RAC2/SDC1/NCKAP1L/M…	156	CC
GO:0031960	response to corticosteroid	30/773	155/17910	3.70158e-12	1.02192e-10	6.42686e-11	KLF9/FAM107A/FOXO3/ZFP36/ADM/ADIPOQ/FOXO1/FOSB/PTGS2/EGFR/CDKN1A/CDO1/DUSP1/ZFP36L2/ASS1/FOS/S100B/DDIT4/TNF/FOSL1/AREG/IL6/GNRH1/SDC1/AIF1/COL1A1/CYBA/CYBB/MDK/ALPL	30	BP
GO:0043230	extracellular organelle	156/773	2187/18675	3.27027e-12	1.03247e-10	7.98305e-11	C6/FABP4/WASF3/PCK1/APOD/TGFBR3/GSN/MYOC/SERPINA3/GDF15/DAAM2/MYH11/SDC4/RHOBTB3/PPL/LAMA3/C7/ADIRF/GLRX/SFRP1/GPD1/SERPINA5/SLPI/GBE1/FASN/NID1/GPX3/FAH/BTG2/AOX1/CTH/FKBP5/GPRC5A/TOM1L1/APOB/ATP1A2/PRG2/PTPRG/FBLN2/ASS1/ADGRG2/ELANE/RHOB/RBP4/TF/CRYAB/HP/LIFR/PPFIA2/DES/SCNN1B/PLS1/ARC/AZGP1/CP/DPP4/TSPAN8/TSPAN1/PDZK1IP1/ACTG2/OLFM4/SAA4/SLC2A3/CLIC5/MPP6/GSTT1/JCHAIN/PTPN6/RAC2/SDC1/NCKAP1L/M…	156	CC
GO:1901699	cellular response to nitrogen compound	67/773	620/17910	3.7687e-12	1.03654e-10	6.5188e-11	AGTR1/PCK1/KLF4/FOXO3/MAP1B/GDF15/PPARG/LPL/ZEB1/ADIPOQ/NTRK2/FOXO1/SOCS2/NR4A1/EGR1/PTGS2/SORBS1/SFRP1/GPD1/ADCY2/EGFR/NR4A2/P2RY2/INHBB/LEP/SOX9/GHR/ASS1/LHCGR/ENPP1/FOXC2/PDK4/KLF5/IRS2/FOXO4/CASQ2/TNF/PDE3B/IGFBP5/IGF2/UCP2/MMP3/AQP9/CSK/ADCY7/AIF1/COL1A2/STAT1/ITGA4/P2RY6/PTPRE/COL1A1/CYBA/PRKCB/COL5A2/CA2/CYBB/MAPK13/JAK2/COL3A1/BCL11A/P2RX7/FCGR2B/CDK5/PAK1/IFIT1/EZH2	67	BP
GO:0006875	cellular metal ion homeostasis	56/773	467/17910	4.05826e-12	1.11199e-10	6.99336e-11	AGTR1/SMAD3/ADM/EDNRB/MYC/CX3CL1/C7/PLN/NOL3/ATP1A2/FGF2/KCNK3/CNR1/ELANE/TF/CP/CASQ2/PTPN6/CD52/CXCL13/CCL5/CCR5/LCK/PTPRC/CORO1A/THY1/PLCG2/CXCL10/CXCL9/P2RX5/P2RY6/CYBA/CCR2/WNT5A/S100A9/CD38/PRKCB/CCR7/APLNR/CCR1/S100A8/CXCL11/JAK2/MS4A1/CCL13/P2RX7/CD19/C3AR1/CDK5/CEMIP/CD55/CCL19/TFRC/CD24/XCL1/TAC1	56	BP
GO:0006874	cellular calcium ion homeostasis	49/773	375/17910	4.16187e-12	1.13613e-10	7.14515e-11	AGTR1/SMAD3/ADM/EDNRB/CX3CL1/PLN/NOL3/ATP1A2/FGF2/KCNK3/CNR1/ELANE/CASQ2/PTPN6/CD52/CXCL13/CCL5/CCR5/LCK/PTPRC/CORO1A/THY1/PLCG2/CXCL10/CXCL9/P2RX5/P2RY6/CYBA/CCR2/WNT5A/CD38/PRKCB/CCR7/APLNR/CCR1/CXCL11/JAK2/MS4A1/CCL13/P2RX7/CD19/C3AR1/CDK5/CEMIP/CD55/CCL19/CD24/XCL1/TAC1	49	BP
GO:0055074	calcium ion homeostasis	50/773	388/17910	4.21325e-12	1.14588e-10	7.20646e-11	AGTR1/SMAD3/ADM/EDNRB/CX3CL1/PLN/NOL3/ATP1A2/FGF2/KCNK3/CNR1/ELANE/CASQ2/PTPN6/CD52/CXCL13/CCL5/CCR5/LCK/PTPRC/CORO1A/THY1/PLCG2/CXCL10/CXCL9/P2RX5/P2RY6/CYBA/CCR2/WNT5A/CD38/PRKCB/TNFSF11/CCR7/APLNR/CCR1/CXCL11/JAK2/MS4A1/CCL13/P2RX7/CD19/C3AR1/CDK5/CEMIP/CD55/CCL19/CD24/XCL1/TAC1	50	BP
GO:0009968	negative regulation of signal transduction	108/773	1266/17910	4.58897e-12	1.24344e-10	7.82003e-11	APOD/ATF3/SPRY2/MAGI2/KLF4/TGFBR3/MYOC/FOXO3/BCL6/TCF7L2/SMAD3/GDF15/ADM/PPARG/PPP1R15A/ADIPOQ/MYC/PER1/FOXO1/CX3CL1/SOCS2/IGFBP6/SOCS3/EGR1/PTGS2/FSTL3/BMP5/NOL3/SFRP1/CHRDL1/HBEGF/EGFR/LMO3/DUSP8/CTH/NR4A2/GPRC5A/DYRK3/AR/RB1CC1/GPRASP1/SOX9/WNT11/DUSP1/GPC3/NR1D1/HMGB2/BMP4/CRY2/ENPP1/DUSP4/RGS16/SIX3/EREG/DDIT4/YAP1/CASQ2/TNF/BTC/PDE3B/LIF/WIF1/AREG/IL6/IGFBP5/PTPN6/CCL5/PLEK/PSMB9/PTPRC/CSK/…	108	BP
GO:0051347	positive regulation of transferase activity	66/773	609/17910	4.84672e-12	1.30844e-10	8.22879e-11	GADD45A/SPRY2/KLF4/GADD45B/GDF15/ADIPOQ/NTRK2/MYC/SDC4/CCN1/EGR1/DDR2/ADCY2/EGFR/GPRC5A/CDKN1A/TOM1L1/SASH1/GOLGA2/LEP/FGF2/ANG/WNT11/VLDLR/BMP4/GHR/ELANE/TENM1/VEGFA/EREG/TNF/ADRA2C/IGF2/CCL5/NCKAP1L/PTPRC/CSK/ADCY7/RASSF2/SYK/SORL1/WNT5A/TNFSF11/LCP2/CCR7/LAT/RASGRP1/MAP4K1/TPX2/JAK2/TCL1A/P2RX7/CDK1/CDC20/CXCR4/CD19/ROR2/CDK5/CEMIP/CCL19/IL18/PAK1/CD40LG/CD24/MAP3K1/EZH2	66	BP
GO:0040008	regulation of growth	70/773	668/17910	5.1309e-12	1.38006e-10	8.67924e-11	AGTR1/FAM107A/TGFBR3/MAP1B/BCL6/SMAD3/GDF15/PPARG/TSPYL2/LTBP4/SOCS2/DCAF1/SOCS3/DIO3/ACACB/SFRP1/OLFM1/IFRD1/SLC6A3/HBEGF/EGFR/KAT5/CDKN1A/AR/ING1/NPY1R/LEP/FGF2/WNT11/SPOCK1/GPC3/FOXC1/NPR1/BMP4/GHR/ELANE/RBP4/ENPP1/FOXC2/CRYAB/MT1X/VEGFA/PLS1/GATA6/YAP1/TNF/EPHA7/IGFBP5/IGF2/LEF1/SEMA4D/CYBA/WNT5A/GAP43/S100A9/CD38/CRLF3/S100A8/SPP1/BCL11A/CCNB2/CDK1/ARHGAP4/IL7/CXCR4/FBP1/CDK5/FGF9/PAK1/MTM1	70	BP
GO:0097305	response to alcohol	37/773	232/17910	5.34448e-12	1.43224e-10	9.00741e-11	KLF9/KLF4/TGFBR3/GSN/FOXO3/PPARG/ADIPOQ/FOSB/SFRP1/ADCY2/SLC6A3/CDKN1A/GRAMD1B/LEP/CDO1/CNR1/RBP4/PEMT/FOS/FOSL1/GNRH1/CCR5/CD27/ADCY7/P2RY6/CYBA/CD14/CCR7/CYBB/MAP4K1/S100A8/GATA3/GGH/CDK1/CLDN7/CCL19/SPI1	37	BP
GO:0005126	cytokine receptor binding	37/747	210/16967	4.17337e-13	1.52467e-10	1.20369e-10	TGFBR3/VEGFD/SMAD3/CX3CL1/SOCS2/NOL3/TNFSF9/LIFR/CRLF1/VEGFA/CCL25/TNF/LIF/CCL20/IL6/CXCL13/CCL5/CXCL10/STAT1/CXCL6/CXCL9/SYK/LTB/CCR2/TNFSF11/TNFSF10/IL15/CXCL11/JAK2/CCL13/GATA3/VEGFC/IL7/CCL19/IL18/CD40LG/XCL1	37	MF
GO:0033674	positive regulation of kinase activity	61/773	541/17910	6.15311e-12	1.64292e-10	1.03324e-10	GADD45A/SPRY2/GADD45B/GDF15/ADIPOQ/NTRK2/SDC4/CCN1/EGR1/DDR2/ADCY2/EGFR/GPRC5A/CDKN1A/TOM1L1/SASH1/LEP/FGF2/ANG/WNT11/VLDLR/BMP4/GHR/ELANE/TENM1/VEGFA/EREG/TNF/ADRA2C/IGF2/CCL5/NCKAP1L/PTPRC/CSK/ADCY7/RASSF2/SYK/WNT5A/TNFSF11/LCP2/CCR7/LAT/RASGRP1/MAP4K1/TPX2/JAK2/TCL1A/P2RX7/CDK1/CXCR4/CD19/ROR2/CDK5/CEMIP/CCL19/IL18/PAK1/CD40LG/CD24/MAP3K1/EZH2	61	BP
GO:0048468	cell development	148/773	1971/17910	6.38192e-12	1.69782e-10	1.06776e-10	ZBTB16/WASF3/APOD/FOSL2/LAMA2/MAGI2/KLF4/TGFBR3/GSN/MYOC/FOXO3/MAP1B/BCL6/SMAD3/ADM/PPARG/EDNRB/ZEB1/DAAM2/ADIPOQ/NTRK2/MYH11/CX3CL1/SDC4/SOCS2/WEE1/DIO3/BMP5/JUND/SFRP1/OLFM1/IFRD1/FASN/EGFR/JUN/BTG2/NR4A2/ARID5B/TMOD1/INHBB/PTX3/CDKN1A/AR/HES1/CLDN5/LEP/ANG/PTPRG/RAMP2/LDLR/SOX9/RND1/SPOCK1/FOXC1/VLDLR/NR1D1/HMGB2/BMP4/CNR1/EFHD1/PLP1/NEUROG3/FOXC2/COBL/PRKG1/EFNB2/ID4/KLF5/IRS2/SIX3/DIAPH2/NLG…	148	BP
GO:0043549	regulation of kinase activity	79/773	807/17910	6.59373e-12	1.74782e-10	1.09921e-10	GADD45A/FABP4/SPRY2/KLF4/GADD45B/GDF15/TSPYL2/ADIPOQ/NTRK2/SDC4/SOCS2/CCN1/SOCS3/EGR1/DDR2/SFRP1/ADCY2/EGFR/DUSP8/GPRC5A/CDKN1A/TOM1L1/SASH1/LEP/FGF2/ANG/WNT11/DUSP1/VLDLR/BMP4/GHR/ELANE/DUSP4/IRS2/TENM1/VEGFA/EREG/TNF/ADRA2C/IGF2/PTPN6/RAC2/CCL5/NCKAP1L/PTPRC/CSK/ADCY7/THY1/CXCL10/RASSF2/SYK/SORL1/RHOH/WNT5A/TNFSF11/LCP2/GMFG/CCR7/LAT/RASGRP1/MAP4K1/TPX2/JAK2/TCL1A/P2RX7/CDK1/CXCR4/CD19/ROR2/CDK…	79	BP
GO:0045859	regulation of protein kinase activity	74/773	732/17910	6.98164e-12	1.84396e-10	1.15967e-10	GADD45A/FABP4/SPRY2/GADD45B/GDF15/TSPYL2/ADIPOQ/NTRK2/SDC4/CCN1/SOCS3/EGR1/DDR2/SFRP1/ADCY2/EGFR/DUSP8/GPRC5A/CDKN1A/TOM1L1/SASH1/LEP/FGF2/ANG/WNT11/DUSP1/VLDLR/BMP4/GHR/ELANE/DUSP4/TENM1/VEGFA/EREG/TNF/ADRA2C/IGF2/PTPN6/RAC2/CCL5/NCKAP1L/PTPRC/CSK/ADCY7/THY1/CXCL10/RASSF2/SYK/SORL1/WNT5A/TNFSF11/LCP2/GMFG/CCR7/LAT/RASGRP1/MAP4K1/TPX2/JAK2/TCL1A/P2RX7/CDK1/CXCR4/ROR2/CDK5/CEMIP/PKIA/CCL19/IL18/PA…	74	BP
GO:0099503	secretory vesicle	84/773	923/18675	7.33191e-12	2.20957e-10	1.70844e-10	GSN/VEGFD/SERPINA3/FSTL3/SERPINA5/SLPI/STBD1/AMPH/PTX3/PRG2/AGPAT2/ELANE/SYN2/TF/HP/GABRA2/VEGFA/ARC/OLFM4/SLC2A3/IGF2/PTPN6/NCKAP1L/PTPRC/ITGAL/HK3/LAMP3/ALOX5/LILRB2/FCN1/LILRB3/SELL/GZMB/ITGB2/MNDA/ARHGAP45/CTSS/NCF2/COL1A1/CR1/SRGN/CYBA/CTSH/ARPC5/DPYSL3/PRDX4/CTSC/AGA/S100A9/CD38/CD14/CD53/FCGR3B/GMFG/DOCK2/STK10/CYBB/LTA4H/S100A8/FCGR2A/CFP/ITGAX/VAMP8/QPCT/CD33/GGH/VEGFC/LAIR1/LYZ/MMP9/CXA…	84	CC
GO:0055065	metal ion homeostasis	60/773	531/17910	8.45821e-12	2.22591e-10	1.39988e-10	AGTR1/SMAD3/ADM/EDNRB/MYC/CX3CL1/C7/PLN/NOL3/EGFR/ATP1A2/FGF2/KCNK3/NPR1/CNR1/ELANE/TF/SCNN1B/CP/CASQ2/PTPN6/CD52/CXCL13/CCL5/CCR5/LCK/PTPRC/CORO1A/THY1/PLCG2/CXCL10/CXCL9/P2RX5/P2RY6/CYBA/CCR2/WNT5A/S100A9/CD38/PRKCB/TNFSF11/CCR7/APLNR/CCR1/S100A8/CXCL11/JAK2/MS4A1/CCL13/P2RX7/CD19/C3AR1/CDK5/CEMIP/CD55/CCL19/TFRC/CD24/XCL1/TAC1	60	BP
GO:0051209	release of sequestered calcium ion into cytosol	25/773	112/17910	8.81351e-12	2.30284e-10	1.44826e-10	CX3CL1/PLN/NOL3/ATP1A2/FGF2/CASQ2/PTPN6/CCR5/LCK/PTPRC/CORO1A/THY1/PLCG2/CXCL10/CXCL9/P2RY6/CYBA/CCR7/APLNR/CXCL11/P2RX7/CD19/CEMIP/CCL19/XCL1	25	BP
GO:0051283	negative regulation of sequestering of calcium ion	25/773	112/17910	8.81351e-12	2.30284e-10	1.44826e-10	CX3CL1/PLN/NOL3/ATP1A2/FGF2/CASQ2/PTPN6/CCR5/LCK/PTPRC/CORO1A/THY1/PLCG2/CXCL10/CXCL9/P2RY6/CYBA/CCR7/APLNR/CXCL11/P2RX7/CD19/CEMIP/CCL19/XCL1	25	BP
GO:0007162	negative regulation of cell adhesion	40/773	271/17910	9.09061e-12	2.36679e-10	1.48848e-10	APOD/FAM107A/KLF4/MYOC/BCL6/ADIPOQ/CX3CL1/SDC4/CORO2B/RND1/SEMA3E/SPOCK1/DUSP1/BMP4/ASS1/PRKG1/CCL25/PDE3B/GNRH1/ADAMDEC1/PTPN6/PTPRC/LILRB2/RUNX3/ARHGDIB/LPXN/SEMA4D/COL1A1/GBP1/IDO1/JAK2/MDK/SPINT2/FCGR2B/LILRB1/CLDN7/IL2RA/POSTN/XCL1/LAG3	40	BP
GO:0030099	myeloid cell differentiation	51/773	411/17910	1.07069e-11	2.77772e-10	1.74691e-10	ZBTB16/TGFBR3/FOXO3/BCL6/ZFP36/PPARG/ADIPOQ/JUNB/MYC/FSTL3/SFRP1/FASN/JUN/DYRK3/GPC3/HMGB2/BMP4/VEGFA/FOS/TNF/MYL9/LIF/HOXA9/PTPN6/NCKAP1L/LILRB3/STAT1/LILRB4/RASSF2/LEF1/IKZF1/PRKCB/TNFSF11/CCR7/CCR1/CA2/IL15/BATF/JAK2/GATA3/MMP9/GPR171/TYROBP/ROR2/LILRB1/LRRC17/EVI2B/CCL19/TFRC/SPI1/TSPAN2	51	BP
GO:0070062	extracellular exosome	153/773	2162/18675	1.03923e-11	2.99569e-10	2.31627e-10	C6/FABP4/WASF3/PCK1/APOD/TGFBR3/GSN/MYOC/SERPINA3/GDF15/DAAM2/MYH11/SDC4/RHOBTB3/PPL/LAMA3/C7/ADIRF/GLRX/SFRP1/GPD1/SERPINA5/SLPI/GBE1/FASN/NID1/GPX3/FAH/BTG2/AOX1/CTH/FKBP5/GPRC5A/TOM1L1/APOB/PRG2/PTPRG/ASS1/ADGRG2/ELANE/RHOB/RBP4/TF/CRYAB/HP/LIFR/PPFIA2/DES/SCNN1B/PLS1/AZGP1/CP/DPP4/TSPAN8/TSPAN1/PDZK1IP1/ACTG2/OLFM4/SAA4/SLC2A3/CLIC5/MPP6/GSTT1/JCHAIN/PTPN6/RAC2/SDC1/NCKAP1L/MXRA5/LCK/PSMB9/PT…	153	CC
GO:0045121	membrane raft	42/773	309/18675	1.13042e-11	3.12278e-10	2.41453e-10	EDNRB/SDC4/TFPI/PTGS2/SORBS1/ADCY2/SLC6A3/EGFR/LIPE/ATP1A2/CNR1/FXYD1/ARC/DPP4/TNF/SGCA/GPM6B/LCK/CD2/PTPRC/CSK/SELPLG/CD48/THY1/CD79A/ITGB2/CD8A/HCK/BTK/CD14/LCP2/LAT/ZAP70/JAK2/TLR1/MS4A1/CD19/CXADR/OLR1/CD55/BIRC3/CD24	42	CC
GO:0098857	membrane microdomain	42/773	310/18675	1.25715e-11	3.33396e-10	2.57781e-10	EDNRB/SDC4/TFPI/PTGS2/SORBS1/ADCY2/SLC6A3/EGFR/LIPE/ATP1A2/CNR1/FXYD1/ARC/DPP4/TNF/SGCA/GPM6B/LCK/CD2/PTPRC/CSK/SELPLG/CD48/THY1/CD79A/ITGB2/CD8A/HCK/BTK/CD14/LCP2/LAT/ZAP70/JAK2/TLR1/MS4A1/CD19/CXADR/OLR1/CD55/BIRC3/CD24	42	CC
GO:0051282	regulation of sequestering of calcium ion	25/773	114/17910	1.33556e-11	3.45264e-10	2.17138e-10	CX3CL1/PLN/NOL3/ATP1A2/FGF2/CASQ2/PTPN6/CCR5/LCK/PTPRC/CORO1A/THY1/PLCG2/CXCL10/CXCL9/P2RY6/CYBA/CCR7/APLNR/CXCL11/P2RX7/CD19/CEMIP/CCL19/XCL1	25	BP
GO:0046631	alpha-beta T cell activation	27/773	133/17910	1.38962e-11	3.57973e-10	2.2513e-10	ZBTB16/BCL6/IL6/NCKAP1L/PTPRC/RUNX3/CD86/SYK/LEF1/CCR2/DOCK2/ZAP70/IL15/CD3E/BATF/GATA3/TCF7/LY9/LILRB1/CD55/CD28/CCL19/IL18/RSAD2/PRDM1/XCL1/GPR18	27	BP
GO:0001655	urogenital system development	44/773	324/17910	1.45626e-11	3.73824e-10	2.35099e-10	ZBTB16/AGTR1/MAGI2/SMAD3/TNS2/ADIPOQ/MYC/SDC4/EGR1/FSTL3/SFRP1/TIPARP/NID1/ARID5B/AR/HES1/FGF2/SOX9/WNT11/GPC3/FOXC1/BMP4/ASS1/OSR2/RBP4/FOXC2/EFNB2/ID4/CRLF1/VEGFA/EMX2/YAP1/LIF/EPHA7/SIM1/SDC1/STAT1/CRIP1/CTSH/WNT5A/CA2/GATA3/MMP9/CD24	44	BP
GO:0051338	regulation of transferase activity	84/773	902/17910	1.8412e-11	4.70988e-10	2.96206e-10	GADD45A/FABP4/SPRY2/KLF4/GADD45B/ZFP36/GDF15/PPARG/TSPYL2/ADIPOQ/NTRK2/MYC/SDC4/SOCS2/CCN1/SOCS3/EGR1/DDR2/SFRP1/ADCY2/EGFR/DUSP8/GPRC5A/CDKN1A/TOM1L1/SASH1/GOLGA2/LEP/FGF2/ANG/WNT11/DUSP1/VLDLR/BMP4/GHR/ELANE/DUSP4/IRS2/TENM1/VEGFA/EREG/TNF/ADRA2C/IGF2/PTPN6/RAC2/CCL5/NCKAP1L/PTPRC/CSK/ADCY7/THY1/CXCL10/RASSF2/SYK/SORL1/RHOH/WNT5A/TNFSF11/LCP2/GMFG/CCR7/LAT/RASGRP1/MAP4K1/TPX2/JAK2/TCL1A/P2RX7/C…	84	BP
GO:0098771	inorganic ion homeostasis	64/773	600/17910	2.07008e-11	5.2769e-10	3.31865e-10	AGTR1/SMAD3/ADM/EDNRB/MYC/CX3CL1/C7/PLN/NOL3/EGFR/ATP1A2/FGF2/KCNK3/NPR1/CNR1/ELANE/ENPP1/PDK4/TF/SCNN1B/CP/CASQ2/PTPN6/CD52/CXCL13/CCL5/CCR5/LCK/PTPRC/CORO1A/THY1/PLCG2/CXCL10/CXCL9/P2RX5/P2RY6/CYBA/CCR2/WNT5A/S100A9/CD38/PRKCB/TNFSF11/CCR7/APLNR/CCR1/CA2/S100A8/CXCL11/JAK2/MS4A1/CCL13/P2RX7/CD19/C3AR1/CDK5/CEMIP/CD55/CCL19/TFRC/SFRP4/CD24/XCL1/TAC1	64	BP
GO:0072001	renal system development	41/773	291/17910	2.25871e-11	5.73774e-10	3.60848e-10	ZBTB16/AGTR1/MAGI2/SMAD3/TNS2/ADIPOQ/MYC/SDC4/EGR1/FSTL3/SFRP1/TIPARP/NID1/ARID5B/HES1/FGF2/SOX9/WNT11/GPC3/FOXC1/BMP4/ASS1/OSR2/RBP4/FOXC2/EFNB2/CRLF1/VEGFA/EMX2/YAP1/LIF/EPHA7/SIM1/SDC1/STAT1/CTSH/WNT5A/CA2/GATA3/MMP9/CD24	41	BP
GO:0032870	cellular response to hormone stimulus	67/773	646/17910	2.39077e-11	6.03365e-10	3.79458e-10	KLF9/AGTR1/PCK1/FAM107A/FOXO3/MAP1B/ZFP36/GDF15/PPARG/LPL/ADIPOQ/PER1/FOXO1/SOCS2/TFPI/FOSB/NR4A1/SORBS1/SFRP1/ADCY2/EGFR/LMO3/NR4A2/INHBB/KAT5/AR/APOB/ATP1A2/LEP/DUSP1/NR1D1/BMP4/ZFP36L2/GHR/ASS1/LHCGR/CRY2/ENPP1/FOXC2/PDK4/IRS2/FOS/FOXO4/GATA6/DDIT4/YAP1/PDE3B/IGF2/UCP2/CSK/ADCY7/AIF1/STAT1/CTSS/LEF1/P2RY6/PTPRE/MSX2/CYBA/CTSH/PRKCB/CA2/JAK2/SPP1/CTSB/ARRB2/PAK1	67	BP
GO:0001906	cell killing	29/773	156/17910	2.39735e-11	6.03365e-10	3.79458e-10	LEP/ELANE/PTPN6/PTPRC/CORO1A/GZMB/CXCL6/PRF1/IL7R/VAV1/GNLY/CTSH/SH2D1A/CTSC/RASGRP1/CCL13/APOL1/P2RX7/FCGR2B/LYZ/TYROBP/LILRB1/STXBP2/ARRB2/CD55/CRTAM/IL18/XCL1/LAG3	29	BP
GO:0002706	regulation of lymphocyte mediated immunity	27/773	136/17910	2.39994e-11	6.03365e-10	3.79458e-10	BCL6/IL1R1/LEP/TNF/IL6/PTPN6/PTPRC/IL7R/VAV1/CR1/CCR2/SH2D1A/BTK/RASGRP1/GATA3/P2RX7/FCGR2B/LILRB1/ARRB2/CRTAM/CD28/IL18/TFRC/RSAD2/XCL1/LAG3/C4BPB	27	BP
GO:0051208	sequestering of calcium ion	25/773	117/17910	2.44651e-11	6.12967e-10	3.85497e-10	CX3CL1/PLN/NOL3/ATP1A2/FGF2/CASQ2/PTPN6/CCR5/LCK/PTPRC/CORO1A/THY1/PLCG2/CXCL10/CXCL9/P2RY6/CYBA/CCR7/APLNR/CXCL11/P2RX7/CD19/CEMIP/CCL19/XCL1	25	BP
GO:0006873	cellular ion homeostasis	59/773	531/17910	2.53424e-11	6.32782e-10	3.97959e-10	AGTR1/SMAD3/ADM/EDNRB/MYC/CX3CL1/C7/PLN/NOL3/P2RY2/ATP1A2/FGF2/KCNK3/CNR1/ELANE/ENPP1/TF/CP/CASQ2/PTPN6/CD52/CXCL13/CCL5/CCR5/LCK/PTPRC/CORO1A/THY1/PLCG2/CXCL10/CXCL9/P2RX5/P2RY6/CYBA/CCR2/WNT5A/S100A9/CD38/PRKCB/CCR7/APLNR/CCR1/CA2/S100A8/CXCL11/JAK2/MS4A1/CCL13/P2RX7/CD19/C3AR1/CDK5/CEMIP/CD55/CCL19/TFRC/CD24/XCL1/TAC1	59	BP
GO:0001101	response to acid chemical	44/773	330/17910	2.70568e-11	6.73291e-10	4.23435e-10	PCK1/KLF4/TGFBR3/GSN/PPARG/LPL/ZEB1/ADIPOQ/NTRK2/FOXO1/EGR1/PTGS2/SFRP1/EGFR/APOB/LEP/LDLR/SOX9/CDO1/WNT11/DUSP1/ASS1/RBP4/PDK4/PEMT/VEGFA/YAP1/TNF/GNRH1/UCP2/MICB/COL1A2/P2RY6/COL1A1/CYBA/CTSH/WNT5A/CD38/COL5A2/CCR7/CYBB/COL3A1/BCL11A/CCL19	44	BP
GO:0045444	fat cell differentiation	35/773	222/17910	2.81371e-11	6.97799e-10	4.38848e-10	ZBTB16/FABP4/KLF4/TCF7L2/SMAD3/ZFP36/PPARG/LPL/ADIPOQ/FOXO1/NR4A1/ADIRF/PTGS2/SFRP1/ALDH6A1/LMO3/CEBPD/NR4A2/ARID5B/INHBB/HES1/LEP/NR1D1/ZFP36L2/ENPP1/ID4/KLF5/TNF/WIF1/IL6/MSX2/WNT5A/PSMB8/CREBL2/GATA3	35	BP
GO:0050852	T cell receptor signaling pathway	31/773	180/17910	3.84111e-11	9.46902e-10	5.9551e-10	PTPN6/CD247/CD3D/LCK/PSMB9/PTPRC/CSK/THY1/PLCG2/LILRB4/ITK/BTN3A1/THEMIS2/LCP2/PSMB8/FYB1/GBP1/CCR7/LAT/HLA-DPA1/ZAP70/PSME2/CD3E/KCNN4/PSMB10/GATA3/CD3G/TRAT1/PAK1/HLA-DRA/HLA-DRB4	31	BP
GO:0042035	regulation of cytokine biosynthetic process	24/773	110/17910	3.84404e-11	9.46902e-10	5.9551e-10	KLF4/ZFP36/EGR1/INHBB/ELANE/EREG/TNF/IL6/PTPRC/NMI/CD86/SYK/LTB/CCR2/WNT5A/CYBB/CX3CR1/CD3E/TLR1/GATA3/TYROBP/LILRB1/CD28/LAG3	24	BP
GO:0012505	endomembrane system	252/773	4213/18675	3.8337e-11	9.61663e-10	7.43558e-10	PLIN1/APOD/MAGI2/GSN/CYP4B1/MYOC/VEGFD/BCL6/MTUS1/SMAD3/GABARAPL1/SERPINA3/GDF15/PPP1R15A/EDNRB/FMO2/ADIPOQ/NTRK2/RND3/SDC4/RHOBTB3/TFPI/PLPP3/CCN1/IGFBP6/PIGA/LAMA3/SCD/AOC3/NR4A1/PTGS2/FSTL3/DIO3/ACACB/PLN/NOL3/OLFM1/SERPINA5/FADS1/SLPI/STBD1/CHRDL1/CDC42EP4/FASN/SRPX/AMPH/EGFR/PNPLA2/ATP9A/FADS3/DHCR7/PTX3/TOM1L1/EHBP1/GOLGA2/APOB/RB1CC1/ATP1A2/GRAMD1B/PRG2/RAMP2/LDLR/PEX5/PDE9A/GPC3/VLDLR/BMP…	252	CC
GO:0098589	membrane region	42/773	321/18675	3.91628e-11	9.61663e-10	7.43558e-10	EDNRB/SDC4/TFPI/PTGS2/SORBS1/ADCY2/SLC6A3/EGFR/LIPE/ATP1A2/CNR1/FXYD1/ARC/DPP4/TNF/SGCA/GPM6B/LCK/CD2/PTPRC/CSK/SELPLG/CD48/THY1/CD79A/ITGB2/CD8A/HCK/BTK/CD14/LCP2/LAT/ZAP70/JAK2/TLR1/MS4A1/CD19/CXADR/OLR1/CD55/BIRC3/CD24	42	CC
GO:0007169	transmembrane receptor protein tyrosine kinase signaling pathway	68/773	669/17910	4.14022e-11	1.01644e-09	6.3924e-10	APOD/SPRY2/MYOC/VEGFD/GDF15/ADIPOQ/NTRK2/FOXO1/SOCS2/DDR2/SORBS1/BMP5/TIPARP/HBEGF/EGFR/ARID5B/GPRC5A/AR/LEP/FGF2/PTPRG/SOX9/FOXC1/GHR/ENPP1/FOXC2/PDK4/EFNB2/IRS2/COL4A5/VEGFA/FOXO4/EREG/DDIT4/BTC/EPHA7/AREG/IGFBP5/IGF2/NCKAP1L/GFRA2/CD8A/RASSF2/SYK/VAV1/DOK2/PTPRE/NCF2/CYFIP2/CYBA/ARPC5/WNT5A/NCF4/PRKCB/FLRT2/CYBB/CD3E/MATK/SH2D2A/JAK2/CHN1/GATA3/VEGFC/MMP9/TRAT1/CD7/FGF9/PAK1	68	BP
GO:0042089	cytokine biosynthetic process	25/773	120/17910	4.38974e-11	1.07409e-09	6.75499e-10	KLF4/ZFP36/EGR1/INHBB/ELANE/EREG/TNF/IL6/PTPRC/NMI/CD86/SYK/LTB/CCR2/WNT5A/CYBB/CX3CR1/CD3E/TLR1/GATA3/TYROBP/LILRB1/CD28/IL18/LAG3	25	BP
GO:0045621	positive regulation of lymphocyte differentiation	22/773	93/17910	4.64423e-11	1.13257e-09	7.12279e-10	ZBTB16/BCL6/NCKAP1L/CD27/PTPRC/LILRB2/RUNX3/CD86/LILRB4/IL7R/SYK/BTK/ZAP70/IL15/RASGRP1/MDK/GATA3/IL7/IL2RA/CCL19/IL18/VNN1	22	BP
GO:0009991	response to extracellular stimulus	56/773	498/17910	5.21663e-11	1.2639e-09	7.94872e-10	PCK1/ATF3/FAM107A/GSN/FOXO3/MAP1B/ZFP36/GDF15/ADM/PPARG/LPL/ADIPOQ/FOXO1/PTGS2/ACACB/SFRP1/FADS1/CBS/EGFR/JUN/NR4A2/P2RY2/INHBB/CDKN1A/LEP/LDLR/WNT11/CNR1/ASS1/PDK4/MAPK8/PEMT/FOS/FOXO4/PMAIP1/FOSL1/UCP2/PTPRC/AIF1/CXCL10/STAT1/P2RX5/ITGA4/C2/KYNU/COL1A1/CYBA/CYBB/IL15/CD3E/SPP1/ALPL/BCL11A/P2RX7/NUDT1/POSTN	56	BP
GO:0031328	positive regulation of cellular biosynthetic process	136/773	1809/17910	5.21731e-11	1.2639e-09	7.94872e-10	ZBTB16/PCK1/FOSL2/NFIL3/ATF3/MAFF/KLF4/FOXO3/TCF7L2/NPAS2/SMAD3/ADM/PPARG/PPP1R15A/ZEB1/JUNB/MYC/RBPMS/PER1/FOXO1/CX3CL1/FOSB/CCN1/NR4A1/ADIRF/EGR1/PTGS2/FSTL3/SORBS1/BMP5/JUND/SFRP1/GPD1/EGFR/ZFHX3/JUN/CEBPD/IER2/NR4A2/ETS2/ARID5B/PTX3/KAT5/AR/GOLGA2/HES1/FGF2/PEG3/LDLR/SOX9/WNT11/FOXC1/NR1D1/HMGB2/BMP4/ASS1/OSR2/LHCGR/NEUROG3/ELANE/TOX3/FOXC2/ID4/KLF5/PEMT/IRS2/PITX1/SIX3/VEGFA/FOS/FOXO4/EREG/G…	136	BP
GO:0002687	positive regulation of leukocyte migration	25/773	121/17910	5.3108e-11	1.27808e-09	8.03791e-10	VEGFD/IL1R1/ELANE/VEGFA/TNF/CCL20/IL6/RAC2/CXCL13/CCL5/NCKAP1L/AIF1/THY1/CXCL10/ITGA4/CCR2/WNT5A/CCR7/CCR1/PLA2G7/MDK/VEGFC/C3AR1/CCL19/XCL1	25	BP
GO:0042107	cytokine metabolic process	25/773	121/17910	5.3108e-11	1.27808e-09	8.03791e-10	KLF4/ZFP36/EGR1/INHBB/ELANE/EREG/TNF/IL6/PTPRC/NMI/CD86/SYK/LTB/CCR2/WNT5A/CYBB/CX3CR1/CD3E/TLR1/GATA3/TYROBP/LILRB1/CD28/IL18/LAG3	25	BP
GO:0043408	regulation of MAPK cascade	69/773	689/17910	5.73849e-11	1.37648e-09	8.65675e-10	GADD45A/ATF3/SPRY2/KLF4/MYOC/GADD45B/GDF15/ADIPOQ/NTRK2/MYC/PER1/FOXO1/CX3CL1/CCN1/SFRP1/EGFR/JUN/LMO3/DUSP8/AR/SASH1/RB1CC1/LEP/FGF2/DUSP1/BMP4/GHR/ELANE/DUSP4/TENM1/VEGFA/TNF/LIF/EPHA7/ADRA2C/IL6/IGF2/PTPN6/CD27/PTPRC/CSK/RASSF2/SYK/SORL1/P2RY6/WNT5A/TNFSF11/GBP1/CCR7/CCR1/RASGRP1/MAP4K1/SLAMF1/JAK2/P2RX7/FCGR2B/CDK1/CXCR4/MARCO/ROR2/FOXM1/ARRB2/CCL19/FGF9/PAK1/CD40LG/CD24/MAP3K1/EZH2	69	BP
GO:0048018	receptor ligand activity	51/747	397/16967	5.77243e-12	1.58164e-09	1.24867e-09	VEGFD/GDF15/ADM/ADIPOQ/CX3CL1/BMP5/HBEGF/INHBB/FGF2/TNFSF9/HMGB2/BMP4/CRLF1/VEGFA/CCL25/TNF/LIF/EPHA7/AREG/IL6/GNRH1/IGF2/CXCL13/CCL5/IL32/CXCL10/CXCL6/CXCL9/LTB/WNT5A/SECTM1/TNFSF11/FLRT2/GMFG/TNFSF10/IL15/CXCL11/PNOC/CCL13/SPP1/MDK/VEGFC/IL7/TIMP1/CCL19/FGF9/IL18/CD40LG/NDP/CXCL1/XCL1	51	MF
GO:0055080	cation homeostasis	62/773	588/17910	7.00948e-11	1.67586e-09	1.05395e-09	AGTR1/SMAD3/ADM/EDNRB/MYC/CX3CL1/C7/PLN/NOL3/EGFR/ATP1A2/FGF2/KCNK3/NPR1/CNR1/ELANE/PDK4/TF/SCNN1B/CP/CASQ2/PTPN6/CD52/CXCL13/CCL5/CCR5/LCK/PTPRC/CORO1A/THY1/PLCG2/CXCL10/CXCL9/P2RX5/P2RY6/CYBA/CCR2/WNT5A/S100A9/CD38/PRKCB/TNFSF11/CCR7/APLNR/CCR1/CA2/S100A8/CXCL11/JAK2/MS4A1/CCL13/P2RX7/CD19/C3AR1/CDK5/CEMIP/CD55/CCL19/TFRC/CD24/XCL1/TAC1	62	BP
GO:0048646	anatomical structure formation involved in morphogenesis	96/773	1124/17910	7.81715e-11	1.86288e-09	1.17157e-09	C6/AGTR1/APOD/SPRY2/KLF4/TGFBR3/BCL6/SMAD3/GDF15/ADM/PPARG/JUNB/MYH11/FOXO1/CX3CL1/SDC4/CCN1/LAMA3/NR4A1/PTGS2/BMP5/SFRP1/OLFM1/ITGA7/JUN/ETS2/AR/SASH1/HES1/LEP/FGF2/ANG/RAMP2/SOX9/WNT11/SEMA3E/FOXC1/NPR1/BMP4/HSPB6/RHOB/RBP4/FOXC2/COBL/EFNB2/KLF5/VEGFA/FOXO4/EREG/GATA6/CASQ2/TNF/PDE3B/IL6/PTPN6/CXCL13/THY1/CXCL10/ITGB2/STAT1/CXCL9/ITGA4/SYK/PPP1R16B/MSX2/COL1A1/CCR2/CTSH/WNT5A/PRKCB/CD53/COL5A2/…	96	BP
GO:0030003	cellular cation homeostasis	57/773	518/17910	8.18481e-11	1.94416e-09	1.22269e-09	AGTR1/SMAD3/ADM/EDNRB/MYC/CX3CL1/C7/PLN/NOL3/ATP1A2/FGF2/KCNK3/CNR1/ELANE/TF/CP/CASQ2/PTPN6/CD52/CXCL13/CCL5/CCR5/LCK/PTPRC/CORO1A/THY1/PLCG2/CXCL10/CXCL9/P2RX5/P2RY6/CYBA/CCR2/WNT5A/S100A9/CD38/PRKCB/CCR7/APLNR/CCR1/CA2/S100A8/CXCL11/JAK2/MS4A1/CCL13/P2RX7/CD19/C3AR1/CDK5/CEMIP/CD55/CCL19/TFRC/CD24/XCL1/TAC1	57	BP
GO:0009891	positive regulation of biosynthetic process	137/773	1842/17910	9.20148e-11	2.17858e-09	1.37011e-09	ZBTB16/PCK1/FOSL2/NFIL3/ATF3/MAFF/KLF4/FOXO3/TCF7L2/NPAS2/SMAD3/ADM/PPARG/PPP1R15A/ZEB1/JUNB/MYC/RBPMS/PER1/FOXO1/CX3CL1/FOSB/CCN1/NR4A1/ADIRF/EGR1/PTGS2/FSTL3/SORBS1/BMP5/JUND/SFRP1/GPD1/EGFR/ZFHX3/JUN/CEBPD/IER2/NR4A2/ETS2/ARID5B/PTX3/KAT5/AR/GOLGA2/HES1/FGF2/PEG3/LDLR/SOX9/WNT11/FOXC1/NR1D1/HMGB2/BMP4/ASS1/OSR2/LHCGR/NEUROG3/ELANE/TOX3/FOXC2/ID4/KLF5/PEMT/IRS2/PITX1/SIX3/VEGFA/FOS/FOXO4/EREG/G…	137	BP
GO:0042802	identical protein binding	132/747	1670/16967	1.18865e-11	2.60552e-09	2.05699e-09	ZBTB16/GADD45A/ATF3/VEGFD/BCL6/SMAD3/GDF15/PPARG/LPL/ADIPOQ/NTRK2/RBPMS/SDC4/AOC3/PTGS2/ACACB/KHDRBS3/PLN/NOL3/SFRP1/GPD1/CBS/FASN/EGFR/JUN/CEBPD/AOX1/CTH/NR4A2/INHBB/PTX3/GOLGA2/HES1/CLDN5/ANG/PTPRG/LDLR/PC/HAS1/GHR/ASS1/HSPB6/TOX3/ENPP1/FOXC2/CRYAB/DES/TENM1/VEGFA/S100B/FOXO4/DPP4/MYOM1/CASQ2/TNF/OLFM4/ADRA2C/JCHAIN/SDC1/CCL5/CD247/CD3D/TOP2A/LCK/CD2/PLEK/PTPRC/CSK/CORO1A/LILRB2/APOBEC3F/MARCKS…	132	MF
GO:0050801	ion homeostasis	67/773	669/17910	1.10664e-10	2.61167e-09	1.64248e-09	AGTR1/MYOC/SMAD3/ADM/EDNRB/MYC/CX3CL1/C7/PLN/NOL3/EGFR/P2RY2/ATP1A2/FGF2/KCNK3/NPR1/CNR1/ELANE/ENPP1/PDK4/TF/SCNN1B/CP/CASQ2/PTPN6/CD52/CXCL13/CCL5/CCR5/LCK/PTPRC/CORO1A/THY1/PLCG2/CXCL10/CXCL9/P2RX5/P2RY6/CYBA/CCR2/WNT5A/S100A9/CD38/PRKCB/TNFSF11/CCR7/APLNR/CCR1/CA2/S100A8/CXCL11/JAK2/MS4A1/CCL13/P2RX7/CD19/MLLT11/C3AR1/CDK5/CEMIP/CD55/CCL19/TFRC/SFRP4/CD24/XCL1/TAC1	67	BP
GO:0060402	calcium ion transport into cytosol	27/773	145/17910	1.12481e-10	2.64601e-09	1.66409e-09	CX3CL1/PLN/NOL3/ATP1A2/FGF2/CASQ2/PTPN6/CCR5/LCK/PTPRC/CORO1A/THY1/PLCG2/CXCL10/CXCL9/P2RX5/P2RY6/CYBA/CCR7/APLNR/CXCL11/MS4A1/P2RX7/CD19/CEMIP/CCL19/XCL1	27	BP
GO:0018108	peptidyl-tyrosine phosphorylation	44/773	346/17910	1.30279e-10	3.05487e-09	1.92121e-09	ADIPOQ/NTRK2/WEE1/SOCS3/DDR2/SFRP1/HBEGF/EGFR/GPRC5A/DYRK3/HES1/LEP/GHR/CRLF1/VEGFA/EREG/TNF/LIF/EPHA7/AREG/IL6/IGF2/PTPN6/CCL5/LCK/PTPRC/CSK/THY1/ITGB2/SYK/HCK/SEMA4D/BTK/ZAP70/IL15/CD3E/MATK/JAK2/IL7/ROR2/ARRB2/IL18/MELK/CD24	44	BP
GO:0097553	calcium ion transmembrane import into cytosol	25/773	126/17910	1.33418e-10	3.11848e-09	1.96122e-09	CX3CL1/PLN/NOL3/ATP1A2/FGF2/CASQ2/PTPN6/CCR5/LCK/PTPRC/CORO1A/THY1/PLCG2/CXCL10/CXCL9/P2RY6/CYBA/CCR7/APLNR/CXCL11/P2RX7/CD19/CEMIP/CCL19/XCL1	25	BP
GO:0034612	response to tumor necrosis factor	39/773	284/17910	1.52567e-10	3.55472e-09	2.23557e-09	FABP4/PCK1/FOXO3/ZFP36/ADIPOQ/PTGS2/NOL3/SFRP1/GPD1/APOB/TNFSF9/NR1D1/ZFP36L2/ASS1/TNF/CCL5/TNFRSF17/CD27/PSMB9/AIM2/STAT1/SYK/CASP1/LTB/COL1A1/CYBA/CD14/TNFSF11/PSMB8/GBP1/PSME2/JAK2/TCL1A/PSMB10/GATA3/CD58/BIRC3/POSTN/CD40LG	39	BP
GO:0098802	plasma membrane receptor complex	27/773	153/18675	1.59926e-10	3.78682e-09	2.92797e-09	SORBS1/ITGA7/RAMP2/TF/NLGN1/IL6/PTPN6/CD247/CD3D/ITGAL/CD79A/ITGB2/CD8A/CD6/ITGA4/SYK/ITGB7/CSF2RB/ZAP70/CD3E/TLR1/ITGAX/CD3G/TRAT1/IL2RA/TFRC/IL2RB	27	CC
GO:0043068	positive regulation of programmed cell death	66/773	660/17910	1.63822e-10	3.80483e-09	2.39287e-09	ZBTB16/GADD45A/ATF3/GSN/FOXO3/BCL6/SMAD3/GADD45B/ADM/PPARG/ADIPOQ/MYC/FOXO1/CCN1/PTGS2/SFRP1/OLFM1/SRPX/JUN/INHBB/CDKN1A/LEP/WNT11/DUSP1/BMP4/CNR1/G0S2/RHOB/MAPK8/S100B/TNF/PMAIP1/EPHA7/FOSL1/IL6/CCL5/TOP2A/LCK/PTPRC/GZMB/MNDA/GZMA/RASSF2/ITGA4/VAV1/CASP1/MSX2/CTSH/CTSC/WNT5A/S100A9/TNFSF10/FAP/IDO1/S100A8/JAK2/P2RX7/MMP9/TYROBP/MLLT11/LILRB1/CDK5/ARRB2/MELK/CD40LG/SFRP4	66	BP
GO:0009636	response to toxic substance	55/773	499/17910	1.67155e-10	3.86994e-09	2.43382e-09	KLF4/GSN/FOXO3/MAP1B/AKR1B10/ABTB2/ADIPOQ/FOXO1/ADIRF/EGR1/PTGS2/SLC6A3/JUN/GPX3/NR4A2/CDKN1A/ATP1A2/LEP/CDO1/DUSP1/CNR1/ASS1/RHOB/RBP4/CRYAB/HP/PEMT/TPO/FOS/TNF/FOSL1/AREG/IL6/GNRH1/GSTT1/SDC1/CCL5/CD27/ADCY7/STAT1/COL1A1/SLC31A1/PRDX4/S100A9/CD14/CYBB/MAPK13/S100A8/GATA3/GGH/CDK1/CLDN7/SCN9A/SPI1/EZH2	55	BP
GO:0018212	peptidyl-tyrosine modification	44/773	349/17910	1.72787e-10	3.98773e-09	2.50789e-09	ADIPOQ/NTRK2/WEE1/SOCS3/DDR2/SFRP1/HBEGF/EGFR/GPRC5A/DYRK3/HES1/LEP/GHR/CRLF1/VEGFA/EREG/TNF/LIF/EPHA7/AREG/IL6/IGF2/PTPN6/CCL5/LCK/PTPRC/CSK/THY1/ITGB2/SYK/HCK/SEMA4D/BTK/ZAP70/IL15/CD3E/MATK/JAK2/IL7/ROR2/ARRB2/IL18/MELK/CD24	44	BP
GO:0030545	receptor regulator activity	52/747	425/16967	2.28361e-11	4.1714e-09	3.29321e-09	VEGFD/GDF15/ADM/ADIPOQ/CX3CL1/BMP5/HBEGF/INHBB/FGF2/TNFSF9/HMGB2/BMP4/CRLF1/VEGFA/CCL25/TNF/LIF/EPHA7/AREG/IL6/GNRH1/IGF2/CXCL13/CCL5/IL32/CXCL10/CXCL6/CXCL9/LTB/WNT5A/SECTM1/TNFSF11/FLRT2/GMFG/TNFSF10/IL15/CXCL11/PNOC/CCL13/SPP1/MDK/VEGFC/IL7/CDK5/TIMP1/CCL19/FGF9/IL18/CD40LG/NDP/CXCL1/XCL1	52	MF
GO:0010469	regulation of signaling receptor activity	61/773	588/17910	1.94425e-10	4.47301e-09	2.81309e-09	VEGFD/GDF15/ADM/ADIPOQ/CX3CL1/BMP5/HBEGF/INHBB/GPRC5A/LEP/FGF2/TNFSF9/BMP4/NLGN1/CRLF1/VEGFA/CCL25/EREG/TNF/BTC/LIF/ADRA2C/CCL20/AREG/CXCL2/IL6/GNRH1/IGF2/CXCL13/CCL5/IL32/CXCL10/CXCL6/CXCL9/CCL18/LTB/CCR2/WNT5A/SECTM1/TNFSF11/GMFG/TNFSF10/IL15/CXCL11/PNOC/CCL13/SPP1/MDK/VEGFC/FCGR2B/IL7/CDK5/TIMP1/CCL19/FGF9/IL18/CD40LG/NDP/PF4V1/CXCL1/XCL1	61	BP
GO:0051336	regulation of hydrolase activity	97/773	1160/17910	1.96774e-10	4.51285e-09	2.83814e-09	AGTR1/SPRY2/MAGI2/KLF4/GSN/BCL6/SMAD3/PPARG/LPL/PPP1R15A/NTRK2/MYC/TFPI/CCN1/PTGS2/PLN/NOL3/SFRP1/SERPINA5/SLPI/EGFR/JUN/PTX3/FGF2/ANG/WNT11/SPOCK1/GPC3/HMGB2/ABHD5/CRY2/CRYAB/MAPK8/PRKG1/RGS16/PPP1R3C/VEGFA/TNF/PMAIP1/EPHA7/PPP1R1A/CXCL13/CCL5/NCKAP1L/LCK/PLEK/CD27/PSMB9/PTPRC/DOCK10/LAMP3/THY1/PTTG1/AIM2/ARHGAP25/GZMA/ARHGAP45/VAV1/ARHGDIB/SORL1/SPOCK2/LEF1/P2RY6/RHOH/CST7/CASP1/ITK/PPP1R16B/CY…	97	BP
GO:0042101	T cell receptor complex	10/773	17/18675	2.08301e-10	4.7622e-09	3.68213e-09	PTPN6/CD247/CD3D/CD8A/CD6/SYK/ZAP70/CD3E/CD3G/TRAT1	10	CC
GO:0051384	response to glucocorticoid	26/773	139/17910	2.24287e-10	5.12777e-09	3.22487e-09	KLF9/FAM107A/FOXO3/ZFP36/ADM/ADIPOQ/FOXO1/FOSB/PTGS2/EGFR/CDKN1A/CDO1/DUSP1/ZFP36L2/ASS1/FOS/S100B/DDIT4/TNF/FOSL1/AREG/IL6/SDC1/AIF1/MDK/ALPL	26	BP
GO:0001822	kidney development	38/773	276/17910	2.43597e-10	5.55188e-09	3.49159e-09	ZBTB16/AGTR1/MAGI2/SMAD3/TNS2/ADIPOQ/MYC/SDC4/EGR1/FSTL3/SFRP1/TIPARP/NID1/ARID5B/HES1/FGF2/SOX9/WNT11/GPC3/FOXC1/BMP4/ASS1/OSR2/FOXC2/EFNB2/CRLF1/VEGFA/YAP1/LIF/EPHA7/SIM1/SDC1/STAT1/CTSH/CA2/GATA3/MMP9/CD24	38	BP
GO:0045582	positive regulation of T cell differentiation	20/773	83/17910	2.476e-10	5.6256e-09	3.53796e-09	ZBTB16/BCL6/NCKAP1L/CD27/PTPRC/LILRB2/RUNX3/CD86/LILRB4/IL7R/SYK/ZAP70/RASGRP1/MDK/GATA3/IL7/IL2RA/CCL19/IL18/VNN1	20	BP
GO:0043065	positive regulation of apoptotic process	65/773	652/17910	2.58431e-10	5.8535e-09	3.68128e-09	ZBTB16/GADD45A/ATF3/GSN/FOXO3/BCL6/SMAD3/GADD45B/ADM/PPARG/ADIPOQ/MYC/FOXO1/CCN1/PTGS2/SFRP1/OLFM1/SRPX/JUN/INHBB/LEP/WNT11/DUSP1/BMP4/CNR1/G0S2/RHOB/MAPK8/S100B/TNF/PMAIP1/EPHA7/FOSL1/IL6/CCL5/TOP2A/LCK/PTPRC/GZMB/MNDA/GZMA/RASSF2/ITGA4/VAV1/CASP1/MSX2/CTSH/CTSC/WNT5A/S100A9/TNFSF10/FAP/IDO1/S100A8/JAK2/P2RX7/MMP9/TYROBP/MLLT11/LILRB1/CDK5/ARRB2/MELK/CD40LG/SFRP4	65	BP
GO:0048661	positive regulation of smooth muscle cell proliferation	22/773	101/17910	2.59427e-10	5.85793e-09	3.68407e-09	CX3CL1/PTGS2/HBEGF/EGFR/JUN/FGF2/BMP4/ELANE/EREG/TNF/IL6/IGFBP5/CCL5/AIF1/STAT1/P2RY6/CYBA/JAK2/MMP9/FGF9/IL18/PAK1	22	BP
GO:0071219	cellular response to molecule of bacterial origin	30/773	183/17910	2.78285e-10	6.26441e-09	3.9397e-09	ZFP36/EDNRB/CX3CL1/TFPI/SASH1/NR1D1/HMGB2/ASS1/MAPK8/TNF/IL6/CCL5/CCR5/LILRB2/CXCL10/CXCL6/CD6/CASP1/LY86/HCK/WNT5A/CD14/CX3CR1/LY96/TLR1/CD180/FCGR2B/LILRB1/CD55/IL18	30	BP
GO:0051896	regulation of protein kinase B signaling	35/773	241/17910	2.88843e-10	6.48213e-09	4.07663e-09	SPRY2/MAGI2/KLF4/MYOC/TCF7L2/GDF15/CX3CL1/HBEGF/EGFR/LEP/FGF2/IRS2/EREG/TNF/BTC/AREG/IGFBP5/IGF2/RAC2/LCK/CD86/VAV1/TNFSF11/CCR7/CX3CR1/GATA3/CD19/ARRB2/TRAT1/CD28/ICOS/CCL19/FGF9/IL18/MTM1	35	BP
GO:0071216	cellular response to biotic stimulus	32/773	206/17910	2.95038e-10	6.58255e-09	4.13979e-09	ZFP36/EDNRB/CX3CL1/TFPI/SASH1/NR1D1/HMGB2/ASS1/MAPK8/TNF/IL6/CCL5/CCR5/LILRB2/CXCL10/CXCL6/CD6/SYK/CASP1/LY86/HCK/WNT5A/BTK/CD14/CX3CR1/LY96/TLR1/CD180/FCGR2B/LILRB1/CD55/IL18	32	BP
GO:0042060	wound healing	58/773	550/17910	2.95117e-10	6.58255e-09	4.13979e-09	APOD/MAFF/GSN/SMAD3/CX3CL1/SDC4/TFPI/CCN1/SERPINA5/IFRD1/HBEGF/EGFR/CDKN1A/FGF2/FOXC2/PRKG1/KLF5/EREG/GATA6/YAP1/TSPAN8/MYL9/SGCA/ADRA2C/IL6/PTPN6/SDC1/LCK/PLEK/PLCG2/COL1A2/P2RX5/SYK/VAV1/MSX2/COL1A1/WNT5A/PRKCB/LCP2/FAP/HPS5/S100A8/JAK2/COL3A1/MDK/GATA3/P2RX7/CXCR4/ENTPD1/ARRB2/TIMP1/COL5A1/PAK1/POSTN/CD40LG/PF4V1/EZH2/C4BPB	58	BP
GO:0051047	positive regulation of secretion	48/773	409/17910	3.06378e-10	6.81296e-09	4.28469e-09	TCF7L2/LPL/EDNRB/SDC4/EGFR/P2RY2/INHBB/LEP/ANG/NPR1/CNR1/RBP4/IRS2/NLGN1/MYOM1/TNF/IL6/SDC1/CD2/AIF1/FCN1/ITGB2/AIM2/SYK/CASP1/CYBA/WNT5A/CD38/CD14/TNFSF11/RASGRP1/S100A8/KCNN4/JAK2/TLR1/SPP1/MDK/VAMP8/CD33/GATA3/VEGFC/P2RX7/CD58/CDK5/CRTAM/CCL19/POSTN/TAC1	48	BP
GO:0071356	cellular response to tumor necrosis factor	37/773	266/17910	3.13304e-10	6.94586e-09	4.36827e-09	FABP4/PCK1/FOXO3/ZFP36/ADIPOQ/NOL3/SFRP1/GPD1/APOB/TNFSF9/NR1D1/ZFP36L2/ASS1/TNF/CCL5/TNFRSF17/CD27/PSMB9/AIM2/STAT1/SYK/CASP1/LTB/COL1A1/CYBA/TNFSF11/PSMB8/GBP1/PSME2/JAK2/TCL1A/PSMB10/GATA3/CD58/BIRC3/POSTN/CD40LG	37	BP
GO:0045598	regulation of fat cell differentiation	25/773	131/17910	3.19244e-10	7.05616e-09	4.43764e-09	ZBTB16/SMAD3/ZFP36/PPARG/LPL/ADIPOQ/FOXO1/ADIRF/PTGS2/SFRP1/LMO3/HES1/LEP/NR1D1/ZFP36L2/ENPP1/ID4/KLF5/TNF/WIF1/IL6/MSX2/WNT5A/CREBL2/GATA3	25	BP
GO:0051130	positive regulation of cellular component organization	98/773	1189/17910	3.44554e-10	7.59265e-09	4.77504e-09	MAGI2/GSN/MYOC/MAP1B/BCL6/SMAD3/GDF15/PPARG/PPP1R15A/NTRK2/CX3CL1/SDC4/LMOD1/DDR2/BMP5/SFRP1/CDC42EP4/JUN/PTX3/AR/SOX9/WNT11/GPC3/VLDLR/CNR1/FNBP1L/TF/COBL/MAPK8/TENM1/NLGN1/VEGFA/EREG/TNF/TSPAN1/BTC/PMAIP1/LIF/OLFM4/FOSL1/IL6/IGF2/JCHAIN/RAC2/CXCL13/SDC1/NCKAP1L/MMP3/PLEK/PTPRC/CORO1A/THY1/PLCG2/GZMB/MMP1/AIM2/CXCL9/LCP1/SYK/C2/HCK/IL2RG/MSX2/SEMA4D/DAZL/CYBA/GPR65/ARPC5/DPYSL3/WNT5A/S100A9/CD14…	98	BP
GO:0009887	animal organ morphogenesis	86/773	989/17910	3.48821e-10	7.6636e-09	4.81966e-09	ABLIM1/SPRY2/MAGI2/TGFBR3/FOXO3/SMAD3/ADM/ZEB1/NTRK2/MYC/FOXO1/CCN1/DIO3/BMP5/SFRP1/OLFM1/TIPARP/EGFR/JUN/ARID5B/AR/HES1/NPY1R/CLDN5/FGF2/SOX9/WNT11/GPC3/FOXC1/BMP4/OSR2/RBP4/FOXC2/EFNB2/ID4/SIX3/VEGFA/EREG/EMX2/GATA6/YAP1/TNF/LIF/ACTG2/IRX5/AREG/ZIC1/MDM4/IGFBP5/IGF2/SDC1/PSMB9/THY1/COL1A2/STAT1/CRIP1/SYK/LEF1/MSX2/COL1A1/CTSH/WNT5A/TNFSF11/FLRT2/COL5A2/PSMB8/CA2/PSME2/FZD2/COL3A1/MMP13/PSMB10/I…	86	BP
GO:0043491	protein kinase B signaling	37/773	268/17910	3.88682e-10	8.51376e-09	5.35433e-09	SPRY2/MAGI2/KLF4/MYOC/TCF7L2/GDF15/CX3CL1/HBEGF/EGFR/LEP/FGF2/SOX9/IRS2/EREG/TNF/BTC/AREG/IGFBP5/IGF2/RAC2/CCL5/LCK/CD86/VAV1/TNFSF11/CCR7/CX3CR1/GATA3/CD19/ARRB2/TRAT1/CD28/ICOS/CCL19/FGF9/IL18/MTM1	37	BP
GO:0090087	regulation of peptide transport	68/773	706/17910	4.30873e-10	9.40974e-09	5.91781e-09	APOD/TCF7L2/SMAD3/LPL/ADIPOQ/CX3CL1/PTGS2/SFRP1/EGFR/INHBB/LEP/ANG/NR1D1/BMP4/CNR1/RBP4/IRS2/TENM1/DPP4/MYOM1/TNF/ADRA2C/ZIC1/IL6/RAC2/CCL5/UCP2/CD2/CSK/AIF1/FCN1/ITGB2/AIM2/LCP1/SYK/SORL1/CASP1/SRGN/WNT5A/CD38/CD14/TNFSF11/GBP1/CCR7/CA2/RASGRP1/S100A8/KCNN4/JAK2/TLR1/MDK/CD33/GATA3/VEGFC/P2RX7/FCGR2B/IFI27/CD58/LILRB1/CDK5/CEMIP/CRTAM/PKIA/CCL19/PAK1/RSAD2/POSTN/CD40LG	68	BP
GO:0070201	regulation of establishment of protein localization	69/773	723/17910	4.72582e-10	1.02899e-08	6.47136e-09	APOD/TCF7L2/SMAD3/LPL/ADIPOQ/CX3CL1/PTGS2/SFRP1/EGFR/INHBB/LEP/ANG/CORO2B/NR1D1/BMP4/CNR1/RBP4/MAPK8/IRS2/TENM1/DPP4/MYOM1/TNF/PMAIP1/ADRA2C/ZIC1/IL6/RAC2/CCL5/UCP2/CD2/CSK/AIF1/FCN1/GZMB/ITGB2/AIM2/LCP1/SYK/SORL1/CASP1/SRGN/WNT5A/CD38/CD14/GBP1/CCR7/RASGRP1/KCNN4/JAK2/TLR1/MDK/CD33/GATA3/VEGFC/P2RX7/FCGR2B/IFI27/CD58/LILRB1/CDK5/CEMIP/CRTAM/PKIA/CCL19/PAK1/RSAD2/POSTN/CD40LG	69	BP
GO:0010035	response to inorganic substance	56/773	528/17910	4.8861e-10	1.06073e-08	6.67098e-09	FABP4/KLF4/GSN/FOXO3/MAP1B/JUNB/FOXO1/FOSB/PTGS2/FSTL3/PLN/JUND/SLC6A3/EGFR/JUN/APOB/KCNK3/DUSP1/ASS1/RHOB/TF/CRYAB/MAPK8/HP/MT1X/NLGN1/FOS/CASQ2/TNF/FOSL1/AREG/IL6/GNRH1/SDC1/UCP2/MMP3/AQP9/ADCY7/STAT1/CRIP1/COL1A1/WNT5A/CD14/CCR7/CA2/CYBB/MAPK13/S100A8/GGH/P2RX7/CDK1/MMP9/FBP1/NUDT1/CCL19/EZH2	56	BP
GO:0048871	multicellular organismal homeostasis	52/773	472/17910	5.44778e-10	1.17917e-08	7.41583e-09	FABP4/NOVA1/SERPINA3/TNS2/EDNRB/ADIPOQ/FOXO1/SCD/EGR1/PTGS2/ACACB/ADCY2/EGFR/LEP/SOX9/FOXC1/NR1D1/CNR1/G0S2/ACADL/RBP4/FOXC2/PDK4/TF/PEMT/SCNN1B/VEGFA/AZGP1/YAP1/TNF/IL6/JCHAIN/RAC2/UCP2/CSK/CORO1A/ADCY7/SYK/CCR2/CTSH/CD38/TNFSF11/CA2/IL15/JAK2/P2RX7/LYZ/IL7/CXCR4/CXADR/IL18/TFRC	52	BP
GO:0051046	regulation of secretion	71/773	757/17910	5.57948e-10	1.20411e-08	7.57271e-09	AGTR1/TCF7L2/LPL/EDNRB/ADIPOQ/CX3CL1/SDC4/SFRP1/EGFR/P2RY2/INHBB/LEP/ANG/NR1D1/NPR1/CNR1/RBP4/IRS2/NLGN1/DPP4/MYOM1/TNF/LIF/ADRA2C/IL6/RAC2/SDC1/CCL5/UCP2/CD2/AIF1/FCN1/ITGB2/AIM2/SYK/CASP1/ADGRE2/SRGN/CYBA/CCR2/WNT5A/CD38/PRKCB/CD14/TNFSF11/GBP1/CCR7/RASGRP1/S100A8/OAS2/KCNN4/JAK2/TLR1/SPP1/MDK/VAMP8/CD33/GATA3/VEGFC/P2RX7/FCGR2B/CD58/LILRB1/CDK5/STXBP2/CRTAM/CCL19/RSAD2/POSTN/CD40LG/TAC1	71	BP
GO:0055082	cellular chemical homeostasis	65/773	666/17910	6.23568e-10	1.34177e-08	8.43844e-09	AGTR1/PCK1/FOXO3/SMAD3/ADM/EDNRB/MYC/FOXO1/CX3CL1/C7/PLN/NOL3/P2RY2/ATP1A2/FGF2/KCNK3/NR1D1/CNR1/ELANE/ENPP1/TF/IRS2/CP/CASQ2/PTPN6/CD52/CXCL13/CCL5/UCP2/CCR5/LCK/PTPRC/CORO1A/THY1/PLCG2/CXCL10/CXCL9/P2RX5/P2RY6/CYBA/CCR2/WNT5A/S100A9/CD38/PRKCB/CCR7/APLNR/CCR1/CA2/S100A8/CXCL11/JAK2/MS4A1/CCL13/P2RX7/CD19/C3AR1/CDK5/CEMIP/CD55/CCL19/TFRC/CD24/XCL1/TAC1	65	BP
GO:0071407	cellular response to organic cyclic compound	56/773	532/17910	6.48051e-10	1.39036e-08	8.74403e-09	KLF9/PCK1/FAM107A/KLF4/FOXO3/ZFP36/PPARG/ADIPOQ/PER1/FOXO1/TFPI/NR4A1/EGR1/PTGS2/SFRP1/GPD1/ADCY2/TIPARP/EGFR/LMO3/NR4A2/P2RY2/KAT5/AR/ATP1A2/GRAMD1B/NR1D1/BMP4/ZFP36L2/ASS1/CRY2/KLF5/DDIT4/YAP1/CASQ2/TNF/IGFBP5/CCL5/AQP9/AIF1/STAT1/LEF1/P2RY6/MSX2/COL1A1/CYBA/IL15/JAK2/SPP1/ALPL/P2RX7/ARRB2/IL18/PAK1/IFIT1/EZH2	56	BP
GO:0060401	cytosolic calcium ion transport	27/773	157/17910	7.26063e-10	1.55318e-08	9.76799e-09	CX3CL1/PLN/NOL3/ATP1A2/FGF2/CASQ2/PTPN6/CCR5/LCK/PTPRC/CORO1A/THY1/PLCG2/CXCL10/CXCL9/P2RX5/P2RY6/CYBA/CCR7/APLNR/CXCL11/MS4A1/P2RX7/CD19/CEMIP/CCL19/XCL1	27	BP
GO:0019957	C-C chemokine binding	8/747	9/16967	1.17813e-10	1.84462e-08	1.45628e-08	ZFP36/ACKR1/CCR5/CCR2/CCR7/CCR1/CCR6/CXCR4	8	MF
GO:0043900	regulation of multi-organism process	47/773	408/17910	8.75557e-10	1.86751e-08	1.17448e-08	GSN/ZFP36/EDNRB/CX3CL1/SLPI/JUN/INHBB/PTX3/SASH1/PC/CNR1/ELANE/TNF/OVGP1/CCL5/TOP2A/LAMP3/MICB/APOBEC3F/OAS1/FCN1/AIM2/STAT1/CXCL6/PRF1/ARHGDIB/TRIM14/LEF1/ISG20/LY86/CYBA/PRDX4/APOBEC3G/IL15/LY96/CD180/P2RX7/IFI27/CXCR4/LILRB1/CD55/IL2RA/CD28/BIRC3/TIMP1/RSAD2/IFIT1	47	BP
GO:0006959	humoral immune response	37/773	276/17910	8.99344e-10	1.91267e-08	1.20289e-08	C6/C7/SLPI/ELANE/TNF/IL6/JCHAIN/PTPN6/CXCL13/BLNK/PTPRC/FCN1/CXCL6/C2/ST6GAL1/CR1/GNLY/CCR2/SH2D1A/S100A9/CCR7/S100A8/CCR6/MS4A1/CCL13/CFP/PSMB10/GATA3/FCGR2B/LYZ/IL7/CD19/C3AR1/CD55/CD28/RNASE6/C4BPB	37	BP
GO:0046677	response to antibiotic	41/773	328/17910	9.47739e-10	2.00976e-08	1.26394e-08	KLF4/GSN/FOXO3/ADIPOQ/FOXO1/AOC3/EGR1/ADCY2/SLC6A3/JUN/LEP/CDO1/DUSP1/CNR1/RHOB/RBP4/CRYAB/HP/PEMT/FOSL1/AREG/IL6/GNRH1/SDC1/CD27/ADCY7/STAT1/CRIP1/COL1A1/CD14/CYBB/MAPK13/S100A8/JAK2/ALPL/GATA3/GGH/CDK1/CLDN7/SPI1/EZH2	41	BP
GO:0019725	cellular homeostasis	74/773	814/17910	9.54177e-10	2.01756e-08	1.26885e-08	AGTR1/PCK1/FOXO3/SMAD3/TNS2/ADM/EDNRB/MYC/FOXO1/CX3CL1/C7/GLRX/PLN/NOL3/P2RY2/ATP1A2/FGF2/KCNK3/NR1D1/CNR1/ELANE/ENPP1/TF/IRS2/CP/CASQ2/IL6/PTPN6/RAC2/CD52/CXCL13/CCL5/UCP2/CCR5/LCK/PTPRC/CORO1A/THY1/PLCG2/CXCL10/CXCL9/P2RX5/P2RY6/NCF2/CYBA/CCR2/WNT5A/NCF4/S100A9/CD38/PRKCB/CCR7/APLNR/CCR1/CA2/CYBB/S100A8/CXCL11/KCNN4/JAK2/MS4A1/CCL13/P2RX7/CD19/C3AR1/CDK5/CEMIP/CD55/CCL19/TFRC/MTM1/CD24/XCL1/TAC1	74	BP
GO:0032880	regulation of protein localization	84/773	979/17910	1.08991e-09	2.29792e-08	1.44517e-08	APOD/GSN/TCF7L2/SMAD3/LPL/ADIPOQ/CX3CL1/PTGS2/SORBS1/SFRP1/EGFR/INHBB/AR/LEP/ANG/CORO2B/NR1D1/BMP4/CNR1/RBP4/MAPK8/IRS2/TENM1/NLGN1/PLS1/DPP4/MYOM1/TNF/PMAIP1/LIF/ADRA2C/GPM6B/ZIC1/IL6/RAC2/CCL5/CD247/UCP2/CD2/CSK/AIF1/FCN1/GZMB/ITGB2/AIM2/LRRC15/NDC80/LILRB4/LCP1/SYK/SORL1/CASP1/SRGN/WNT5A/CD38/CD14/GBP1/CCR7/RASGRP1/KCNN4/JAK2/TLR1/TRIM22/MDK/VAMP8/CD33/GATA3/VEGFC/P2RX7/FCGR2B/CDK1/IFI27/TYROB…	84	BP
GO:0045088	regulation of innate immune response	49/773	440/17910	1.20875e-09	2.54116e-08	1.59814e-08	PPARG/SOCS3/APOB/LEP/NR1D1/EREG/PTPN6/CCL5/PSMB9/FCN1/PLCG2/NMI/ICAM3/ITGB2/AIM2/STAT1/MNDA/SYK/VAV1/CTSS/HCK/CR1/CYBA/SH2D1A/CLEC10A/WNT5A/BTK/S100A9/CD14/PSMB8/PSME2/RASGRP1/S100A8/LY96/JAK2/TLR1/PSMB10/FCGR2B/MARCO/CTSB/LILRB1/ARRB2/CRTAM/CNPY3/BIRC3/PAK1/RSAD2/MAP3K1/LAG3	49	BP
GO:0051223	regulation of protein transport	65/773	677/17910	1.21803e-09	2.55333e-08	1.60579e-08	APOD/TCF7L2/SMAD3/LPL/ADIPOQ/CX3CL1/PTGS2/SFRP1/EGFR/INHBB/LEP/ANG/NR1D1/BMP4/CNR1/RBP4/IRS2/TENM1/DPP4/MYOM1/TNF/ADRA2C/ZIC1/IL6/RAC2/CCL5/UCP2/CD2/CSK/AIF1/FCN1/ITGB2/AIM2/LCP1/SYK/SORL1/CASP1/SRGN/WNT5A/CD38/CD14/GBP1/CCR7/RASGRP1/KCNN4/JAK2/TLR1/MDK/CD33/GATA3/VEGFC/P2RX7/FCGR2B/IFI27/CD58/LILRB1/CDK5/CEMIP/CRTAM/PKIA/CCL19/PAK1/RSAD2/POSTN/CD40LG	65	BP
GO:0051248	negative regulation of protein metabolic process	92/773	1116/17910	1.26836e-09	2.65124e-08	1.66737e-08	GADD45A/FABP4/APOD/ATF3/SPRY2/KLF4/SMAD3/GADD45B/ZFP36/PPP1R15A/EDNRB/ADIPOQ/MYC/PER1/FOXO1/TFPI/PLPP3/SOCS3/PTGS2/NOL3/SFRP1/SLPI/HBEGF/EGFR/JUN/BTG2/LMO3/DUSP8/INHBB/PTX3/GPRC5A/CDKN1A/ANG/LDLR/SPOCK1/DUSP1/GPC3/BMP4/ZFP36L2/CRY2/FXYD1/ELANE/ENPP1/DUSP4/CRYAB/VEGFA/DDIT4/TNF/USP19/LIF/GAS1/IL6/MDM4/IGFBP5/PPP1R1A/PTPN6/NCKAP1L/CD27/GFRA2/PTPRC/CSK/LAMP3/LILRB2/THY1/PTTG1/NMI/RASSF2/SORL1/SPOCK2…	92	BP
GO:0072073	kidney epithelium development	25/773	140/17910	1.37518e-09	2.86634e-08	1.80265e-08	MAGI2/SMAD3/ADIPOQ/MYC/SDC4/SFRP1/HES1/FGF2/SOX9/WNT11/GPC3/FOXC1/BMP4/FOXC2/EFNB2/CRLF1/VEGFA/YAP1/LIF/EPHA7/SIM1/SDC1/STAT1/GATA3/CD24	25	BP
GO:0071496	cellular response to external stimulus	40/773	320/17910	1.52203e-09	3.16341e-08	1.98947e-08	GADD45A/PCK1/ATF3/FAM107A/PPARG/LPL/FOXO1/PTGS2/SFRP1/FADS1/CBS/EGFR/JUN/NR4A2/P2RY2/INHBB/CDKN1A/ATP1A2/LEP/SOX9/WNT11/PDK4/MAPK8/FOS/PMAIP1/FOSL1/UCP2/PTPRC/AIF1/ITGA4/CASP1/COL1A1/CYBA/CYBB/IL15/BCL11A/P2RX7/NUDT1/POSTN/MAP3K1	40	BP
GO:0045807	positive regulation of endocytosis	25/773	141/17910	1.6045e-09	3.32537e-08	2.09133e-08	MAGI2/PPARG/PTX3/GPC3/TF/NLGN1/VEGFA/TNF/TSPAN1/NCKAP1L/PTPRC/PLCG2/SYK/C2/IL2RG/CYBA/WNT5A/CD14/DOCK2/IL15/FCGR2B/ARRB2/CCL19/SFRP4/IL2RB	25	BP
GO:0031324	negative regulation of cellular metabolic process	164/773	2432/17910	1.66787e-09	3.44694e-08	2.16779e-08	ZBTB16/GADD45A/FABP4/APOD/NFIL3/ATF3/SPRY2/KLF4/FOXO3/BCL6/TCF7L2/SMAD3/GADD45B/ZFP36/PPARG/PPP1R15A/TSPYL2/EDNRB/ZEB1/ADIPOQ/MYC/PER1/FOXO1/TFPI/FOSB/DCAF1/PLPP3/SOCS3/EGR1/PTGS2/ACACB/BMP5/NOL3/SFRP1/SLPI/HBEGF/ZFHX3/JUN/BTG2/LMO3/CEBPD/DUSP8/NR4A2/ETS2/ARID5B/INHBB/PTX3/KAT5/GPRC5A/CDKN1A/AR/GOLGA2/HES1/LEP/ANG/PEG3/SOX9/WNT11/SPOCK1/DUSP1/GPC3/FOXC1/VLDLR/NR1D1/HMGB2/BMP4/ZFP36L2/CNR1/OSR2/CR…	164	BP
GO:0002460	adaptive immune response based on somatic recombination of immune receptors built from immunoglobulin superfamily domains	38/773	295/17910	1.67724e-09	3.45654e-08	2.17383e-08	C6/BCL6/IL1R1/C7/TNF/IL6/PTPN6/CXCL13/BTN3A3/CD27/PTPRC/PRF1/IL7R/C2/LEF1/CR1/BTN3A2/CCR2/CTSH/CTSC/BTK/BATF/CCR6/GATA3/P2RX7/FCGR2B/LY9/CD19/LILRB1/CD55/CD28/CCL19/IL18/TFRC/RSAD2/CD40LG/XCL1/C4BPB	38	BP
GO:0001525	angiogenesis	58/773	576/17910	1.71569e-09	3.52583e-08	2.21741e-08	C6/AGTR1/APOD/SPRY2/KLF4/ADM/PPARG/CX3CL1/CCN1/NR4A1/PTGS2/SFRP1/JUN/SASH1/LEP/FGF2/ANG/RAMP2/SEMA3E/FOXC1/NPR1/BMP4/HSPB6/RHOB/FOXC2/EFNB2/KLF5/VEGFA/FOXO4/EREG/GATA6/PDE3B/IL6/CXCL13/THY1/CXCL10/ITGB2/STAT1/SYK/PPP1R16B/CCR2/CTSH/WNT5A/PRKCB/FAP/APLNR/CYBB/CX3CR1/SH2D2A/ADAM12/ITGAX/MDK/CXCR4/C3AR1/PLXDC1/CXCR3/FGF9/IL18	58	BP
GO:0002699	positive regulation of immune effector process	30/773	198/17910	1.95405e-09	4.00444e-08	2.5184e-08	C6/IL1R1/RBP4/TNF/IL6/RAC2/PTPRC/HLA-DMB/CD86/ITGB2/VAV1/ADGRE2/CCR2/SH2D1A/WNT5A/BTK/RASGRP1/VAMP8/GATA3/P2RX7/LILRB1/STXBP2/CRTAM/CD28/CCL19/IL18/TFRC/RSAD2/XCL1/LAG3	30	BP
GO:0071222	cellular response to lipopolysaccharide	28/773	176/17910	2.20342e-09	4.50285e-08	2.83185e-08	ZFP36/EDNRB/CX3CL1/TFPI/SASH1/NR1D1/HMGB2/ASS1/MAPK8/TNF/IL6/CCL5/CCR5/LILRB2/CXCL10/CXCL6/CD6/CASP1/LY86/HCK/WNT5A/CD14/CX3CR1/LY96/CD180/LILRB1/CD55/IL18	28	BP
GO:0098797	plasma membrane protein complex	48/773	451/18675	2.10725e-09	4.65702e-08	3.6008e-08	C6/TGFBR3/C7/SORBS1/ITGA7/SLC6A3/EGFR/ATP1A2/RAMP2/KCNAB1/FXYD1/GJA4/TF/NLGN1/SGCA/IL6/HLA-DOB/PTPN6/CD247/CD3D/ITGAL/HLA-DMB/CD79A/ITGB2/HLA-DMA/CD8A/CD6/ITGA4/SYK/ITGB7/NCF2/CYBA/NCF4/CSF2RB/HLA-DPA1/ZAP70/CYBB/CD3E/KCNN4/TLR1/ITGAX/CD3G/TRAT1/IL2RA/TFRC/HLA-DRA/IL2RB/HLA-DRB4	48	CC
GO:0042581	specific granule	26/773	160/18675	2.20684e-09	4.7198e-08	3.64935e-08	SLPI/PTX3/AGPAT2/ELANE/HP/OLFM4/SLC2A3/PTPN6/ITGAL/ITGB2/CYBA/CD53/DOCK2/STK10/CYBB/CFP/VAMP8/QPCT/CD33/GGH/LAIR1/LYZ/C3AR1/OLR1/STXBP2/CXCL1	26	CC
GO:0051172	negative regulation of nitrogen compound metabolic process	155/773	2271/17910	2.32092e-09	4.72977e-08	2.97456e-08	ZBTB16/GADD45A/FABP4/APOD/NFIL3/ATF3/SPRY2/KLF4/FOXO3/BCL6/TCF7L2/SMAD3/GADD45B/ZFP36/PPARG/PPP1R15A/TSPYL2/EDNRB/ZEB1/ADIPOQ/MYC/PER1/FOXO1/TFPI/FOSB/DCAF1/PLPP3/SOCS3/EGR1/PTGS2/NOL3/SFRP1/SLPI/HBEGF/EGFR/ZFHX3/JUN/BTG2/LMO3/CEBPD/DUSP8/NR4A2/ETS2/ARID5B/INHBB/PTX3/KAT5/GPRC5A/CDKN1A/AR/HES1/LEP/ANG/PEG3/LDLR/SOX9/WNT11/SPOCK1/DUSP1/GPC3/FOXC1/VLDLR/NR1D1/HMGB2/BMP4/ZFP36L2/OSR2/CRY2/FXYD1/NEUR…	155	BP
GO:0030183	B cell differentiation	22/773	113/17910	2.48885e-09	5.05789e-08	3.18092e-08	BCL6/DCAF1/SFRP1/ZFP36L2/PTPN6/BLNK/NCKAP1L/CD27/PTPRC/DOCK10/CD79A/PLCG2/ITGA4/SYK/BTK/MS4A1/FCGR2B/IL7/CD19/TPD52/LYL1/CD40LG	22	BP
GO:1903555	regulation of tumor necrosis factor superfamily cytokine production	26/773	155/17910	2.60113e-09	5.27143e-08	3.31521e-08	ZFP36/LPL/ADIPOQ/CX3CL1/LEP/PTPN6/CD2/PTPRC/CD86/CYBA/CCR2/WNT5A/CD14/CYBB/RASGRP1/CX3CR1/SLAMF1/LY96/JAK2/TLR1/CD33/TYROBP/LILRB1/ARRB2/CCL19/GPR18	26	BP
GO:0010557	positive regulation of macromolecule biosynthetic process	124/773	1698/17910	2.67664e-09	5.40948e-08	3.40204e-08	ZBTB16/PCK1/FOSL2/NFIL3/ATF3/MAFF/KLF4/FOXO3/TCF7L2/NPAS2/SMAD3/PPARG/PPP1R15A/ZEB1/JUNB/MYC/RBPMS/PER1/FOXO1/CX3CL1/FOSB/CCN1/NR4A1/ADIRF/EGR1/FSTL3/SORBS1/BMP5/JUND/SFRP1/EGFR/ZFHX3/JUN/CEBPD/IER2/NR4A2/ETS2/ARID5B/KAT5/AR/GOLGA2/HES1/FGF2/PEG3/SOX9/WNT11/FOXC1/NR1D1/HMGB2/BMP4/OSR2/NEUROG3/ELANE/TOX3/FOXC2/ID4/KLF5/IRS2/PITX1/SIX3/VEGFA/FOS/FOXO4/EREG/GATA6/YAP1/TNF/LIF/FOSL1/ZIC1/HLF/HOXA9/IL…	124	BP
GO:1901342	regulation of vasculature development	47/773	425/17910	3.32851e-09	6.70837e-08	4.21891e-08	C6/AGTR1/SPRY2/KLF4/ADM/PPARG/CX3CL1/EGR1/PTGS2/SFRP1/CTH/SASH1/LEP/FGF2/RAMP2/SEMA3E/FOXC1/NPR1/BMP4/HSPB6/RHOB/FOXC2/EFNB2/VEGFA/FOXO4/GATA6/PDE3B/IL6/CXCL13/CXCL10/ITGB2/STAT1/PPP1R16B/CCR2/CTSH/WNT5A/PRKCB/APLNR/CYBB/CX3CR1/ADAM12/ITGAX/MDK/VEGFC/CXCR4/C3AR1/FGF9	47	BP
GO:0006464	cellular protein modification process	234/773	3851/17910	3.43074e-09	6.87653e-08	4.32467e-08	ZBTB16/GADD45A/FABP4/PCK1/ATF3/SPRY2/FAM107A/MAGI2/KLF4/TGFBR3/MYOC/BCL6/SMAD3/GADD45B/ZFP36/GDF15/TNS2/PPP1R15A/TSPYL2/EDNRB/ADIPOQ/NTRK2/MYC/RBPMS/PER1/FOXO1/CX3CL1/SDC4/SOCS2/DCAF1/PLPP3/CCN1/WEE1/PIGA/SOCS3/EGR1/PTGS2/DDR2/FSTL3/GLRX/BMP5/SFRP1/ADCY2/CHRDL1/TIPARP/HBEGF/EGFR/JUN/BTG2/PNPLA2/LMO3/DUSP8/CTH/KAT5/LIPE/GPRC5A/CDKN1A/DYRK3/TOM1L1/AR/SASH1/GOLGA2/APOB/HES1/RB1CC1/LEP/SPEG/FGF2/ANG/…	234	BP
GO:0036211	protein modification process	234/773	3851/17910	3.43074e-09	6.87653e-08	4.32467e-08	ZBTB16/GADD45A/FABP4/PCK1/ATF3/SPRY2/FAM107A/MAGI2/KLF4/TGFBR3/MYOC/BCL6/SMAD3/GADD45B/ZFP36/GDF15/TNS2/PPP1R15A/TSPYL2/EDNRB/ADIPOQ/NTRK2/MYC/RBPMS/PER1/FOXO1/CX3CL1/SDC4/SOCS2/DCAF1/PLPP3/CCN1/WEE1/PIGA/SOCS3/EGR1/PTGS2/DDR2/FSTL3/GLRX/BMP5/SFRP1/ADCY2/CHRDL1/TIPARP/HBEGF/EGFR/JUN/BTG2/PNPLA2/LMO3/DUSP8/CTH/KAT5/LIPE/GPRC5A/CDKN1A/DYRK3/TOM1L1/AR/SASH1/GOLGA2/APOB/HES1/RB1CC1/LEP/SPEG/FGF2/ANG/…	234	BP
GO:1901654	response to ketone	29/773	191/17910	3.45742e-09	6.89242e-08	4.33467e-08	KLF9/KLF4/TGFBR3/FOXO3/PPARG/FOXO1/FOSB/PLN/SFRP1/ADCY2/EGFR/CDKN1A/AR/RAMP2/DUSP1/ASS1/FOS/DDIT4/YAP1/FOSL1/GNRH1/P2RY6/CYBA/CD38/CCR7/CYBB/MAP4K1/SPP1/CCL19	29	BP
GO:0002009	morphogenesis of an epithelium	54/773	527/17910	3.45752e-09	6.89242e-08	4.33467e-08	SPRY2/MAGI2/KLF4/SMAD3/ADM/MYC/SDC4/CCN1/SOCS3/BMP5/SFRP1/HBEGF/EGFR/AR/HES1/FGF2/SOX9/WNT11/SEMA3E/GPC3/BMP4/RHOB/FOXC2/COBL/EFNB2/ID4/VEGFA/YAP1/TNF/LIF/EPHA7/AREG/IGFBP5/PSMB9/CXCL10/STAT1/MSX2/CTSH/WNT5A/PSMB8/CA2/PSME2/FZD2/PSMB10/ITGAX/MDK/GATA3/VEGFC/SPINT2/CXCR4/ROR2/ARRB2/COL5A1/PAK1	54	BP
GO:0001818	negative regulation of cytokine production	37/773	290/17910	3.58652e-09	7.13016e-08	4.48418e-08	APOD/KLF4/BCL6/ZFP36/ADIPOQ/CX3CL1/INHBB/KAT5/WNT11/ELANE/GATA6/TNF/IL6/PTPN6/NCKAP1L/PTPRC/CSK/ADCY7/NMI/UBE2L6/LEF1/SRGN/BTK/GBP1/IDO1/CX3CR1/SLAMF1/CD33/GATA3/FCGR2B/TYROBP/LILRB1/ARRB2/CD24/XCL1/LAG3/GPR18	37	BP
GO:0003006	developmental process involved in reproduction	62/773	649/17910	3.63821e-09	7.21331e-08	4.53647e-08	ZBTB16/FOXO3/ADM/PPARG/JUNB/RHOBTB3/CCN1/SOCS3/PTGS2/FSTL3/BMP5/SFRP1/SERPINA5/TIPARP/EGFR/ARID5B/INHBB/PTX3/AR/HES1/LEP/ANG/SOX9/FOXC1/HMGB2/BMP4/LHCGR/RBP4/ID4/DIAPH2/VEGFA/EREG/GATA6/LIF/HSD17B3/ODF2/IRX5/FOSL1/AREG/HOXA9/GNRH1/IGF2/SDC1/CRIP1/DAZL/PRDX4/WNT5A/TNFSF10/CCR6/SPP1/MDK/ALPL/GATA3/SPINT2/TCF7/ROR2/CTSB/ARRB2/NUDT1/FGF9/NDP/PRDM1	62	BP
GO:0060089	molecular transducer activity	110/747	1381/16967	5.47739e-10	7.50402e-08	5.92422e-08	AGTR1/TGFBR3/SMAD3/PPARG/EDNRB/LTBP4/NTRK2/IL1R1/SDC4/NR4A1/DDR2/EGFR/NR4A2/P2RY2/GPRC5A/AR/NPY1R/PTPRG/RAMP2/VLDLR/NR1D1/NPR1/CNR1/LHCGR/CRY2/LIFR/PRKG1/GABRA2/NLGN1/GPR20/ACKR1/EPHA7/ADRA2C/TNFRSF10D/HLA-DOB/PTPN6/CD247/CCR5/CD3D/TNFRSF17/CD2/CD27/PTPRC/ITGAL/CD48/LILRB2/FCN1/CD79A/LILRB3/CD86/KLRB1/ITGB2/CD8A/LILRB4/P2RX5/ITGA4/IL7R/SORL1/ITGB7/LEF1/P2RY6/PTPRE/IL2RG/SEMA4D/CR1/GPR65/CCR2/CTSH…	110	MF
GO:0022008	neurogenesis	112/773	1492/17910	3.94717e-09	7.80472e-08	4.90841e-08	WASF3/APOD/LAMA2/MAGI2/KLF4/GSN/MYOC/FOXO3/MAP1B/VEGFD/BCL6/ADM/PPARG/EDNRB/ZEB1/DAAM2/NTRK2/CX3CL1/SDC4/SOCS2/WEE1/DIO3/BMP5/SFRP1/OLFM1/IFRD1/EGFR/JUN/BTG2/IER2/NR4A2/HES1/LEP/PTPRG/LDLR/SOX9/WNT11/RND1/SPOCK1/VLDLR/NR1D1/HMGB2/BMP4/CNR1/EFHD1/PLP1/NEUROG3/COBL/PRKG1/EFNB2/ID4/IRS2/SIX3/NLGN1/VEGFA/ARC/S100B/EMX2/DDIT4/YAP1/TNF/LIF/EPHA7/ADRA2C/IRX5/AREG/SOX5/IL6/GNRH1/GFRA2/CSK/DOCK10/RUNX3/TH…	112	BP
GO:0030036	actin cytoskeleton organization	56/773	559/17910	3.98421e-09	7.85672e-08	4.94112e-08	WASF3/FAM107A/GSN/MYOC/BCL6/SMAD3/DAAM2/MYH11/RND3/CX3CL1/SDC4/LMOD1/CNN1/SORBS1/SFRP1/TMOD1/ANG/CORO2B/WNT11/RND1/SEMA3E/COBL/PRKG1/DIAPH2/TENM1/PLS1/CASQ2/TNF/GPM6B/RAC2/NCKAP1L/PLEK/CORO1A/AIF1/MARCKS/ARHGAP25/LCP1/ARHGDIB/HCK/GPR65/ARPC5/DPYSL3/GMFG/DOCK2/CCR7/JAK2/CAPG/MDK/CXADR/TYROBP/CDK5/FMNL1/PAK1/CXCL1/KIF23/TAC1	56	BP
GO:0030665	clathrin-coated vesicle membrane	21/773	110/18675	3.99999e-09	8.28748e-08	6.40788e-08	HBEGF/EGFR/APOB/LDLR/TF/EREG/BTC/AREG/CD3D/IL7R/WNT5A/HLA-DPA1/FZD2/NRGN/VAMP8/CD3G/ROR2/CEMIP/TFRC/HLA-DRA/HLA-DRB4	21	CC
GO:0007399	nervous system development	151/773	2216/17910	4.44168e-09	8.73531e-08	5.49366e-08	ZBTB16/WASF3/APOD/LAMA2/TIMP4/MAGI2/KLF4/GSN/MYOC/FOXO3/MAP1B/VEGFD/BCL6/NPAS2/ADM/PPARG/EDNRB/ZEB1/DAAM2/NTRK2/CX3CL1/SDC4/SOCS2/WEE1/DIO3/BMP5/SFRP1/OLFM1/IFRD1/CHRDL1/SLC6A3/EGFR/JUN/BTG2/IER2/NR4A2/APOB/HES1/LEP/FGF2/PTPRG/LDLR/SOX9/WNT11/RND1/SPOCK1/KCNK3/KCNAB1/FOXC1/VLDLR/NR1D1/HMGB2/BMP4/CNR1/EFHD1/PLP1/NEUROG3/COBL/PRKG1/EFNB2/ID4/IRS2/PITX1/GABRA2/SIX3/TENM1/NLGN1/VEGFA/ARC/FOS/S100B/EM…	151	BP
GO:0005539	glycosaminoglycan binding	31/747	199/16967	8.28181e-10	1.00854e-07	7.96216e-08	TGFBR3/LPL/LTBP4/SFRP1/SERPINA5/HBEGF/APOB/PRG2/FGF2/ANG/BMP4/ELANE/TENM1/VEGFA/JCHAIN/CXCL13/PTPRC/SELL/CXCL10/CXCL6/SPOCK2/ADGRE2/DPYSL3/CXCL11/MDK/CEMIP/COL5A1/FGF9/POSTN/PF4V1/TNFAIP6	31	MF
GO:0019956	chemokine binding	11/747	23/16967	9.32908e-10	1.02247e-07	8.07211e-08	ZFP36/ACKR1/CCR5/ITGA4/CCR2/CCR7/CCR1/CX3CR1/CCR6/CXCR4/CXCR3	11	MF
GO:0007517	muscle organ development	45/773	403/17910	5.357e-09	1.05072e-07	6.608e-08	ATF3/LAMA2/MAFF/TGFBR3/SMAD3/EGR1/ITGA7/HBEGF/ZFHX3/BTG2/ARID5B/SPEG/FGF2/KCNAB1/FOXC1/BMP4/ASS1/RBP4/FOXC2/TAGLN/CRYAB/EFNB2/KLF5/PITX1/FOS/S100B/FOXO4/GATA6/MYOM1/YAP1/USP19/LIF/SGCA/HLF/CXCL10/LEF1/WNT5A/FZD2/COL3A1/CDK1/CDK5/ARRB2/FGF9/PAK1/MTM1	45	BP
GO:0097190	apoptotic signaling pathway	57/773	579/17910	5.43893e-09	1.06394e-07	6.69113e-08	ATF3/GSN/FOXO3/TCF7L2/SMAD3/PPP1R15A/CX3CL1/PTGS2/BMP5/NOL3/SFRP1/SRPX/JUN/CTH/NR4A2/INHBB/CDKN1A/AR/RB1CC1/HMGB2/BMP4/G0S2/MAPK8/DDIT4/YAP1/TNF/PMAIP1/LCK/CD27/PTPRC/GZMB/CRIP1/CASP1/SRGN/CTSH/CTSC/BTK/S100A9/CD38/CD14/TNFSF10/CX3CR1/CD3E/S100A8/LY96/JAK2/P2RX7/IFI27/IL7/MMP9/TYROBP/MLLT11/ARRB2/CD28/MELK/CD24/VNN1	57	BP
GO:1903530	regulation of secretion by cell	65/773	703/17910	5.50101e-09	1.07321e-07	6.74945e-08	AGTR1/TCF7L2/LPL/ADIPOQ/CX3CL1/SDC4/SFRP1/EGFR/INHBB/LEP/ANG/NR1D1/CNR1/RBP4/IRS2/NLGN1/DPP4/MYOM1/TNF/LIF/ADRA2C/IL6/RAC2/SDC1/CCL5/UCP2/CD2/AIF1/FCN1/ITGB2/AIM2/SYK/CASP1/ADGRE2/SRGN/CCR2/WNT5A/CD38/PRKCB/CD14/TNFSF11/GBP1/CCR7/RASGRP1/KCNN4/JAK2/TLR1/SPP1/MDK/VAMP8/CD33/GATA3/VEGFC/P2RX7/FCGR2B/CD58/LILRB1/CDK5/STXBP2/CRTAM/CCL19/RSAD2/POSTN/CD40LG/TAC1	65	BP
GO:0072593	reactive oxygen species metabolic process	35/773	269/17910	5.68588e-09	1.10633e-07	6.95773e-08	GADD45A/AGTR1/KLF4/FOXO3/SMAD3/FOXO1/CCN1/PTGS2/EGFR/GPX3/PTX3/CDKN1A/LEP/ASS1/PDK4/CRYAB/HP/TPO/DDIT4/TNF/PMAIP1/RAC2/MMP3/AIF1/ITGB2/SYK/VAV1/NCF2/CYBA/CYBB/CX3CR1/JAK2/P2RX7/TYROBP/FOXM1	35	BP
GO:0071706	tumor necrosis factor superfamily cytokine production	26/773	161/17910	5.96185e-09	1.15695e-07	7.27607e-08	ZFP36/LPL/ADIPOQ/CX3CL1/LEP/PTPN6/CD2/PTPRC/CD86/CYBA/CCR2/WNT5A/CD14/CYBB/RASGRP1/CX3CR1/SLAMF1/LY96/JAK2/TLR1/CD33/TYROBP/LILRB1/ARRB2/CCL19/GPR18	26	BP
GO:0031589	cell-substrate adhesion	39/773	322/17910	6.00956e-09	1.16312e-07	7.3149e-08	APOD/FAM107A/MYOC/BCL6/SMAD3/CX3CL1/SDC4/CCN1/SORBS1/SFRP1/ITGA7/NID1/CORO2B/SEMA3E/SPOCK1/PPFIA2/SNED1/VEGFA/CCL25/OLFM4/GPM6B/RAC2/ITGAL/CORO1A/NID2/THY1/ITGB2/ITGA4/SPOCK2/ITGB7/COL1A1/GBP1/CCR7/CD3E/JAK2/COL3A1/MDK/CDK5/POSTN	39	BP
GO:0042100	B cell proliferation	17/773	71/17910	6.09895e-09	1.17731e-07	7.40412e-08	BCL6/CDKN1A/IRS2/NCKAP1L/PTPRC/CD79A/MNDA/IL7R/BTK/CD38/MS4A1/FCGR2B/IL7/CD19/TYROBP/TFRC/CD40LG	17	BP
GO:0050730	regulation of peptidyl-tyrosine phosphorylation	33/773	245/17910	6.50817e-09	1.25299e-07	7.88012e-08	ADIPOQ/NTRK2/SOCS3/SFRP1/HBEGF/EGFR/GPRC5A/HES1/LEP/GHR/CRLF1/VEGFA/EREG/TNF/LIF/EPHA7/AREG/IL6/IGF2/PTPN6/CCL5/PTPRC/THY1/ITGB2/SYK/SEMA4D/IL15/CD3E/JAK2/IL7/ARRB2/IL18/CD24	33	BP
GO:0042108	positive regulation of cytokine biosynthetic process	16/773	63/17910	6.80702e-09	1.30709e-07	8.22033e-08	EGR1/ELANE/EREG/TNF/IL6/PTPRC/CD86/SYK/LTB/CCR2/WNT5A/CYBB/CD3E/TLR1/TYROBP/CD28	16	BP
GO:0032680	regulation of tumor necrosis factor production	25/773	151/17910	6.92724e-09	1.32669e-07	8.34361e-08	ZFP36/LPL/ADIPOQ/CX3CL1/LEP/PTPN6/CD2/PTPRC/CYBA/CCR2/WNT5A/CD14/CYBB/RASGRP1/CX3CR1/SLAMF1/LY96/JAK2/TLR1/CD33/TYROBP/LILRB1/ARRB2/CCL19/GPR18	25	BP
GO:0031295	T cell costimulation	15/773	55/17910	6.96199e-09	1.32987e-07	8.36357e-08	EFNB2/DPP4/PTPN6/LCK/CSK/CD86/VAV1/CCR7/CD3E/CD28/ICOS/CCL19/PAK1/CD40LG/CD24	15	BP
GO:0001501	skeletal system development	50/773	479/17910	7.27382e-09	1.38581e-07	8.71543e-08	ZBTB16/MYOC/SMAD3/ZEB1/CCN1/BMP5/SFRP1/TIPARP/ETS2/ARID5B/LEP/FGF2/SOX9/WNT11/FOXC1/BMP4/OSR2/RBP4/FOXC2/PITX1/IRX5/HOXA9/SOX5/MATN3/IGF2/PTPN6/PTPRC/COL1A2/ACP2/RASSF2/MSX2/SEMA4D/COL1A1/WNT5A/TNFSF11/COL3A1/MMP13/MDK/ALPL/P2RX7/MMP9/TYROBP/ROR2/LILRB1/LRRC17/TIMP1/FGF9/SFRP4/TTC9/CDH11	50	BP
GO:0002695	negative regulation of leukocyte activation	26/773	163/17910	7.78491e-09	1.47934e-07	9.30358e-08	BCL6/CX3CL1/SDC4/SFRP1/LDLR/NR1D1/BMP4/CNR1/GNRH1/PTPN6/PTPRC/LILRB2/RUNX3/LST1/MNDA/CST7/CCR2/BTK/IDO1/MDK/FCGR2B/TYROBP/LILRB1/IL2RA/XCL1/LAG3	26	BP
GO:0002690	positive regulation of leukocyte chemotaxis	18/773	81/17910	7.84452e-09	1.4868e-07	9.35053e-08	VEGFD/IL6/RAC2/CXCL13/CCL5/NCKAP1L/AIF1/CXCL10/CCR2/WNT5A/CCR7/CCR1/PLA2G7/MDK/VEGFC/C3AR1/CCL19/XCL1	18	BP
GO:2000116	regulation of cysteine-type endopeptidase activity	31/773	222/17910	7.87086e-09	1.48794e-07	9.35769e-08	KLF4/GSN/SMAD3/PPARG/MYC/CCN1/PTGS2/NOL3/CRYAB/VEGFA/TNF/PMAIP1/EPHA7/LCK/CD27/PSMB9/LAMP3/AIM2/LEF1/CST7/CASP1/CYFIP2/CTSH/S100A9/TNFSF10/S100A8/JAK2/MMP9/ARRB2/BIRC3/NAIP	31	BP
GO:1903532	positive regulation of secretion by cell	43/773	381/17910	8.56677e-09	1.61532e-07	1.01588e-07	TCF7L2/LPL/SDC4/EGFR/INHBB/LEP/ANG/CNR1/RBP4/IRS2/NLGN1/MYOM1/TNF/IL6/SDC1/CD2/AIF1/FCN1/ITGB2/AIM2/SYK/CASP1/WNT5A/CD38/CD14/TNFSF11/RASGRP1/KCNN4/JAK2/TLR1/SPP1/MDK/VAMP8/CD33/GATA3/VEGFC/P2RX7/CD58/CDK5/CRTAM/CCL19/POSTN/TAC1	43	BP
GO:0031294	lymphocyte costimulation	15/773	56/17910	9.13334e-09	1.71773e-07	1.08028e-07	EFNB2/DPP4/PTPN6/LCK/CSK/CD86/VAV1/CCR7/CD3E/CD28/ICOS/CCL19/PAK1/CD40LG/CD24	15	BP
GO:0002791	regulation of peptide secretion	50/773	483/17910	9.57028e-09	1.79256e-07	1.12735e-07	TCF7L2/LPL/CX3CL1/SFRP1/EGFR/INHBB/LEP/ANG/NR1D1/CNR1/RBP4/IRS2/DPP4/MYOM1/TNF/ADRA2C/IL6/CCL5/UCP2/CD2/AIF1/FCN1/AIM2/SYK/CASP1/SRGN/WNT5A/CD38/CD14/TNFSF11/GBP1/CCR7/RASGRP1/S100A8/KCNN4/JAK2/TLR1/MDK/CD33/GATA3/VEGFC/P2RX7/FCGR2B/CD58/LILRB1/CRTAM/CCL19/RSAD2/POSTN/CD40LG	50	BP
GO:0010628	positive regulation of gene expression	129/773	1827/17910	9.58027e-09	1.79256e-07	1.12735e-07	ZBTB16/C6/PCK1/FOSL2/NFIL3/ATF3/MAFF/SPRY2/KLF4/GSN/FOXO3/TCF7L2/NPAS2/SMAD3/ZFP36/PPARG/PPP1R15A/ZEB1/JUNB/NTRK2/MYC/PER1/FOXO1/CX3CL1/FOSB/CCN1/NR4A1/ADIRF/EGR1/FSTL3/BMP5/JUND/SFRP1/OLFM1/EGFR/ZFHX3/JUN/CEBPD/IER2/NR4A2/ETS2/KAT5/AR/APOB/HES1/FGF2/PEG3/RAMP2/LDLR/SOX9/WNT11/FOXC1/NR1D1/HMGB2/BMP4/OSR2/PLP1/NEUROG3/TOX3/FOXC2/MAPK8/ID4/KLF5/PITX1/SIX3/VEGFA/FOS/FOXO4/GATA6/MYOM1/YAP1/TNF/LIF/AC…	129	BP
GO:0048729	tissue morphogenesis	60/773	635/17910	9.88887e-09	1.84559e-07	1.16069e-07	SPRY2/MAGI2/KLF4/TGFBR3/SMAD3/ADM/MYC/SDC4/CCN1/SOCS3/BMP5/SFRP1/HBEGF/EGFR/AR/HES1/FGF2/SOX9/WNT11/SEMA3E/GPC3/FOXC1/BMP4/RHOB/FOXC2/COBL/EFNB2/ID4/SIX3/VEGFA/YAP1/TNF/LIF/ACTG2/EPHA7/AREG/MDM4/IGFBP5/PSMB9/CXCL10/STAT1/MSX2/CTSH/WNT5A/PSMB8/CA2/PSME2/FZD2/COL3A1/PSMB10/ITGAX/MDK/GATA3/VEGFC/SPINT2/CXCR4/ROR2/ARRB2/COL5A1/PAK1	60	BP
GO:0050678	regulation of epithelial cell proliferation	42/773	369/17910	9.97984e-09	1.85783e-07	1.16839e-07	KLF9/AGTR1/TGFBR3/TCF7L2/SMAD3/ZFP36/PPARG/EDNRB/MYC/NR4A1/BMP5/SFRP1/EGFR/JUN/AR/HES1/LEP/FGF2/ANG/SOX9/GPC3/NR1D1/HMGB2/BMP4/OSR2/EFNB2/VEGFA/EREG/YAP1/TNF/AREG/CCL5/RUNX3/STAT1/ITGA4/PPP1R16B/CYBA/WNT5A/APLNR/MDK/GATA3/FGF9	42	BP
GO:0060284	regulation of cell development	76/773	893/17910	1.03143e-08	1.91521e-07	1.20448e-07	MAGI2/KLF4/MYOC/FOXO3/MAP1B/BCL6/PPARG/EDNRB/ZEB1/DAAM2/ADIPOQ/NTRK2/CX3CL1/SOCS2/DIO3/BMP5/SFRP1/OLFM1/IFRD1/HES1/CLDN5/PTPRG/LDLR/SOX9/SPOCK1/VLDLR/NR1D1/HMGB2/BMP4/CNR1/NEUROG3/COBL/EFNB2/ID4/SIX3/NLGN1/VEGFA/ARC/YAP1/TNF/LIF/EPHA7/OLFM4/ADRA2C/IL6/GNRH1/THY1/SORL1/SEMA4D/CCR2/DPYSL3/WNT5A/S100A9/CD38/TNFSF11/FLRT2/GBP1/CX3CR1/COL3A1/SPP1/MDK/CHN1/BCL11A/GATA3/VEGFC/CDK1/CDC20/ARHGAP4/CXCR4/TY…	76	BP
GO:0043410	positive regulation of MAPK cascade	51/773	499/17910	1.03952e-08	1.92535e-07	1.21086e-07	GADD45A/SPRY2/GADD45B/GDF15/NTRK2/CX3CL1/EGFR/JUN/AR/SASH1/RB1CC1/LEP/FGF2/BMP4/GHR/ELANE/TENM1/VEGFA/TNF/LIF/ADRA2C/IL6/IGF2/CD27/PTPRC/CSK/RASSF2/SYK/P2RY6/WNT5A/TNFSF11/CCR7/CCR1/RASGRP1/MAP4K1/SLAMF1/JAK2/P2RX7/FCGR2B/CDK1/CXCR4/MARCO/ROR2/ARRB2/CCL19/FGF9/PAK1/CD40LG/CD24/MAP3K1/EZH2	51	BP
GO:0038023	signaling receptor activity	106/747	1344/16967	2.05963e-09	2.05214e-07	1.62011e-07	AGTR1/TGFBR3/PPARG/EDNRB/LTBP4/NTRK2/IL1R1/SDC4/NR4A1/DDR2/EGFR/NR4A2/P2RY2/GPRC5A/AR/NPY1R/PTPRG/RAMP2/VLDLR/NR1D1/NPR1/CNR1/LHCGR/CRY2/LIFR/GABRA2/NLGN1/GPR20/ACKR1/EPHA7/ADRA2C/TNFRSF10D/HLA-DOB/PTPN6/CD247/CCR5/CD3D/TNFRSF17/CD2/CD27/PTPRC/ITGAL/CD48/LILRB2/FCN1/CD79A/LILRB3/CD86/KLRB1/ITGB2/CD8A/LILRB4/P2RX5/ITGA4/IL7R/SORL1/ITGB7/LEF1/P2RY6/PTPRE/IL2RG/SEMA4D/CR1/GPR65/CCR2/CTSH/CD14/CSF2RB…	106	MF
GO:0050708	regulation of protein secretion	48/773	456/17910	1.12058e-08	2.07024e-07	1.30198e-07	TCF7L2/LPL/CX3CL1/SFRP1/EGFR/INHBB/LEP/ANG/NR1D1/CNR1/RBP4/IRS2/DPP4/MYOM1/TNF/ADRA2C/IL6/CCL5/UCP2/CD2/AIF1/FCN1/AIM2/SYK/CASP1/SRGN/WNT5A/CD38/CD14/GBP1/CCR7/RASGRP1/KCNN4/JAK2/TLR1/MDK/CD33/GATA3/VEGFC/P2RX7/FCGR2B/CD58/LILRB1/CRTAM/CCL19/RSAD2/POSTN/CD40LG	48	BP
GO:0006979	response to oxidative stress	47/773	442/17910	1.16271e-08	2.14267e-07	1.34753e-07	ANGPTL7/APOD/KLF4/FOXO3/ADIPOQ/RBPMS/FOXO1/PTGS2/NOL3/EGFR/JUN/GPX3/NR4A2/DUSP1/RHOB/CRYAB/MAPK8/HP/TPO/FOS/TNF/FOSL1/AREG/IL6/SDC1/UCP2/MMP3/MICB/AIF1/STAT1/NCF2/COL1A1/CYBA/NCF4/BTK/CD38/CCR7/CYBB/MAPK13/JAK2/CDK1/MMP9/NUDT1/CCL19/MELK/EZH2/VNN1	47	BP
GO:0031668	cellular response to extracellular stimulus	33/773	251/17910	1.19611e-08	2.1959e-07	1.38101e-07	PCK1/ATF3/FAM107A/PPARG/LPL/FOXO1/PTGS2/SFRP1/FADS1/CBS/JUN/NR4A2/P2RY2/INHBB/CDKN1A/LEP/PDK4/MAPK8/FOS/PMAIP1/FOSL1/UCP2/PTPRC/AIF1/ITGA4/COL1A1/CYBA/CYBB/IL15/BCL11A/P2RX7/NUDT1/POSTN	33	BP
GO:0032640	tumor necrosis factor production	25/773	155/17910	1.1976e-08	2.1959e-07	1.38101e-07	ZFP36/LPL/ADIPOQ/CX3CL1/LEP/PTPN6/CD2/PTPRC/CYBA/CCR2/WNT5A/CD14/CYBB/RASGRP1/CX3CR1/SLAMF1/LY96/JAK2/TLR1/CD33/TYROBP/LILRB1/ARRB2/CCL19/GPR18	25	BP
GO:0048699	generation of neurons	105/773	1398/17910	1.27114e-08	2.32491e-07	1.46214e-07	APOD/LAMA2/MAGI2/KLF4/MYOC/FOXO3/MAP1B/VEGFD/BCL6/ADM/PPARG/EDNRB/ZEB1/DAAM2/NTRK2/CX3CL1/SDC4/SOCS2/WEE1/DIO3/BMP5/SFRP1/OLFM1/IFRD1/EGFR/JUN/BTG2/IER2/NR4A2/HES1/LEP/PTPRG/LDLR/SOX9/WNT11/RND1/SPOCK1/VLDLR/NR1D1/HMGB2/BMP4/CNR1/EFHD1/NEUROG3/COBL/PRKG1/EFNB2/ID4/IRS2/SIX3/NLGN1/VEGFA/ARC/S100B/EMX2/DDIT4/YAP1/TNF/LIF/EPHA7/ADRA2C/IRX5/AREG/SOX5/IL6/GNRH1/GFRA2/DOCK10/RUNX3/THY1/LST1/ITGA4/SORL1…	105	BP
GO:0001772	immunological synapse	12/773	36/18675	1.16359e-08	2.33775e-07	1.80755e-07	LCK/CORO1A/GZMB/GZMA/CD6/RHOH/CD53/LAT/ZAP70/CD3E/CD37/CD28	12	CC
GO:0014074	response to purine-containing compound	24/773	145/17910	1.39225e-08	2.53384e-07	1.59354e-07	PCK1/PPARG/ADIPOQ/PER1/FOSB/PTGS2/GPD1/SLC6A3/P2RY2/CDO1/DUSP1/ASS1/FOS/CASQ2/FOSL1/AREG/IGFBP5/SDC1/AQP9/STAT1/P2RX5/P2RY6/COL1A1/P2RX7	24	BP
GO:0070848	response to growth factor	64/773	704/17910	1.3923e-08	2.53384e-07	1.59354e-07	SPRY2/MAGI2/KLF4/TGFBR3/FOXO3/MAP1B/SMAD3/ZFP36/GDF15/ZEB1/LTBP4/NTRK2/MYC/CCN1/NR4A1/EGR1/FSTL3/SFRP1/CHRDL1/EGFR/ZFHX3/JUN/IER2/HES1/CLDN5/FGF2/RAMP2/SOX9/HAS1/GPC3/FOXC1/BMP4/ZFP36L2/VEGFA/FOS/GATA6/DDIT4/USP9Y/GAS1/SOX5/CXCL13/CCL5/MXRA5/CORO1A/RUNX3/COL1A2/MSX2/CYFIP2/COL1A1/WNT5A/PRKCB/FLRT2/CX3CR1/COL3A1/GATA3/VEGFC/SPINT2/ROR2/ARRB2/FGF9/POSTN/SFRP4/XCL1/TAC1	64	BP
GO:1901681	sulfur compound binding	32/747	221/16967	2.88511e-09	2.63507e-07	2.08032e-07	TGFBR3/LPL/ACACB/SFRP1/SERPINA5/CBS/HBEGF/ALDH6A1/APOB/PRG2/FGF2/ANG/PC/BMP4/ELANE/ACADL/ENPP1/TENM1/VEGFA/CXCL13/PTPRC/SELL/CXCL10/CXCL6/ADGRE2/DPYSL3/CXCL11/MDK/COL5A1/FGF9/POSTN/PF4V1	32	MF
GO:0019932	second-messenger-mediated signaling	41/773	360/17910	1.47311e-08	2.67426e-07	1.68185e-07	AGTR1/ADM/EDNRB/PLN/ADCY2/EGFR/ATP1A2/RAMP2/SOX9/NPR1/LHCGR/PRKG1/VEGFA/CASQ2/TNF/PDE3B/CCL20/CCR5/PLEK/PTPRC/ADCY7/PLCG2/CXCL10/CXCL9/P2RX5/SYK/P2RY6/GPR65/BTK/TNFSF11/GBP1/APLNR/LAT/ZAP70/CD3E/CXCL11/CCR6/P2RX7/CXCR4/TRAT1/CAMTA1	41	BP
GO:0009628	response to abiotic stimulus	93/773	1191/17910	1.52571e-08	2.76289e-07	1.73759e-07	GADD45A/PCK1/TGFBR3/FOXO3/MAP1B/SMAD3/ADM/PPARG/LPL/ADIPOQ/MYC/PER1/FOXO1/FOSB/PPL/ADIRF/EGR1/PTGS2/JUND/NOL3/SFRP1/EGFR/JUN/BTG2/NR4A2/KAT5/CDKN1A/ATP1A2/LEP/ANG/RAMP2/SOX9/WNT11/KCNK3/DUSP1/EFHD1/CRY2/ELANE/RHOB/CRYAB/MAPK8/VEGFA/FOS/S100B/DPP4/GATA6/DDIT4/YAP1/TNF/ASIC3/USP19/PMAIP1/FOSL1/MDM4/UCP2/AQP9/PSMB9/PTPRC/MICB/AIF1/CXCL10/STAT1/CRIP1/CTSS/NUP210/CASP1/COL1A1/CYBA/GPR65/CD38/CD14/PSMB…	93	BP
GO:0048872	homeostasis of number of cells	32/773	241/17910	1.56529e-08	2.82757e-07	1.77827e-07	TGFBR3/FOXO3/BCL6/ZFP36/DYRK3/SOX9/HMGB2/BMP4/VEGFA/PMAIP1/IL6/TNFRSF17/NCKAP1L/DOCK10/CORO1A/STAT1/CXCL6/RASSF2/IL7R/IKZF1/CCR2/CCR7/LAT/JAK2/GATA3/P2RX7/CCNB2/SIT1/IL7/IL2RA/SPI1/EZH2	32	BP
GO:0030659	cytoplasmic vesicle membrane	64/773	735/18675	1.51797e-08	2.96004e-07	2.2887e-07	GABARAPL1/SERPINA5/STBD1/HBEGF/AMPH/EGFR/GPRC5A/APOB/LDLR/AGPAT2/SYN2/TF/GABRA2/SCNN1B/EREG/BTC/AREG/SLC2A3/RAC2/CD3D/NCKAP1L/VOPP1/PTPRC/ITGAL/CORO1A/LAMP3/LILRB2/LILRB3/SELL/ITGB2/IL7R/CR1/CYBA/WNT5A/CD38/CD14/CD53/FCGR3B/STK10/HLA-DPA1/CYBB/FZD2/FCGR2A/NRGN/TLR1/ITGAX/VAMP8/CD33/LAIR1/MARCO/TYROBP/CD3G/CD58/ROR2/C3AR1/OLR1/CEMIP/STXBP2/CD55/TFRC/HLA-DRA/HLA-DRB4/GPR18/VNN1	64	CC
GO:0051960	regulation of nervous system development	74/773	870/17910	1.67572e-08	3.01959e-07	1.89903e-07	WASF3/MAGI2/KLF4/FOXO3/MAP1B/BCL6/PPARG/EDNRB/ZEB1/DAAM2/NTRK2/CX3CL1/SOCS2/DIO3/BMP5/SFRP1/OLFM1/IFRD1/HES1/PTPRG/LDLR/SOX9/SPOCK1/VLDLR/NR1D1/HMGB2/BMP4/CNR1/NEUROG3/COBL/EFNB2/ID4/SIX3/NLGN1/VEGFA/ARC/S100B/YAP1/TNF/LIF/EPHA7/ADRA2C/IL6/GNRH1/THY1/SORL1/CST7/SEMA4D/CCR2/DPYSL3/CTSC/WNT5A/GAP43/S100A9/CD38/FLRT2/FZD2/CX3CR1/COL3A1/SPP1/ITGAX/MDK/CHN1/BCL11A/GATA3/VEGFC/CDK1/CDC20/ARHGAP4/CXCR4/…	74	BP
GO:0022414	reproductive process	102/773	1353/17910	1.74901e-08	3.14393e-07	1.97723e-07	ZBTB16/TIMP4/MAFF/FOXO3/BCL6/ADM/PPARG/EDNRB/JUNB/RHOBTB3/FOSB/PLPP3/CCN1/SOCS3/EGR1/PTGS2/FSTL3/BMP5/SFRP1/SERPINA5/TIPARP/EGFR/ARID5B/INHBB/PTX3/AR/GOLGA2/APOB/HES1/LEP/ANG/RAMP2/SOX9/HAS1/DUSP1/FOXC1/HMGB2/BMP4/CNR1/LHCGR/ADGRG2/RBP4/ID4/DIAPH2/VEGFA/FOS/EREG/GATA6/TSPAN8/USP9Y/LIF/ADRA2C/OVGP1/HSD17B3/ODF2/IRX5/FOSL1/AREG/CLIC5/HOXA9/GNRH1/IGFBP5/IGF2/SDC1/UCP2/TOP2A/ADCY7/PTTG1/CRIP1/ADAM28/…	102	BP
GO:0012506	vesicle membrane	65/773	754/18675	1.71288e-08	3.24468e-07	2.50878e-07	GABARAPL1/SERPINA5/STBD1/HBEGF/AMPH/EGFR/GPRC5A/APOB/LDLR/AGPAT2/SYN2/TF/GABRA2/SCNN1B/EREG/BTC/AREG/SLC2A3/RAC2/CD3D/NCKAP1L/VOPP1/PTPRC/ITGAL/CORO1A/LAMP3/LILRB2/LILRB3/SELL/ITGB2/IL7R/CR1/CYBA/WNT5A/CD38/CD14/CD53/FCGR3B/GBP1/STK10/HLA-DPA1/CYBB/FZD2/FCGR2A/NRGN/TLR1/ITGAX/VAMP8/CD33/LAIR1/MARCO/TYROBP/CD3G/CD58/ROR2/C3AR1/OLR1/CEMIP/STXBP2/CD55/TFRC/HLA-DRA/HLA-DRB4/GPR18/VNN1	65	CC
GO:0000003	reproduction	102/773	1354/17910	1.81643e-08	3.2571e-07	2.0484e-07	ZBTB16/TIMP4/MAFF/FOXO3/BCL6/ADM/PPARG/EDNRB/JUNB/RHOBTB3/FOSB/PLPP3/CCN1/SOCS3/EGR1/PTGS2/FSTL3/BMP5/SFRP1/SERPINA5/TIPARP/EGFR/ARID5B/INHBB/PTX3/AR/GOLGA2/APOB/HES1/LEP/ANG/RAMP2/SOX9/HAS1/DUSP1/FOXC1/HMGB2/BMP4/CNR1/LHCGR/ADGRG2/RBP4/ID4/DIAPH2/VEGFA/FOS/EREG/GATA6/TSPAN8/USP9Y/LIF/ADRA2C/OVGP1/HSD17B3/ODF2/IRX5/FOSL1/AREG/CLIC5/HOXA9/GNRH1/IGFBP5/IGF2/SDC1/UCP2/TOP2A/ADCY7/PTTG1/CRIP1/ADAM28/…	102	BP
GO:0150076	neuroinflammatory response	17/773	76/17910	1.83802e-08	3.28777e-07	2.06769e-07	CX3CL1/PTGS2/EGFR/JUN/LDLR/NR1D1/TNF/IL6/MMP3/PTPRC/AIF1/ITGB2/CST7/CTSC/MMP9/TYROBP/IL18	17	BP
GO:0002688	regulation of leukocyte chemotaxis	20/773	105/17910	1.94904e-08	3.47785e-07	2.18723e-07	VEGFD/DUSP1/IL6/RAC2/CXCL13/CCL5/NCKAP1L/AIF1/CXCL10/CCR2/WNT5A/CCR7/CCR1/PLA2G7/MDK/VEGFC/C3AR1/CCL19/XCL1/GPR18	20	BP
GO:0007548	sex differentiation	34/773	269/17910	1.9626e-08	3.49352e-07	2.19708e-07	FOXO3/RHOBTB3/FSTL3/BMP5/SFRP1/TIPARP/ARID5B/INHBB/PTX3/AR/LEP/ANG/SOX9/FOXC1/HMGB2/LHCGR/RBP4/VEGFA/EREG/GATA6/HSD17B3/IRX5/HOXA9/GNRH1/SDC1/PRDX4/WNT5A/TNFSF10/GATA3/TCF7/ROR2/ARRB2/NUDT1/FGF9	34	BP
GO:0045123	cellular extravasation	15/773	59/17910	1.98658e-08	3.51908e-07	2.21316e-07	IL1R1/CX3CL1/LEP/ELANE/CCL25/TNF/SELPLG/THY1/SELL/ITGB2/ITGA4/ITGB7/CCR2/CX3CR1/MDK	15	BP
GO:0072678	T cell migration	15/773	59/17910	1.98658e-08	3.51908e-07	2.21316e-07	APOD/CCL20/CXCL13/CCL5/AIF1/CXCL10/ITGA4/ITGB7/CCR2/WNT5A/ZAP70/CXCL11/CCR6/CXCR3/XCL1	15	BP
GO:1901653	cellular response to peptide	41/773	364/17910	2.02012e-08	3.56985e-07	2.24509e-07	AGTR1/PCK1/KLF4/FOXO3/MAP1B/GDF15/PPARG/LPL/ADIPOQ/FOXO1/SOCS2/NR4A1/SORBS1/ADCY2/NR4A2/INHBB/LEP/GHR/ASS1/LHCGR/ENPP1/FOXC2/PDK4/KLF5/IRS2/FOXO4/PDE3B/IGF2/UCP2/CSK/ADCY7/STAT1/ITGA4/PTPRE/CYBA/PRKCB/CA2/JAK2/FCGR2B/CDK5/PAK1	41	BP
GO:0031667	response to nutrient levels	48/773	466/17910	2.22893e-08	3.92936e-07	2.47119e-07	PCK1/ATF3/FAM107A/GSN/FOXO3/MAP1B/ZFP36/GDF15/ADM/PPARG/LPL/ADIPOQ/FOXO1/PTGS2/ACACB/SFRP1/FADS1/EGFR/JUN/P2RY2/INHBB/CDKN1A/LEP/LDLR/WNT11/CNR1/ASS1/PDK4/MAPK8/PEMT/FOXO4/PMAIP1/UCP2/CXCL10/STAT1/P2RX5/C2/KYNU/COL1A1/CYBA/CYBB/IL15/CD3E/SPP1/ALPL/BCL11A/P2RX7/POSTN	48	BP
GO:1904018	positive regulation of vasculature development	31/773	232/17910	2.26006e-08	3.97466e-07	2.49967e-07	C6/AGTR1/KLF4/ADM/CX3CL1/EGR1/PTGS2/CTH/SASH1/FGF2/RAMP2/HSPB6/RHOB/FOXC2/EFNB2/VEGFA/GATA6/ITGB2/PPP1R16B/CTSH/WNT5A/PRKCB/APLNR/CYBB/CX3CR1/ADAM12/ITGAX/MDK/VEGFC/CXCR4/C3AR1	31	BP
GO:0048638	regulation of developmental growth	38/773	325/17910	2.46459e-08	4.32396e-07	2.71935e-07	TGFBR3/MAP1B/GDF15/SOCS2/DIO3/ACACB/SFRP1/OLFM1/IFRD1/SLC6A3/CDKN1A/AR/NPY1R/LEP/FGF2/FOXC1/BMP4/GHR/RBP4/FOXC2/VEGFA/PLS1/GATA6/YAP1/EPHA7/IGF2/SEMA4D/WNT5A/SPP1/BCL11A/CDK1/ARHGAP4/IL7/CXCR4/CDK5/FGF9/PAK1/MTM1	38	BP
GO:0072676	lymphocyte migration	18/773	87/17910	2.59036e-08	4.53374e-07	2.85128e-07	APOD/CCL20/CXCL13/CCL5/AIF1/CXCL10/ITGA4/ITGB7/CCR2/WNT5A/STK10/CCR7/ZAP70/CXCL11/CCR6/GATA3/CXCR3/XCL1	18	BP
GO:0050673	epithelial cell proliferation	45/773	425/17910	2.72149e-08	4.75189e-07	2.98847e-07	KLF9/AGTR1/TGFBR3/TCF7L2/SMAD3/ZFP36/PPARG/EDNRB/MYC/NR4A1/BMP5/SFRP1/EGFR/JUN/AR/HES1/LEP/FGF2/ANG/SOX9/GPC3/NR1D1/HMGB2/BMP4/OSR2/EFNB2/VEGFA/EREG/YAP1/TNF/AREG/IGFBP5/CCL5/RUNX3/STAT1/ITGA4/PPP1R16B/CYBA/WNT5A/TNFSF11/FAP/APLNR/MDK/GATA3/FGF9	45	BP
GO:0098772	molecular function regulator	113/747	1492/16967	5.67633e-09	4.78558e-07	3.77809e-07	TIMP4/SPRY2/KLF4/VEGFD/SERPINA3/GDF15/ADM/PPP1R15A/ADIPOQ/CX3CL1/TFPI/SOCS3/BMP5/PLN/NOL3/SERPINA5/SLPI/HBEGF/EGFR/JUN/INHBB/CDKN1A/TOM1L1/FGF2/WNT11/SPOCK1/TNFSF9/KCNAB1/GPC3/HMGB2/BMP4/HSPB2/FXYD1/MAPK8/PRKG1/RGS16/PPP1R3C/CRLF1/VEGFA/CCL25/TNF/LIF/EPHA7/AREG/IL6/GNRH1/PPP1R1A/IGF2/RAC2/CXCL13/CCL5/NCKAP1L/CD27/DOCK10/IL32/THY1/CXCL10/PTTG1/ARHGAP25/CXCL6/CXCL9/ARHGAP45/VAV1/ARHGDIB/SPOCK2/LEF1…	113	MF
GO:0050878	regulation of body fluid levels	50/773	499/17910	2.76203e-08	4.8112e-07	3.02578e-07	MAFF/ADM/EDNRB/SOCS2/TFPI/SERPINA5/ADCY2/SLC6A3/P2RY2/CORO2B/CDO1/NPR1/PRKG1/SCNN1B/VEGFA/GATA6/TSPAN8/BTC/MYL9/ADRA2C/IL6/PTPN6/LCK/PLEK/ADCY7/PLCG2/COL1A2/P2RX5/SYK/VAV1/COL1A1/CYBA/PRKCB/LCP2/FAP/APLNR/HPS5/OAS2/KCNN4/JAK2/COL3A1/VAMP8/GATA3/P2RX7/ENTPD1/ARRB2/CD40LG/PF4V1/C4BPB/TAC1	50	BP
GO:0046983	protein dimerization activity	101/747	1285/16967	6.27682e-09	4.81417e-07	3.80066e-07	ZBTB16/GADD45A/AGTR1/ATF3/VEGFD/NPAS2/SMAD3/GDF15/PPARG/LPL/ABTB2/ADIPOQ/NTRK2/MYC/RBPMS/AOC3/NR4A1/PTGS2/GPD1/ADCY2/CBS/FASN/EGFR/JUN/CEBPD/AOX1/NR4A2/INHBB/AR/HES1/ANG/SOX9/GHR/HSPB6/NEUROG3/RBP4/TOX3/ENPP1/CRYAB/ID4/TENM1/NLGN1/CRLF1/VEGFA/FOS/S100B/DPP4/MYOM1/YAP1/CASQ2/OLFM4/ADRA2C/SIM1/JCHAIN/CXCL13/CCL5/CD247/CD3D/TOP2A/CD2/PLEK/PTPRC/ITGAL/CORO1A/LILRB2/CD79A/ITGB2/STAT1/GZMA/ITGA4/NUP210…	101	MF
GO:0019900	kinase binding	62/747	647/16967	6.58873e-09	4.81417e-07	3.80066e-07	GADD45A/SPRY2/MYOC/FOXO3/TCF7L2/SMAD3/ZFP36/TNS2/PPP1R15A/PER1/SDC4/EGFR/LIPE/CDKN1A/TOM1L1/SASH1/GOLGA2/SOX9/DUSP1/NPR1/GHR/IRS2/GATA6/MYOM1/PDE3B/PTPN6/CD247/BLNK/TOP2A/LCK/CD2/PLEK/PTPRC/CSK/MARCKS/ITGB2/SYK/CASP1/DOK2/PRKCB/DOCK4/LAT/CD3E/TPX2/KIF11/JAK2/TRIM22/TCL1A/ITGAX/BCL11A/SIT1/ROR2/CDK5/FOXM1/ARRB2/TRAT1/PKIA/CD28/RASGRP3/PAK1/CD24/MAP3K1	62	MF
GO:1904951	positive regulation of establishment of protein localization	46/773	440/17910	2.80616e-08	4.87646e-07	3.06682e-07	TCF7L2/SMAD3/LPL/PTGS2/EGFR/LEP/ANG/CORO2B/RBP4/MAPK8/IRS2/TENM1/MYOM1/TNF/PMAIP1/ZIC1/IL6/RAC2/CD2/AIF1/FCN1/GZMB/ITGB2/AIM2/SYK/SORL1/CASP1/WNT5A/CD38/CD14/RASGRP1/KCNN4/JAK2/TLR1/MDK/CD33/GATA3/VEGFC/P2RX7/CD58/CDK5/CEMIP/CRTAM/CCL19/PAK1/POSTN	46	BP
GO:0000122	negative regulation of transcription by RNA polymerase II	65/773	735/17910	3.07474e-08	5.33052e-07	3.35238e-07	ZBTB16/NFIL3/ATF3/KLF4/FOXO3/BCL6/TCF7L2/SMAD3/ZFP36/PPARG/EDNRB/ZEB1/MYC/PER1/FOSB/DCAF1/EGR1/ZFHX3/JUN/BTG2/NR4A2/ETS2/ARID5B/KAT5/AR/HES1/LEP/PEG3/SOX9/FOXC1/VLDLR/NR1D1/BMP4/OSR2/CRY2/NEUROG3/ELANE/FOXC2/ID4/KLF5/VEGFA/GATA6/TNF/MDM4/IGF2/NFIX/RUNX3/RFX5/STAT1/LILRB4/LEF1/MSX2/SEMA4D/NFE2L3/BCL11A/GATA3/IFI27/TCF7/FBP1/FOXM1/PKIA/FGF9/SPI1/PRDM1/EZH2	65	BP
GO:0002456	T cell mediated immunity	18/773	88/17910	3.12699e-08	5.40828e-07	3.40128e-07	IL1R1/IL6/BTN3A3/PTPRC/PRF1/IL7R/BTN3A2/CCR2/CTSH/CTSC/GATA3/P2RX7/FCGR2B/LILRB1/CD55/IL18/RSAD2/XCL1	18	BP
GO:0050767	regulation of neurogenesis	67/773	768/17910	3.1633e-08	5.45818e-07	3.43266e-07	MAGI2/KLF4/FOXO3/MAP1B/BCL6/PPARG/EDNRB/ZEB1/DAAM2/NTRK2/CX3CL1/SOCS2/DIO3/BMP5/SFRP1/OLFM1/IFRD1/HES1/PTPRG/LDLR/SOX9/SPOCK1/VLDLR/NR1D1/HMGB2/BMP4/CNR1/NEUROG3/COBL/EFNB2/ID4/SIX3/NLGN1/VEGFA/ARC/YAP1/TNF/LIF/EPHA7/ADRA2C/IL6/GNRH1/THY1/SORL1/SEMA4D/CCR2/DPYSL3/WNT5A/S100A9/CD38/FLRT2/CX3CR1/COL3A1/SPP1/MDK/CHN1/BCL11A/GATA3/VEGFC/CDK1/CDC20/ARHGAP4/CXCR4/CDK5/PAK1/TENM4/EZH2	67	BP
GO:0042379	chemokine receptor binding	14/747	47/16967	8.04862e-09	5.51331e-07	4.35261e-07	CX3CL1/CCL25/CCL20/CXCL13/CCL5/CXCL10/STAT1/CXCL6/CXCL9/CCR2/CXCL11/CCL13/CCL19/XCL1	14	MF
GO:0052548	regulation of endopeptidase activity	41/773	370/17910	3.21052e-08	5.52663e-07	3.47571e-07	KLF4/GSN/SMAD3/PPARG/MYC/TFPI/CCN1/PTGS2/NOL3/SLPI/SPOCK1/CRYAB/VEGFA/TNF/PMAIP1/EPHA7/LCK/CD27/PSMB9/LAMP3/PTTG1/AIM2/SORL1/SPOCK2/LEF1/CST7/CASP1/CYFIP2/CR1/CTSH/S100A9/PSMB8/TNFSF10/S100A8/JAK2/SPINT2/MMP9/ARRB2/BIRC3/TIMP1/NAIP	41	BP
GO:0034113	heterotypic cell-cell adhesion	15/773	61/17910	3.24059e-08	5.56529e-07	3.50003e-07	KLF4/ADIPOQ/ITGA7/TNF/LCK/CD2/PTPRC/LILRB2/THY1/ITGB2/ITGA4/ITGB7/ITGAX/CXADR/CD58	15	BP
GO:0045058	T cell selection	13/773	45/17910	3.30888e-08	5.64283e-07	3.54879e-07	IL6/CD3D/PTPRC/SYK/DOCK2/CCR7/ZAP70/IL15/CD3E/BATF/GATA3/LY9/CD28	13	BP
GO:0046850	regulation of bone remodeling	13/773	45/17910	3.30888e-08	5.64283e-07	3.54879e-07	SFRP1/EGFR/LEP/PDK4/IL6/CSK/SYK/CD38/TNFSF11/CA2/MDK/P2RX7/TFRC	13	BP
GO:0061756	leukocyte adhesion to vascular endothelial cell	13/773	45/17910	3.30888e-08	5.64283e-07	3.54879e-07	KLF4/LEP/ELANE/CCL25/TNF/SELPLG/SELL/ITGB2/ITGA4/ITGB7/CCR2/CX3CR1/MDK	13	BP
GO:0030100	regulation of endocytosis	33/773	262/17910	3.45384e-08	5.87635e-07	3.69566e-07	MAGI2/PPARG/ADIPOQ/PTX3/GPC3/STON1/TF/EFNB2/NLGN1/VEGFA/ARC/TNF/TSPAN1/NCKAP1L/PTPRC/CSK/PLCG2/SYK/C2/HCK/IL2RG/CYBA/WNT5A/CD14/DOCK2/IL15/FCGR2B/LILRB1/ARRB2/CCL19/SFRP4/IL2RB/C4BPB	33	BP
GO:0050853	B cell receptor signaling pathway	14/773	53/17910	3.47293e-08	5.89512e-07	3.70746e-07	PTPN6/NCKAP1L/PTPRC/CD79A/PLCG2/MNDA/SYK/LPXN/BTK/CD38/PRKCB/MS4A1/FCGR2B/CD19	14	BP
GO:0071229	cellular response to acid chemical	28/773	199/17910	3.52279e-08	5.96592e-07	3.75198e-07	PCK1/KLF4/PPARG/LPL/ZEB1/NTRK2/EGR1/SFRP1/EGFR/APOB/LEP/LDLR/SOX9/WNT11/ASS1/PDK4/VEGFA/YAP1/TNF/COL1A2/P2RY6/COL1A1/CYBA/WNT5A/COL5A2/CYBB/COL3A1/BCL11A	28	BP
GO:0050866	negative regulation of cell activation	27/773	187/17910	3.56104e-08	6.01675e-07	3.78395e-07	BCL6/CX3CL1/SDC4/SFRP1/LDLR/NR1D1/BMP4/CNR1/PRKG1/GNRH1/PTPN6/PTPRC/LILRB2/RUNX3/LST1/MNDA/CST7/CCR2/BTK/IDO1/MDK/FCGR2B/TYROBP/LILRB1/IL2RA/XCL1/LAG3	27	BP
GO:0046683	response to organophosphorus	22/773	130/17910	3.67871e-08	6.187e-07	3.89102e-07	PCK1/ADIPOQ/PER1/FOSB/PTGS2/GPD1/SLC6A3/P2RY2/CDO1/DUSP1/ASS1/FOS/FOSL1/AREG/IGFBP5/SDC1/AQP9/STAT1/P2RX5/P2RY6/COL1A1/P2RX7	22	BP
GO:0050921	positive regulation of chemotaxis	22/773	130/17910	3.67871e-08	6.187e-07	3.89102e-07	VEGFD/SMAD3/FGF2/VEGFA/IL6/RAC2/CXCL13/CCL5/NCKAP1L/AIF1/CXCL10/CCR2/WNT5A/CCR7/CCR1/PLA2G7/MDK/VEGFC/CXCR4/C3AR1/CCL19/XCL1	22	BP
GO:0006816	calcium ion transport	44/773	415/17910	3.74188e-08	6.2788e-07	3.94875e-07	RRAD/CX3CL1/PTGS2/PLN/NOL3/ATP1A2/FGF2/RAMP2/GEM/GJA4/CASQ2/PTPN6/CCL5/CCR5/LCK/PTPRC/CORO1A/LILRB2/THY1/PLCG2/CXCL10/CXCL9/P2RX5/P2RY6/CYBA/ORAI2/PRKCB/CCR7/APLNR/CCR1/CXCL11/ATP2A3/KCNN4/MS4A1/CD33/P2RX7/CXCR4/CD19/LILRB1/CDK5/CEMIP/ARRB2/CCL19/XCL1	44	BP
GO:1904724	tertiary granule lumen	14/773	55/18675	3.4611e-08	6.37419e-07	4.92853e-07	PTX3/HP/OLFM4/PTPN6/CTSS/CTSH/LTA4H/CFP/QPCT/GGH/LYZ/MMP9/TNFAIP6/CXCL1	14	CC
GO:0050901	leukocyte tethering or rolling	10/773	25/17910	3.83714e-08	6.42392e-07	4.04002e-07	LEP/ELANE/CCL25/TNF/SELPLG/SELL/ITGA4/ITGB7/CCR2/CX3CR1	10	BP
GO:0002790	peptide secretion	55/773	582/17910	4.15458e-08	6.93948e-07	4.36426e-07	TCF7L2/LPL/LTBP4/CX3CL1/SFRP1/EGFR/INHBB/LEP/ANG/NR1D1/CNR1/RBP4/IRS2/DPP4/MYOM1/TNF/ADRA2C/IL6/CCL5/UCP2/CD2/PLEK/AIF1/FCN1/AIM2/SYK/CASP1/BTN3A1/SRGN/BTN3A2/WNT5A/CD38/CD14/TNFSF11/LCP2/GBP1/CCR7/RASGRP1/S100A8/KCNN4/JAK2/TLR1/MDK/CD33/GATA3/VEGFC/P2RX7/FCGR2B/CD58/LILRB1/CRTAM/CCL19/RSAD2/POSTN/CD40LG	55	BP
GO:0030029	actin filament-based process	60/773	661/17910	4.2542e-08	7.08969e-07	4.45872e-07	WASF3/FAM107A/GSN/MYOC/BCL6/SMAD3/DAAM2/MYH11/RND3/CX3CL1/SDC4/LMOD1/CNN1/SORBS1/PLN/SFRP1/TMOD1/ATP1A2/ANG/CORO2B/WNT11/RND1/SEMA3E/FNBP1L/COBL/PRKG1/DES/DIAPH2/TENM1/PLS1/CASQ2/TNF/GPM6B/RAC2/NCKAP1L/PLEK/CORO1A/AIF1/MARCKS/ARHGAP25/LCP1/ARHGDIB/HCK/GPR65/ARPC5/DPYSL3/GMFG/DOCK2/CCR7/JAK2/CAPG/MDK/CXADR/TYROBP/CDK5/FMNL1/PAK1/CXCL1/KIF23/TAC1	60	BP
GO:0019955	cytokine binding	20/747	100/16967	1.12356e-08	7.24364e-07	5.71867e-07	TGFBR3/ZFP36/LTBP4/IL1R1/ELANE/CRLF1/ACKR1/CCR5/ITGA4/IL2RG/CCR2/GBP1/CCR7/CCR1/CX3CR1/IL10RA/CCR6/CXCR4/CXCR3/IL2RB	20	MF
GO:0050864	regulation of B cell activation	20/773	110/17910	4.42842e-08	7.36326e-07	4.63077e-07	BCL6/SFRP1/CDKN1A/ZFP36L2/IRS2/IL6/PTPN6/NCKAP1L/CD27/PTPRC/MNDA/SYK/BTK/CD38/FCGR2B/IL7/CD19/TYROBP/CD28/TFRC	20	BP
GO:0046634	regulation of alpha-beta T cell activation	18/773	90/17910	4.51791e-08	7.49502e-07	4.71364e-07	ZBTB16/BCL6/NCKAP1L/PTPRC/RUNX3/CD86/SYK/CCR2/ZAP70/CD3E/GATA3/LILRB1/CD55/CD28/CCL19/IL18/PRDM1/XCL1	18	BP
GO:0031214	biomineral tissue development	24/773	154/17910	4.63096e-08	7.66519e-07	4.82066e-07	SMAD3/FOXO1/CCN1/PTGS2/DDR2/LEP/SOX9/WNT11/GPC3/BMP4/OSR2/ENPP1/GPM6B/COL1A2/MSX2/COL1A1/SRGN/CCR1/MMP13/SPP1/ALPL/P2RX7/ROR2/OMD	24	BP
GO:0007160	cell-matrix adhesion	29/773	214/17910	4.68665e-08	7.73985e-07	4.86761e-07	APOD/FAM107A/MYOC/BCL6/SMAD3/CX3CL1/SDC4/SORBS1/SFRP1/ITGA7/NID1/CORO2B/SEMA3E/PPFIA2/SNED1/VEGFA/CCL25/GPM6B/ITGAL/NID2/THY1/ITGB2/ITGA4/ITGB7/CCR7/CD3E/COL3A1/CDK5/POSTN	29	BP
GO:0043412	macromolecule modification	237/773	4027/17910	4.70345e-08	7.75009e-07	4.87405e-07	ZBTB16/GADD45A/FABP4/PCK1/ATF3/SPRY2/FAM107A/MAGI2/KLF4/TGFBR3/MYOC/BCL6/SMAD3/GADD45B/ZFP36/GDF15/TNS2/PPP1R15A/TSPYL2/EDNRB/ADIPOQ/NTRK2/MYC/RBPMS/PER1/FOXO1/CX3CL1/SDC4/SOCS2/DCAF1/PLPP3/CCN1/WEE1/PIGA/SOCS3/EGR1/PTGS2/DDR2/FSTL3/GLRX/BMP5/SFRP1/ADCY2/CHRDL1/TIPARP/HBEGF/EGFR/JUN/BTG2/PNPLA2/LMO3/DUSP8/CTH/KAT5/LIPE/GPRC5A/CDKN1A/DYRK3/TOM1L1/AR/SASH1/GOLGA2/APOB/HES1/RB1CC1/LEP/SPEG/FGF2/ANG/…	237	BP
GO:0043405	regulation of MAP kinase activity	37/773	322/17910	5.93688e-08	9.7605e-07	6.1384e-07	GADD45A/GADD45B/GDF15/ADIPOQ/SFRP1/EGFR/DUSP8/SASH1/FGF2/DUSP1/BMP4/GHR/ELANE/DUSP4/TENM1/VEGFA/TNF/PTPN6/PTPRC/CSK/SYK/SORL1/WNT5A/TNFSF11/RASGRP1/MAP4K1/JAK2/P2RX7/CDK1/CXCR4/ROR2/CCL19/PAK1/CD40LG/CD24/MAP3K1/EZH2	37	BP
GO:0031341	regulation of cell killing	17/773	82/17910	6.11167e-08	1.00253e-06	6.30496e-07	LEP/PTPRC/CXCL6/PRF1/IL7R/VAV1/SH2D1A/RASGRP1/P2RX7/FCGR2B/TYROBP/LILRB1/ARRB2/CD55/CRTAM/XCL1/LAG3	17	BP
GO:0008406	gonad development	29/773	217/17910	6.38697e-08	1.04535e-06	6.57422e-07	FOXO3/RHOBTB3/FSTL3/SFRP1/TIPARP/ARID5B/INHBB/PTX3/AR/LEP/ANG/SOX9/FOXC1/HMGB2/LHCGR/VEGFA/EREG/GATA6/IRX5/HOXA9/GNRH1/SDC1/PRDX4/WNT5A/TNFSF10/GATA3/ARRB2/NUDT1/FGF9	29	BP
GO:0001910	regulation of leukocyte mediated cytotoxicity	15/773	64/17910	6.49429e-08	1.06054e-06	6.66977e-07	LEP/PTPRC/CXCL6/IL7R/VAV1/SH2D1A/RASGRP1/P2RX7/FCGR2B/TYROBP/LILRB1/ARRB2/CRTAM/XCL1/LAG3	15	BP
GO:0007565	female pregnancy	27/773	193/17910	6.96894e-08	1.13552e-06	7.14131e-07	ADM/JUNB/FOSB/PTGS2/AR/LEP/RAMP2/CNR1/FOS/LIF/ADRA2C/OVGP1/FOSL1/CLIC5/GNRH1/IGFBP5/UCP2/ADCY7/ARHGDIB/CD38/IDO1/PNOC/SPP1/MMP9/CTSB/TIMP1/PRDM1	27	BP
GO:0071375	cellular response to peptide hormone stimulus	35/773	297/17910	7.23186e-08	1.17574e-06	7.39426e-07	AGTR1/PCK1/MAP1B/GDF15/PPARG/LPL/ADIPOQ/FOXO1/SOCS2/NR4A1/SORBS1/ADCY2/NR4A2/INHBB/LEP/GHR/ASS1/LHCGR/ENPP1/FOXC2/PDK4/IRS2/FOXO4/PDE3B/IGF2/UCP2/CSK/ADCY7/STAT1/PTPRE/CYBA/PRKCB/CA2/JAK2/PAK1	35	BP
GO:0044267	cellular protein metabolic process	276/773	4871/17910	7.33427e-08	1.18975e-06	7.48234e-07	ZBTB16/GADD45A/C6/AGTR1/FABP4/PCK1/ATF3/SPRY2/FAM107A/MAGI2/KLF4/TGFBR3/GSN/MYOC/FOXO3/BCL6/SMAD3/GADD45B/ZFP36/GDF15/TNS2/PPARG/PPP1R15A/TSPYL2/EDNRB/ADIPOQ/NTRK2/MYC/RBPMS/PER1/FOXO1/CX3CL1/SDC4/SOCS2/TFPI/DCAF1/PLPP3/CCN1/WEE1/IGFBP6/PIGA/EIF1/SOCS3/EGR1/PTGS2/DDR2/FSTL3/GLRX/BMP5/NOL3/SFRP1/ADCY2/SLPI/CHRDL1/TIPARP/HBEGF/EGFR/JUN/BTG2/PNPLA2/LMO3/DUSP8/CTH/KAT5/LIPE/GPRC5A/CDKN1A/DYRK3/TOM1L1…	276	BP
GO:0001823	mesonephros development	19/773	103/17910	7.54356e-08	1.22099e-06	7.67883e-07	ZBTB16/SMAD3/MYC/SDC4/SFRP1/HES1/FGF2/SOX9/WNT11/GPC3/FOXC1/BMP4/OSR2/FOXC2/CRLF1/VEGFA/SIM1/SDC1/GATA3	19	BP
GO:0002285	lymphocyte activation involved in immune response	24/773	158/17910	7.65415e-08	1.23615e-06	7.7742e-07	BCL6/IL6/PTPRC/ITGAL/DOCK10/CORO1A/HLA-DMB/PLCG2/CD86/LCP1/LEF1/BATF/CCR6/MDK/GATA3/FCGR2B/LY9/CD19/LILRB1/CD28/CCL19/IL18/TFRC/CD40LG	24	BP
GO:0048771	tissue remodeling	25/773	170/17910	7.89538e-08	1.2723e-06	8.00156e-07	NOL3/SFRP1/EGFR/LEP/FOXC1/FOXC2/PDK4/LIF/IL6/IGFBP5/RAC2/CSK/RASSF2/SYK/CCR2/CD38/TNFSF11/CA2/IL15/MDK/P2RX7/IL7/TIMP1/IL18/TFRC	25	BP
GO:0045765	regulation of angiogenesis	41/773	383/17910	8.40847e-08	1.35201e-06	8.50282e-07	C6/AGTR1/SPRY2/KLF4/ADM/PPARG/CX3CL1/PTGS2/SFRP1/SASH1/LEP/FGF2/RAMP2/SEMA3E/FOXC1/NPR1/HSPB6/RHOB/FOXC2/VEGFA/FOXO4/GATA6/PDE3B/IL6/CXCL13/CXCL10/ITGB2/STAT1/PPP1R16B/CCR2/CTSH/WNT5A/PRKCB/APLNR/CYBB/CX3CR1/ADAM12/ITGAX/MDK/CXCR4/C3AR1	41	BP
GO:0052547	regulation of peptidase activity	42/773	398/17910	8.73628e-08	1.40164e-06	8.81493e-07	KLF4/GSN/SMAD3/PPARG/MYC/TFPI/CCN1/PTGS2/NOL3/SLPI/SPOCK1/GPC3/CRYAB/VEGFA/TNF/PMAIP1/EPHA7/LCK/CD27/PSMB9/LAMP3/PTTG1/AIM2/SORL1/SPOCK2/LEF1/CST7/CASP1/CYFIP2/CR1/CTSH/S100A9/PSMB8/TNFSF10/S100A8/JAK2/SPINT2/MMP9/ARRB2/BIRC3/TIMP1/NAIP	42	BP
GO:0031983	vesicle lumen	37/773	339/18675	7.91373e-08	1.41805e-06	1.09644e-06	GSN/VEGFD/SERPINA3/SLPI/EGFR/PTX3/APOB/ELANE/TF/HP/VEGFA/OLFM4/IGF2/PTPN6/HK3/ALOX5/FCN1/MNDA/ARHGAP45/GNLY/SRGN/CTSH/ARPC5/PRDX4/CTSC/AGA/S100A9/GMFG/DOCK2/S100A8/CFP/QPCT/GGH/VEGFC/LYZ/TIMP1/CXCL1	37	CC
GO:0071621	granulocyte chemotaxis	17/773	84/17910	8.88697e-08	1.42269e-06	8.94735e-07	RAC2/CCL5/NCKAP1L/ITGB2/CXCL6/SYK/VAV1/ADGRE2/S100A9/CCR7/S100A8/CCL13/MDK/CXADR/C3AR1/CCL19/XCL1	17	BP
GO:0009306	protein secretion	52/773	549/17910	9.13248e-08	1.4588e-06	9.17446e-07	TCF7L2/LPL/CX3CL1/SFRP1/EGFR/INHBB/LEP/ANG/NR1D1/CNR1/RBP4/IRS2/DPP4/MYOM1/TNF/ADRA2C/IL6/CCL5/UCP2/CD2/PLEK/AIF1/FCN1/AIM2/SYK/CASP1/BTN3A1/SRGN/BTN3A2/WNT5A/CD38/CD14/LCP2/GBP1/CCR7/RASGRP1/KCNN4/JAK2/TLR1/MDK/CD33/GATA3/VEGFC/P2RX7/FCGR2B/CD58/LILRB1/CRTAM/CCL19/RSAD2/POSTN/CD40LG	52	BP
GO:0001659	temperature homeostasis	25/773	172/17910	9.97038e-08	1.58918e-06	9.99439e-07	FABP4/NOVA1/EDNRB/ADIPOQ/FOXO1/SCD/EGR1/PTGS2/LEP/NR1D1/CNR1/G0S2/ACADL/FOXC2/PEMT/VEGFA/TNF/UCP2/SYK/CCR2/TNFSF11/IL15/JAK2/CXCR4/IL18	25	BP
GO:0001664	G protein-coupled receptor binding	29/747	205/16967	2.70522e-08	1.63809e-06	1.29323e-06	AGTR1/MAGI2/MYOC/ADM/EDNRB/CX3CL1/SFRP1/WNT11/CCL25/ADRA2C/CCL20/CXCL13/CCL5/FCN1/CXCL10/STAT1/CXCL6/CXCL9/CCR2/WNT5A/CXCL11/JAK2/CCL13/MARCO/ROR2/ARRB2/CCL19/NDP/XCL1	29	MF
GO:0008009	chemokine activity	11/747	30/16967	2.83975e-08	1.63809e-06	1.29323e-06	CX3CL1/CCL25/CXCL13/CCL5/CXCL10/CXCL6/CXCL9/CXCL11/CCL13/CCL19/XCL1	11	MF
GO:0008201	heparin binding	24/747	148/16967	3.03186e-08	1.66146e-06	1.31168e-06	TGFBR3/LPL/SFRP1/SERPINA5/HBEGF/APOB/PRG2/FGF2/ANG/BMP4/ELANE/TENM1/VEGFA/CXCL13/PTPRC/SELL/CXCL10/CXCL6/CXCL11/MDK/COL5A1/FGF9/POSTN/PF4V1	24	MF
GO:0002793	positive regulation of peptide secretion	33/773	275/17910	1.11084e-07	1.76672e-06	1.1111e-06	TCF7L2/LPL/EGFR/ANG/RBP4/IRS2/MYOM1/TNF/IL6/CD2/AIF1/FCN1/AIM2/SYK/CASP1/WNT5A/CD38/CD14/TNFSF11/RASGRP1/S100A8/KCNN4/JAK2/TLR1/MDK/CD33/GATA3/VEGFC/P2RX7/CD58/CRTAM/CCL19/POSTN	33	BP
GO:0019901	protein kinase binding	55/747	568/16967	3.42632e-08	1.78821e-06	1.41175e-06	SPRY2/MYOC/FOXO3/TCF7L2/SMAD3/ZFP36/PPP1R15A/SDC4/EGFR/LIPE/CDKN1A/TOM1L1/SASH1/GOLGA2/SOX9/DUSP1/NPR1/GHR/IRS2/GATA6/PDE3B/PTPN6/CD247/BLNK/TOP2A/LCK/CD2/PLEK/PTPRC/CSK/MARCKS/ITGB2/SYK/DOK2/PRKCB/DOCK4/LAT/CD3E/TPX2/KIF11/JAK2/TRIM22/TCL1A/ITGAX/BCL11A/ROR2/CDK5/FOXM1/ARRB2/TRAT1/PKIA/CD28/PAK1/CD24/MAP3K1	55	MF
GO:0070371	ERK1 and ERK2 cascade	34/773	289/17910	1.15711e-07	1.83632e-06	1.15486e-06	ATF3/SPRY2/KLF4/ADIPOQ/MYC/CX3CL1/CCN1/EGFR/JUN/LMO3/FGF2/SOX9/DUSP1/BMP4/ZFP36L2/DUSP4/TNF/LIF/EPHA7/PTPN6/PTPRC/CSK/SYK/P2RY6/CTSH/TNFSF11/GBP1/CCR7/CCR1/RASGRP1/SLAMF1/MARCO/ARRB2/CCL19	34	BP
GO:0045137	development of primary sexual characteristics	29/773	223/17910	1.16401e-07	1.84327e-06	1.15924e-06	FOXO3/RHOBTB3/FSTL3/SFRP1/TIPARP/ARID5B/INHBB/PTX3/AR/LEP/ANG/SOX9/FOXC1/HMGB2/LHCGR/VEGFA/EREG/GATA6/IRX5/HOXA9/GNRH1/SDC1/PRDX4/WNT5A/TNFSF10/GATA3/ARRB2/NUDT1/FGF9	29	BP
GO:0002819	regulation of adaptive immune response	23/773	150/17910	1.19512e-07	1.88844e-06	1.18764e-06	BCL6/IL1R1/TNF/IL6/PTPN6/PTPRC/CD48/ADCY7/IL7R/CR1/CCR2/BTK/GATA3/P2RX7/FCGR2B/LILRB1/CD28/CCL19/IL18/TFRC/RSAD2/XCL1/C4BPB	23	BP
GO:0050920	regulation of chemotaxis	26/773	186/17910	1.23513e-07	1.94435e-06	1.22281e-06	VEGFD/SMAD3/FGF2/DUSP1/ELANE/EFNB2/VEGFA/IL6/RAC2/CXCL13/CCL5/NCKAP1L/AIF1/CXCL10/CCR2/WNT5A/CCR7/CCR1/PLA2G7/MDK/VEGFC/CXCR4/C3AR1/CCL19/XCL1/GPR18	26	BP
GO:0051222	positive regulation of protein transport	42/773	403/17910	1.23698e-07	1.94435e-06	1.22281e-06	TCF7L2/SMAD3/LPL/PTGS2/EGFR/LEP/ANG/RBP4/IRS2/TENM1/MYOM1/TNF/ZIC1/IL6/RAC2/CD2/AIF1/FCN1/ITGB2/AIM2/SYK/SORL1/CASP1/WNT5A/CD38/CD14/RASGRP1/KCNN4/JAK2/TLR1/MDK/CD33/GATA3/VEGFC/P2RX7/CD58/CDK5/CEMIP/CRTAM/CCL19/PAK1/POSTN	42	BP
GO:0060341	regulation of cellular localization	71/773	863/17910	1.23848e-07	1.94435e-06	1.22281e-06	APOD/MAGI2/GSN/MAP1B/TCF7L2/SMAD3/ZFP36/ADIPOQ/CX3CL1/PTGS2/SORBS1/PLN/EGFR/AR/ATP1A2/LEP/NR1D1/BMP4/CNR1/CRYAB/MAPK8/EFNB2/TENM1/NLGN1/PLS1/ARC/CASQ2/TNF/PMAIP1/LIF/GAS1/GPM6B/ZIC1/PTPN6/RAC2/CD247/UCP2/CSK/CORO1A/THY1/GZMB/CXCL10/ITGB2/MX2/LRRC15/NDC80/CXCL9/LILRB4/P2RX5/LCP1/SORL1/P2RY6/ADGRE2/CYBA/WNT5A/PRKCB/GBP1/APLNR/CXCL11/VAMP8/P2RX7/CDK1/IFI27/CD19/TYROBP/CDK5/CEMIP/STXBP2/PKIA/PAK1/XCL1	71	BP
GO:0045637	regulation of myeloid cell differentiation	31/773	250/17910	1.28225e-07	2.00877e-06	1.26332e-06	ZBTB16/FOXO3/ZFP36/ADIPOQ/MYC/FSTL3/SFRP1/JUN/HMGB2/FOS/TNF/MYL9/LIF/HOXA9/NCKAP1L/LILRB3/STAT1/LILRB4/RASSF2/LEF1/PRKCB/TNFSF11/CCR1/CA2/GPR171/TYROBP/ROR2/LILRB1/LRRC17/EVI2B/SPI1	31	BP
GO:0002761	regulation of myeloid leukocyte differentiation	20/773	117/17910	1.28602e-07	2.00897e-06	1.26345e-06	ADIPOQ/MYC/FSTL3/SFRP1/JUN/FOS/TNF/LIF/LILRB3/LILRB4/RASSF2/LEF1/TNFSF11/CCR1/CA2/TYROBP/ROR2/LILRB1/LRRC17/EVI2B	20	BP
GO:0070482	response to oxygen levels	41/773	389/17910	1.28787e-07	2.00897e-06	1.26345e-06	PCK1/TGFBR3/FOXO3/SMAD3/ADM/PPARG/ADIPOQ/MYC/FOXO1/EGR1/PTGS2/NOL3/SFRP1/NR4A2/CDKN1A/LEP/ANG/RAMP2/KCNK3/CRYAB/VEGFA/S100B/DPP4/GATA6/DDIT4/USP19/PMAIP1/MDM4/UCP2/PSMB9/COL1A1/CYBA/CD38/PSMB8/CYBB/PSME2/PSMB10/CXCR4/PAK1/POSTN/CD24	41	BP
GO:0030278	regulation of ossification	27/773	199/17910	1.32334e-07	2.05991e-06	1.29548e-06	ZBTB16/SMAD3/CCN1/DDR2/JUND/SFRP1/CEBPD/SOX9/BMP4/OSR2/ENPP1/ID4/TNF/GPM6B/AREG/IL6/IGFBP5/RASSF2/MSX2/SEMA4D/SRGN/WNT5A/CCR1/MDK/P2RX7/OMD/TAC1	27	BP
GO:0010001	glial cell differentiation	28/773	212/17910	1.38265e-07	2.14766e-06	1.35067e-06	WASF3/LAMA2/GSN/MYOC/PPARG/DAAM2/NTRK2/EGFR/HES1/LDLR/SOX9/NR1D1/PLP1/ID4/S100B/TNF/LIF/IL6/CSK/GAP43/S100A8/MDK/CDK1/CXCR4/ROR2/CDK5/TENM4/TSPAN2	28	BP
GO:0044706	multi-multicellular organism process	29/773	225/17910	1.41417e-07	2.19197e-06	1.37853e-06	MAFF/ADM/JUNB/FOSB/PTGS2/AR/LEP/RAMP2/CNR1/FOS/LIF/ADRA2C/OVGP1/FOSL1/CLIC5/GNRH1/IGFBP5/UCP2/ADCY7/ARHGDIB/CD38/IDO1/PNOC/SPP1/MMP9/CTSB/TIMP1/PRDM1/TAC1	29	BP
GO:0042803	protein homodimerization activity	70/747	809/16967	4.45384e-08	2.21882e-06	1.7517e-06	ZBTB16/GADD45A/ATF3/VEGFD/SMAD3/GDF15/LPL/ADIPOQ/NTRK2/RBPMS/AOC3/PTGS2/GPD1/CBS/FASN/JUN/CEBPD/AOX1/NR4A2/INHBB/HES1/ANG/GHR/HSPB6/TOX3/ENPP1/CRYAB/TENM1/VEGFA/S100B/DPP4/MYOM1/CASQ2/OLFM4/ADRA2C/JCHAIN/CCL5/CD247/CD3D/TOP2A/CD2/PLEK/PTPRC/CORO1A/LILRB2/CD79A/STAT1/GZMA/CST7/ST6GAL1/KYNU/CCR2/PRDX4/RRM2/GBP1/STK10/FAP/APOBEC3G/DCK/RASGRP1/CD3E/P2RX7/CD3G/LILRB1/TPD52/TENM4/TFRC/NDP/XCL1/CD79B	70	MF
GO:0031098	stress-activated protein kinase signaling cascade	33/773	278/17910	1.43699e-07	2.22262e-06	1.39781e-06	GADD45A/GADD45B/ZFP36/MYC/PER1/FOXO1/SFRP1/EGFR/SASH1/RB1CC1/LEP/DUSP1/CRYAB/MAPK8/VEGFA/TNF/CD27/RASSF2/SYK/WNT5A/TNFSF11/CCR7/MAPK13/RASGRP1/MAP4K1/SLAMF1/FCGR2B/ROR2/FOXM1/CCL19/PAK1/CD40LG/CCDC88C	33	BP
GO:0060627	regulation of vesicle-mediated transport	47/773	480/17910	1.44988e-07	2.23783e-06	1.40738e-06	MAGI2/PPARG/ADIPOQ/SDC4/PTX3/GPC3/CNR1/STON1/TF/EFNB2/NLGN1/VEGFA/ARC/TNF/TSPAN1/GAS1/RAC2/SDC1/NCKAP1L/PTPRC/CSK/CORO1A/PLCG2/ITGB2/SYK/SORL1/C2/HCK/IL2RG/ADGRE2/CYBA/CCR2/WNT5A/PRKCB/CD14/DOCK2/IL15/VAMP8/FCGR2B/LILRB1/CDK5/STXBP2/ARRB2/CCL19/SFRP4/IL2RB/C4BPB	47	BP
GO:0009612	response to mechanical stimulus	27/773	200/17910	1.46851e-07	2.26181e-06	1.42246e-06	GADD45A/MAP1B/PPARG/FOSB/PPL/PTGS2/EGFR/JUN/BTG2/ATP1A2/SOX9/WNT11/MAPK8/FOS/ASIC3/FOSL1/CXCL10/STAT1/CASP1/COL1A1/CYBA/COL3A1/MDK/P2RX7/CXCR4/POSTN/MAP3K1	27	BP
GO:0019722	calcium-mediated signaling	26/773	188/17910	1.53404e-07	2.35779e-06	1.48282e-06	AGTR1/EDNRB/PLN/EGFR/ATP1A2/CASQ2/TNF/CCL20/CCR5/PLEK/PTPRC/PLCG2/P2RX5/SYK/P2RY6/BTK/TNFSF11/GBP1/LAT/ZAP70/CD3E/CCR6/P2RX7/CXCR4/TRAT1/CAMTA1	26	BP
GO:0060537	muscle tissue development	41/773	392/17910	1.58734e-07	2.43458e-06	1.53111e-06	ATF3/MAFF/TGFBR3/SMAD3/MYH11/EGR1/BMP5/PLN/IFRD1/TIPARP/BTG2/FGF2/SOX9/KCNAB1/FOXC1/BMP4/RBP4/FOXC2/EFNB2/KLF5/PITX1/VEGFA/FOS/S100B/GATA6/MYOM1/YAP1/USP19/HLF/IGFBP5/LEF1/WNT5A/COL3A1/CDK1/CXADR/CDK5/ARRB2/FGF9/PAK1/TENM4/MTM1	41	BP
GO:0010810	regulation of cell-substrate adhesion	27/773	201/17910	1.62834e-07	2.49225e-06	1.56738e-06	APOD/FAM107A/MYOC/BCL6/SMAD3/CX3CL1/SDC4/CCN1/SFRP1/NID1/CORO2B/SEMA3E/SPOCK1/VEGFA/CCL25/OLFM4/GPM6B/RAC2/THY1/SPOCK2/COL1A1/GBP1/CCR7/CD3E/JAK2/MDK/POSTN	27	BP
GO:0048732	gland development	43/773	422/17910	1.65061e-07	2.52036e-06	1.58506e-06	TGFBR3/SMAD3/SOCS2/FSTL3/SFRP1/SERPINA5/SLC6A3/FASN/EGFR/JUN/ARID5B/AR/HES1/RB1CC1/SOX9/CDO1/WNT11/FOXC1/BMP4/ASS1/COBL/ID4/IRS2/PITX1/SIX3/VEGFA/GATA6/TNF/AREG/HOXA9/IGFBP5/IGF2/UCP2/CRIP1/MSX2/WNT5A/TNFSF11/OAS2/JAK2/MDK/GATA3/CCNB2/EZH2	43	BP
GO:0030282	bone mineralization	19/773	108/17910	1.6536e-07	2.52036e-06	1.58506e-06	SMAD3/CCN1/PTGS2/DDR2/LEP/SOX9/WNT11/GPC3/BMP4/OSR2/ENPP1/GPM6B/COL1A2/SRGN/CCR1/MMP13/P2RX7/ROR2/OMD	19	BP
GO:0070098	chemokine-mediated signaling pathway	13/773	51/17910	1.6982e-07	2.5776e-06	1.62106e-06	FOXC1/ACKR1/CCL5/CCR5/CXCL10/CCR2/CCR7/CCR1/CX3CR1/CXCL11/CCR6/CXCR4/CXCR3	13	BP
GO:0150077	regulation of neuroinflammatory response	13/773	51/17910	1.6982e-07	2.5776e-06	1.62106e-06	CX3CL1/PTGS2/LDLR/NR1D1/TNF/IL6/MMP3/PTPRC/ITGB2/CST7/CTSC/MMP9/IL18	13	BP
GO:0051279	regulation of release of sequestered calcium ion into cytosol	16/773	78/17910	1.74349e-07	2.64087e-06	1.66085e-06	CX3CL1/PLN/ATP1A2/CASQ2/PTPN6/CORO1A/THY1/CXCL10/CXCL9/P2RY6/CYBA/APLNR/CXCL11/CD19/CEMIP/XCL1	16	BP
GO:0010522	regulation of calcium ion transport into cytosol	18/773	98/17910	1.77334e-07	2.68053e-06	1.68579e-06	CX3CL1/PLN/ATP1A2/CASQ2/PTPN6/CORO1A/THY1/CXCL10/CXCL9/P2RX5/P2RY6/CYBA/APLNR/CXCL11/P2RX7/CD19/CEMIP/XCL1	18	BP
GO:0007584	response to nutrient	28/773	215/17910	1.86232e-07	2.80923e-06	1.76673e-06	GSN/MAP1B/PPARG/LPL/ADIPOQ/PTGS2/SFRP1/EGFR/P2RY2/LEP/CNR1/ASS1/PEMT/CXCL10/STAT1/P2RX5/C2/KYNU/COL1A1/CYBA/CYBB/IL15/CD3E/SPP1/ALPL/BCL11A/P2RX7/POSTN	28	BP
GO:0033077	T cell differentiation in thymus	15/773	69/17910	1.88718e-07	2.82521e-06	1.77678e-06	ZEB1/BMP4/ZFP36L2/CD3D/PTPRC/IL7R/DOCK2/CCR7/ZAP70/RASGRP1/CD3E/CCR6/GATA3/CD28/VNN1	15	BP
GO:0070838	divalent metal ion transport	45/773	454/17910	1.89124e-07	2.82521e-06	1.77678e-06	RRAD/CX3CL1/PTGS2/PLN/NOL3/ATP1A2/FGF2/RAMP2/GEM/GJA4/CASQ2/PTPN6/CCL5/CCR5/LCK/PTPRC/CORO1A/LILRB2/THY1/PLCG2/CXCL10/CXCL9/P2RX5/P2RY6/CYBA/ORAI2/PRKCB/CCR7/APLNR/CCR1/CXCL11/ATP2A3/KCNN4/MS4A1/CD33/P2RX7/SLC39A8/CXCR4/CD19/LILRB1/CDK5/CEMIP/ARRB2/CCL19/XCL1	45	BP
GO:0030593	neutrophil chemotaxis	14/773	60/17910	1.89223e-07	2.82521e-06	1.77678e-06	RAC2/NCKAP1L/ITGB2/CXCL6/SYK/VAV1/S100A9/CCR7/S100A8/MDK/CXADR/C3AR1/CCL19/XCL1	14	BP
GO:1990868	response to chemokine	14/773	60/17910	1.89223e-07	2.82521e-06	1.77678e-06	DUSP1/FOXC1/ACKR1/CCL5/CCR5/CXCL10/CCR2/CCR7/CCR1/CX3CR1/CXCL11/CCR6/CXCR4/CXCR3	14	BP
GO:1990869	cellular response to chemokine	14/773	60/17910	1.89223e-07	2.82521e-06	1.77678e-06	DUSP1/FOXC1/ACKR1/CCL5/CCR5/CXCL10/CCR2/CCR7/CCR1/CX3CR1/CXCL11/CCR6/CXCR4/CXCR3	14	BP
GO:0009615	response to virus	36/773	323/17910	1.92558e-07	2.86916e-06	1.80442e-06	APOB/DDIT4/TNF/PMAIP1/FOSL1/IL6/CCL5/PIM2/PTPRC/MICB/APOBEC3F/OAS1/CXCL10/AIM2/MX2/STAT1/CXCL9/PRF1/ISG20/GBP1/APOBEC3G/IL15/OAS2/APOBEC3B/TRIM22/GATA3/IFI27/CXCR4/LILRB1/IL2RA/BIRC3/CCL19/RSAD2/IFIT1/XCL1/RNASE6	36	BP
GO:0071363	cellular response to growth factor stimulus	59/773	674/17910	1.94379e-07	2.8904e-06	1.81778e-06	SPRY2/MAGI2/KLF4/TGFBR3/FOXO3/MAP1B/SMAD3/ZFP36/GDF15/ZEB1/LTBP4/NTRK2/CCN1/NR4A1/EGR1/FSTL3/SFRP1/CHRDL1/EGFR/JUN/HES1/CLDN5/FGF2/RAMP2/SOX9/HAS1/GPC3/FOXC1/BMP4/ZFP36L2/VEGFA/FOS/GATA6/DDIT4/USP9Y/GAS1/SOX5/CXCL13/CCL5/CORO1A/COL1A2/MSX2/CYFIP2/COL1A1/WNT5A/PRKCB/FLRT2/CX3CR1/COL3A1/GATA3/VEGFC/SPINT2/ROR2/ARRB2/FGF9/POSTN/SFRP4/XCL1/TAC1	59	BP
GO:0045766	positive regulation of angiogenesis	27/773	203/17910	1.99751e-07	2.96425e-06	1.86423e-06	C6/AGTR1/KLF4/ADM/CX3CL1/PTGS2/SASH1/FGF2/RAMP2/HSPB6/RHOB/FOXC2/VEGFA/GATA6/ITGB2/PPP1R16B/CTSH/WNT5A/PRKCB/APLNR/CYBB/CX3CR1/ADAM12/ITGAX/MDK/CXCR4/C3AR1	27	BP
GO:0019058	viral life cycle	36/773	324/17910	2.07913e-07	3.0762e-06	1.93463e-06	GSN/SLPI/EGFR/PTX3/LDLR/PC/EFNB2/DPP4/TNF/CCL5/CCR5/TOP2A/LAMP3/SELPLG/APOBEC3F/OAS1/FCN1/CD86/LRRC15/NUP210/ITGB7/ISG20/CR1/APOBEC3G/SLAMF1/VAMP8/CDK1/IFI27/CXCR4/CXADR/CTSB/CD55/CD28/TFRC/RSAD2/IFIT1	36	BP
GO:0046632	alpha-beta T cell differentiation	18/773	99/17910	2.08135e-07	3.0762e-06	1.93463e-06	ZBTB16/BCL6/IL6/NCKAP1L/RUNX3/CD86/SYK/LEF1/ZAP70/BATF/GATA3/TCF7/LY9/CCL19/IL18/RSAD2/PRDM1/GPR18	18	BP
GO:0045893	positive regulation of transcription, DNA-templated	99/773	1368/17910	2.11072e-07	3.11331e-06	1.95797e-06	ZBTB16/PCK1/FOSL2/NFIL3/ATF3/MAFF/KLF4/FOXO3/TCF7L2/NPAS2/SMAD3/PPARG/ZEB1/JUNB/MYC/PER1/FOXO1/CX3CL1/FOSB/CCN1/NR4A1/ADIRF/EGR1/FSTL3/BMP5/JUND/SFRP1/EGFR/ZFHX3/JUN/CEBPD/IER2/NR4A2/ETS2/KAT5/AR/HES1/FGF2/PEG3/SOX9/WNT11/FOXC1/NR1D1/HMGB2/BMP4/OSR2/NEUROG3/TOX3/FOXC2/ID4/KLF5/PITX1/SIX3/VEGFA/FOS/FOXO4/GATA6/YAP1/TNF/LIF/FOSL1/ZIC1/HLF/HOXA9/IL6/IGF2/NFIX/CD3D/TOP2A/PIM2/RUNX3/RFX5/CXCL10/CD86/S…	99	BP
GO:0050714	positive regulation of protein secretion	31/773	256/17910	2.19286e-07	3.22795e-06	2.03007e-06	TCF7L2/LPL/EGFR/ANG/RBP4/IRS2/MYOM1/TNF/IL6/CD2/AIF1/FCN1/AIM2/SYK/CASP1/WNT5A/CD38/CD14/RASGRP1/KCNN4/JAK2/TLR1/MDK/CD33/GATA3/VEGFC/P2RX7/CD58/CRTAM/CCL19/POSTN	31	BP
GO:0045944	positive regulation of transcription by RNA polymerase II	80/773	1031/17910	2.21693e-07	3.25684e-06	2.04823e-06	PCK1/FOSL2/ATF3/MAFF/KLF4/FOXO3/TCF7L2/NPAS2/SMAD3/PPARG/ZEB1/JUNB/MYC/PER1/FOXO1/CX3CL1/FOSB/CCN1/NR4A1/ADIRF/EGR1/FSTL3/BMP5/JUND/EGFR/ZFHX3/JUN/CEBPD/IER2/NR4A2/ETS2/KAT5/AR/HES1/FGF2/PEG3/SOX9/FOXC1/HMGB2/BMP4/OSR2/NEUROG3/FOXC2/ID4/KLF5/PITX1/SIX3/VEGFA/FOS/FOXO4/GATA6/YAP1/TNF/LIF/FOSL1/ZIC1/HLF/HOXA9/IL6/IGF2/NFIX/CD3D/TOP2A/RFX5/CXCL10/STAT1/LEF1/WNT5A/TNFSF11/CRLF3/BATF/GATA3/DLGAP5/LILR…	80	BP
GO:0046718	viral entry into host cell	20/773	121/17910	2.27422e-07	3.32849e-06	2.0933e-06	GSN/EGFR/PTX3/LDLR/EFNB2/DPP4/CCR5/SELPLG/FCN1/CD86/ITGB7/CR1/SLAMF1/VAMP8/CDK1/CXCR4/CXADR/CTSB/CD55/TFRC	20	BP
GO:0050663	cytokine secretion	29/773	230/17910	2.2748e-07	3.32849e-06	2.0933e-06	LPL/CX3CL1/LEP/TNF/CD2/AIF1/FCN1/AIM2/SYK/CASP1/BTN3A1/SRGN/BTN3A2/WNT5A/CD14/LCP2/GBP1/CCR7/RASGRP1/TLR1/MDK/GATA3/P2RX7/FCGR2B/CD58/LILRB1/CRTAM/CCL19/POSTN	29	BP
GO:0101002	ficolin-1-rich granule	25/773	185/18675	1.91449e-07	3.34028e-06	2.5827e-06	GSN/STBD1/PRG2/SLC2A3/NCKAP1L/HK3/ALOX5/LILRB2/FCN1/ITGB2/MNDA/CTSS/CR1/CTSH/ARPC5/PRDX4/GMFG/LTA4H/ITGAX/QPCT/MMP9/CD58/CTSB/CD55/TNFAIP6	25	CC
GO:0090066	regulation of anatomical structure size	44/773	442/17910	2.29454e-07	3.35067e-06	2.10725e-06	AGTR1/GSN/MAP1B/ADM/PPP1R15A/EDNRB/LMOD1/PTGS2/OLFM1/IFRD1/EGFR/P2RY2/TMOD1/RB1CC1/ATP1A2/LEP/FOXC1/NPR1/FOXC2/PRKG1/TENM1/VEGFA/PLS1/EPHA7/ADRA2C/NCKAP1L/PLEK/CORO1A/IL7R/VAV1/HCK/SEMA4D/ARPC5/WNT5A/CD38/DOCK4/CCR7/KCNN4/SPP1/CAPG/P2RX7/ARHGAP4/CDK5/PAK1	44	BP
GO:0046635	positive regulation of alpha-beta T cell activation	14/773	61/17910	2.35934e-07	3.43843e-06	2.16244e-06	ZBTB16/NCKAP1L/PTPRC/RUNX3/CD86/SYK/CCR2/ZAP70/CD3E/CD55/CD28/CCL19/IL18/XCL1	14	BP
GO:0072511	divalent inorganic cation transport	45/773	458/17910	2.43026e-07	3.53475e-06	2.22301e-06	RRAD/CX3CL1/PTGS2/PLN/NOL3/ATP1A2/FGF2/RAMP2/GEM/GJA4/CASQ2/PTPN6/CCL5/CCR5/LCK/PTPRC/CORO1A/LILRB2/THY1/PLCG2/CXCL10/CXCL9/P2RX5/P2RY6/CYBA/ORAI2/PRKCB/CCR7/APLNR/CCR1/CXCL11/ATP2A3/KCNN4/MS4A1/CD33/P2RX7/SLC39A8/CXCR4/CD19/LILRB1/CDK5/CEMIP/ARRB2/CCL19/XCL1	45	BP
GO:0097530	granulocyte migration	18/773	100/17910	2.43746e-07	3.53818e-06	2.22517e-06	IL1R1/RAC2/CCL5/NCKAP1L/ITGB2/CXCL6/SYK/VAV1/ADGRE2/S100A9/CCR7/S100A8/CCL13/MDK/CXADR/C3AR1/CCL19/XCL1	18	BP
GO:0045926	negative regulation of growth	30/773	244/17910	2.46156e-07	3.5661e-06	2.24273e-06	BCL6/SMAD3/GDF15/PPARG/TSPYL2/SOCS2/SFRP1/IFRD1/CDKN1A/ING1/WNT11/GPC3/NPR1/BMP4/ELANE/RBP4/ENPP1/CRYAB/MT1X/TNF/EPHA7/IGFBP5/WNT5A/CRLF3/SPP1/BCL11A/ARHGAP4/FBP1/CDK5/PAK1	30	BP
GO:0051403	stress-activated MAPK cascade	32/773	271/17910	2.50249e-07	3.61822e-06	2.27551e-06	GADD45A/GADD45B/ZFP36/MYC/PER1/FOXO1/SFRP1/EGFR/SASH1/RB1CC1/LEP/DUSP1/CRYAB/MAPK8/VEGFA/TNF/CD27/RASSF2/SYK/WNT5A/TNFSF11/CCR7/MAPK13/RASGRP1/MAP4K1/SLAMF1/FCGR2B/ROR2/FOXM1/CCL19/PAK1/CD40LG	32	BP
GO:0050764	regulation of phagocytosis	17/773	90/17910	2.55007e-07	3.67974e-06	2.3142e-06	PPARG/ADIPOQ/PTX3/TNF/NCKAP1L/PTPRC/CSK/SYK/C2/HCK/IL2RG/CYBA/DOCK2/IL15/FCGR2B/IL2RB/C4BPB	17	BP
GO:0060205	cytoplasmic vesicle lumen	36/773	338/18675	2.17824e-07	3.70301e-06	2.86317e-06	GSN/VEGFD/SERPINA3/SLPI/PTX3/APOB/ELANE/TF/HP/VEGFA/OLFM4/IGF2/PTPN6/HK3/ALOX5/FCN1/MNDA/ARHGAP45/GNLY/SRGN/CTSH/ARPC5/PRDX4/CTSC/AGA/S100A9/GMFG/DOCK2/S100A8/CFP/QPCT/GGH/VEGFC/LYZ/TIMP1/CXCL1	36	CC
GO:0042063	gliogenesis	33/773	285/17910	2.57673e-07	3.7109e-06	2.33379e-06	WASF3/LAMA2/GSN/MYOC/PPARG/DAAM2/NTRK2/CX3CL1/EGFR/HES1/LDLR/SOX9/NR1D1/PLP1/ID4/S100B/TNF/LIF/AREG/IL6/CSK/CCR2/GAP43/CX3CR1/S100A8/MDK/CDK1/CXCR4/ROR2/CDK5/TENM4/EZH2/TSPAN2	33	BP
GO:0060562	epithelial tube morphogenesis	35/773	313/17910	2.62825e-07	3.77766e-06	2.37578e-06	SPRY2/SMAD3/ADM/MYC/SDC4/BMP5/SFRP1/AR/HES1/FGF2/SOX9/WNT11/SEMA3E/GPC3/BMP4/RHOB/FOXC2/COBL/EFNB2/VEGFA/YAP1/TNF/EPHA7/AREG/CXCL10/MSX2/CTSH/WNT5A/FZD2/ITGAX/MDK/GATA3/SPINT2/CXCR4/PAK1	35	BP
GO:0097435	supramolecular fiber organization	51/773	553/17910	2.79017e-07	4.00252e-06	2.5172e-06	WASF3/FAM107A/GSN/MYOC/MAP1B/SMAD3/MYH11/CX3CL1/SDC4/LMOD1/DDR2/SORBS1/SFRP1/TMOD1/GOLGA2/ANG/CORO2B/LDLR/WNT11/RND1/FOXC1/FOXC2/COBL/CRYAB/DES/DIAPH2/TENM1/CASQ2/RAC2/NCKAP1L/PLEK/CORO1A/AIF1/MARCKS/COL1A2/ARHGAP25/LCP1/HCK/COL1A1/GPR65/ARPC5/DPYSL3/COL5A2/CCR7/JAK2/COL3A1/CAPG/COL5A1/PAK1/MTM1/TAC1	51	BP
GO:0046633	alpha-beta T cell proliferation	10/773	30/17910	2.89751e-07	4.14838e-06	2.60893e-06	PTPRC/CCR2/DOCK2/ZAP70/IL15/CD3E/CD55/CD28/IL18/XCL1	10	BP
GO:0002708	positive regulation of lymphocyte mediated immunity	17/773	91/17910	3.01166e-07	4.27841e-06	2.6907e-06	IL1R1/TNF/IL6/PTPRC/VAV1/SH2D1A/BTK/RASGRP1/GATA3/P2RX7/CRTAM/CD28/IL18/TFRC/RSAD2/XCL1/LAG3	17	BP
GO:0046849	bone remodeling	16/773	81/17910	3.01742e-07	4.27841e-06	2.6907e-06	SFRP1/EGFR/LEP/PDK4/IL6/RAC2/CSK/RASSF2/SYK/CD38/TNFSF11/CA2/MDK/P2RX7/IL7/TFRC	16	BP
GO:1903557	positive regulation of tumor necrosis factor superfamily cytokine production	16/773	81/17910	3.01742e-07	4.27841e-06	2.6907e-06	LPL/LEP/CD2/PTPRC/CD86/CYBA/CCR2/WNT5A/CD14/CYBB/RASGRP1/LY96/JAK2/TLR1/TYROBP/CCL19	16	BP
GO:0002526	acute inflammatory response	28/773	220/17910	3.01758e-07	4.27841e-06	2.6907e-06	C6/SERPINA3/PPARG/EDNRB/C7/PTGS2/CNR1/ASS1/HP/TNF/SAA4/IL6/CD6/C2/CR1/BTK/TNFSF11/CCR7/S100A8/CFP/GATA3/FCGR2B/CD19/C3AR1/CD55/C4BPB/VNN1/TAC1	28	BP
GO:0032872	regulation of stress-activated MAPK cascade	28/773	220/17910	3.01758e-07	4.27841e-06	2.6907e-06	GADD45A/GADD45B/MYC/PER1/FOXO1/SFRP1/EGFR/SASH1/RB1CC1/LEP/DUSP1/VEGFA/TNF/CD27/RASSF2/SYK/WNT5A/TNFSF11/CCR7/RASGRP1/MAP4K1/SLAMF1/FCGR2B/ROR2/FOXM1/CCL19/PAK1/CD40LG	28	BP
GO:0051345	positive regulation of hydrolase activity	59/773	684/17910	3.19836e-07	4.52596e-06	2.84639e-06	AGTR1/MAGI2/GSN/SMAD3/PPARG/PPP1R15A/NTRK2/MYC/CCN1/SFRP1/EGFR/JUN/FGF2/ANG/WNT11/HMGB2/ABHD5/MAPK8/RGS16/VEGFA/TNF/PMAIP1/CXCL13/CCL5/NCKAP1L/LCK/PLEK/PTPRC/DOCK10/THY1/AIM2/ARHGAP25/ARHGAP45/VAV1/ARHGDIB/P2RY6/CASP1/ITK/CYFIP2/SEMA4D/CR1/GPR65/CTSH/WNT5A/S100A9/DOCK4/DOCK2/TNFSF10/CCR7/RASGRP1/S100A8/JAK2/CHN1/CD33/ARAP2/ARHGAP4/RASGRP3/CCL19/EZH2	59	BP
GO:0045089	positive regulation of innate immune response	39/773	373/17910	3.21314e-07	4.53809e-06	2.85402e-06	APOB/NR1D1/EREG/CCL5/PSMB9/FCN1/PLCG2/ICAM3/ITGB2/AIM2/MNDA/SYK/VAV1/CTSS/HCK/CYBA/SH2D1A/CLEC10A/WNT5A/BTK/S100A9/CD14/PSMB8/PSME2/RASGRP1/S100A8/LY96/TLR1/PSMB10/MARCO/CTSB/ARRB2/CRTAM/CNPY3/BIRC3/PAK1/RSAD2/MAP3K1/LAG3	39	BP
GO:0002822	regulation of adaptive immune response based on somatic recombination of immune receptors built from immunoglobulin superfamily domains	21/773	135/17910	3.28621e-07	4.63235e-06	2.9133e-06	BCL6/IL1R1/TNF/IL6/PTPN6/PTPRC/IL7R/CR1/CCR2/BTK/GATA3/P2RX7/FCGR2B/LILRB1/CD28/CCL19/IL18/TFRC/RSAD2/XCL1/C4BPB	21	BP
GO:1990266	neutrophil migration	15/773	72/17910	3.40937e-07	4.79672e-06	3.01667e-06	IL1R1/RAC2/NCKAP1L/ITGB2/CXCL6/SYK/VAV1/S100A9/CCR7/S100A8/MDK/CXADR/C3AR1/CCL19/XCL1	15	BP
GO:0046641	positive regulation of alpha-beta T cell proliferation	8/773	18/17910	3.45776e-07	4.85546e-06	3.05361e-06	PTPRC/CCR2/ZAP70/CD3E/CD55/CD28/IL18/XCL1	8	BP
GO:0043281	regulation of cysteine-type endopeptidase activity involved in apoptotic process	26/773	196/17910	3.53139e-07	4.94936e-06	3.11267e-06	KLF4/GSN/SMAD3/PPARG/MYC/CCN1/PTGS2/NOL3/CRYAB/VEGFA/TNF/PMAIP1/EPHA7/LCK/CD27/LAMP3/LEF1/CASP1/CTSH/S100A9/TNFSF10/S100A8/JAK2/MMP9/ARRB2/NAIP	26	BP
GO:0070302	regulation of stress-activated protein kinase signaling cascade	28/773	222/17910	3.64316e-07	5.09625e-06	3.20504e-06	GADD45A/GADD45B/MYC/PER1/FOXO1/SFRP1/EGFR/SASH1/RB1CC1/LEP/DUSP1/VEGFA/TNF/CD27/RASSF2/SYK/WNT5A/TNFSF11/CCR7/RASGRP1/MAP4K1/SLAMF1/FCGR2B/ROR2/FOXM1/CCL19/PAK1/CD40LG	28	BP
GO:0050731	positive regulation of peptidyl-tyrosine phosphorylation	25/773	184/17910	3.73589e-07	5.21599e-06	3.28035e-06	ADIPOQ/NTRK2/SOCS3/HBEGF/HES1/LEP/GHR/CRLF1/VEGFA/EREG/TNF/LIF/AREG/IL6/IGF2/CCL5/PTPRC/SYK/SEMA4D/IL15/CD3E/JAK2/ARRB2/IL18/CD24	25	BP
GO:0098542	defense response to other organism	46/773	481/17910	3.88799e-07	5.41801e-06	3.4074e-06	SLPI/PRG2/HMGB2/ELANE/HP/DDIT4/TNF/PMAIP1/CCL20/IL6/JCHAIN/CXCL13/PTPRC/MICB/APOBEC3F/OAS1/CXCL10/AIM2/MX2/STAT1/CXCL6/CXCL9/PRF1/SYK/ISG20/GNLY/CYBA/S100A9/GBP1/APOBEC3G/IL15/S100A8/BATF/OAS2/APOBEC3B/TRIM22/CFP/P2RX7/IFI27/LYZ/LILRB1/IL2RA/BIRC3/RSAD2/IFIT1/RNASE6	46	BP
GO:0051591	response to cAMP	17/773	93/17910	4.16961e-07	5.7994e-06	3.64726e-06	PCK1/ADIPOQ/PER1/FOSB/GPD1/SLC6A3/CDO1/DUSP1/ASS1/FOS/FOSL1/AREG/IGFBP5/SDC1/AQP9/STAT1/COL1A1	17	BP
GO:0043406	positive regulation of MAP kinase activity	30/773	250/17910	4.17947e-07	5.80208e-06	3.64895e-06	GADD45A/GADD45B/GDF15/EGFR/SASH1/FGF2/BMP4/GHR/ELANE/TENM1/VEGFA/TNF/PTPRC/CSK/SYK/WNT5A/TNFSF11/RASGRP1/MAP4K1/JAK2/P2RX7/CDK1/CXCR4/ROR2/CCL19/PAK1/CD40LG/CD24/MAP3K1/EZH2	30	BP
GO:0043086	negative regulation of catalytic activity	63/773	756/17910	4.23561e-07	5.86889e-06	3.69096e-06	GADD45A/FABP4/SPRY2/KLF4/GADD45B/ZFP36/PPARG/PPP1R15A/EDNRB/ADIPOQ/TFPI/AOC3/SOCS3/PTGS2/ACACB/PLN/NOL3/SFRP1/SERPINA5/SLPI/DUSP8/PTX3/GPRC5A/CDKN1A/SPOCK1/DUSP1/GPC3/BMP4/CNR1/CRY2/DUSP4/CRYAB/HP/IRS2/VEGFA/TNF/PPP1R1A/PTPN6/NCKAP1L/CD27/PTPRC/CSK/LAMP3/THY1/PTTG1/GZMA/SORL1/SPOCK2/LEF1/RHOH/CST7/SEMA4D/CR1/CCR2/GMFG/SPINT2/IL7/MMP9/ARRB2/PKIA/TIMP1/NAIP/IFIT1	63	BP
GO:0045892	negative regulation of transcription, DNA-templated	82/773	1083/17910	4.27799e-07	5.91641e-06	3.72084e-06	ZBTB16/FABP4/NFIL3/ATF3/KLF4/FOXO3/BCL6/TCF7L2/SMAD3/ZFP36/PPARG/EDNRB/ZEB1/ADIPOQ/MYC/PER1/FOXO1/FOSB/DCAF1/EGR1/SFRP1/ZFHX3/JUN/BTG2/CEBPD/NR4A2/ETS2/ARID5B/KAT5/AR/HES1/LEP/PEG3/SOX9/WNT11/FOXC1/VLDLR/NR1D1/HMGB2/BMP4/OSR2/CRY2/NEUROG3/ELANE/FOXC2/CRYAB/ID4/KLF5/PITX1/SIX3/VEGFA/EREG/GATA6/TNF/MDM4/IGF2/NFIX/RUNX3/RFX5/STAT1/LILRB4/LEF1/MSX2/SEMA4D/IKZF1/WNT5A/CD38/NFE2L3/BCL11A/GATA3/IFI27/TC…	82	BP
GO:1903507	negative regulation of nucleic acid-templated transcription	85/773	1137/17910	4.41268e-07	6.09116e-06	3.83075e-06	ZBTB16/FABP4/NFIL3/ATF3/KLF4/FOXO3/BCL6/TCF7L2/SMAD3/ZFP36/PPARG/EDNRB/ZEB1/ADIPOQ/MYC/PER1/FOXO1/FOSB/DCAF1/EGR1/SFRP1/ZFHX3/JUN/BTG2/CEBPD/NR4A2/ETS2/ARID5B/KAT5/AR/HES1/LEP/PEG3/SOX9/WNT11/FOXC1/VLDLR/NR1D1/HMGB2/BMP4/OSR2/CRY2/NEUROG3/ELANE/FOXC2/CRYAB/ID4/KLF5/PITX1/SIX3/VEGFA/EREG/GATA6/YAP1/TNF/MDM4/IGF2/NFIX/RUNX3/RFX5/STAT1/LILRB4/LEF1/MSX2/SEMA4D/IKZF1/WNT5A/CD38/TRIM22/NFE2L3/BCL11A/GA…	85	BP
GO:0044419	interspecies interaction between organisms	73/773	928/17910	4.65763e-07	6.41718e-06	4.03578e-06	GSN/SMAD3/ZFP36/DCAF1/SLPI/EGFR/JUN/INHBB/PTX3/KAT5/LDLR/PC/ELANE/EFNB2/RPS4Y1/DPP4/TNF/CCL5/CD247/CCR5/TOP2A/LCK/PSMB9/LAMP3/MICB/SELPLG/APOBEC3F/OAS1/FCN1/MMP1/CD86/LRRC15/STAT1/CXCL6/PRF1/SYK/NUP210/ITGB7/TRIM14/LEF1/ISG20/HCK/IL2RG/CR1/GNLY/CCR2/S100A9/PSMB8/DOCK2/APOBEC3G/CX3CR1/SLAMF1/TRIM22/CCL13/PSMB10/VAMP8/APOL1/P2RX7/FCGR2B/CDK1/IFI27/LYZ/CXCR4/CXADR/CTSB/CD55/CD28/BUB1/TFRC/RSAD2/HLA-…	73	BP
GO:0010038	response to metal ion	36/773	335/17910	4.71639e-07	6.48593e-06	4.07902e-06	FABP4/GSN/JUNB/FOSB/PTGS2/FSTL3/PLN/JUND/SLC6A3/EGFR/JUN/KCNK3/DUSP1/ASS1/TF/MAPK8/MT1X/NLGN1/FOS/CASQ2/GNRH1/SDC1/AQP9/ADCY7/CRIP1/WNT5A/CD14/CA2/CYBB/S100A8/GGH/P2RX7/CDK1/MMP9/FBP1/NUDT1	36	BP
GO:1902679	negative regulation of RNA biosynthetic process	85/773	1139/17910	4.74933e-07	6.51897e-06	4.0998e-06	ZBTB16/FABP4/NFIL3/ATF3/KLF4/FOXO3/BCL6/TCF7L2/SMAD3/ZFP36/PPARG/EDNRB/ZEB1/ADIPOQ/MYC/PER1/FOXO1/FOSB/DCAF1/EGR1/SFRP1/ZFHX3/JUN/BTG2/CEBPD/NR4A2/ETS2/ARID5B/KAT5/AR/HES1/LEP/PEG3/SOX9/WNT11/FOXC1/VLDLR/NR1D1/HMGB2/BMP4/OSR2/CRY2/NEUROG3/ELANE/FOXC2/CRYAB/ID4/KLF5/PITX1/SIX3/VEGFA/EREG/GATA6/YAP1/TNF/MDM4/IGF2/NFIX/RUNX3/RFX5/STAT1/LILRB4/LEF1/MSX2/SEMA4D/IKZF1/WNT5A/CD38/TRIM22/NFE2L3/BCL11A/GA…	85	BP
GO:0051259	protein complex oligomerization	51/773	564/17910	5.08664e-07	6.96889e-06	4.38275e-06	MAGI2/ADIPOQ/AASS/ACACB/KHDRBS3/PLN/NOL3/GPX3/CTH/AR/GOLGA2/PEX5/ACADL/CRYAB/NLGN1/ARC/PMAIP1/OLFM4/JCHAIN/CCL5/CD247/CD3D/MMP3/MARCKS/CD79A/MMP1/COL1A2/AIM2/PRF1/SORL1/COL1A1/IKZF1/TK1/DPYSL3/TNFSF11/RRM2/GBP1/RASGRP1/CD3E/TRIM22/MS4A1/TCL1A/P2RX7/FBP1/CD3G/CLDN7/BIRC3/TDO2/DFFB/CCDC88C/CD79B	51	BP
GO:0071902	positive regulation of protein serine/threonine kinase activity	35/773	322/17910	5.18812e-07	7.09463e-06	4.46183e-06	GADD45A/SPRY2/GADD45B/GDF15/ADIPOQ/EGFR/SASH1/FGF2/BMP4/GHR/ELANE/TENM1/VEGFA/TNF/IGF2/PTPRC/CSK/SYK/WNT5A/TNFSF11/RASGRP1/MAP4K1/JAK2/TCL1A/P2RX7/CDK1/CXCR4/ROR2/CEMIP/CCL19/PAK1/CD40LG/CD24/MAP3K1/EZH2	35	BP
GO:0048598	embryonic morphogenesis	51/773	565/17910	5.3663e-07	7.3246e-06	4.60646e-06	ZBTB16/SPRY2/KLF4/SMAD3/ADM/ZEB1/ADIPOQ/SDC4/CCN1/LAMA3/SOCS3/BMP5/SFRP1/ITGA7/ETS2/AR/HES1/FGF2/SOX9/WNT11/GPC3/FOXC1/BMP4/OSR2/RBP4/FOXC2/COBL/PITX1/SIX3/GATA6/YAP1/IRX5/ZIC1/HOXA9/IGF2/ITGB2/ITGA4/MSX2/WNT5A/COL5A2/APLNR/FZD2/GATA3/VEGFC/SPINT2/TCF7/MMP9/ROR2/COL5A1/FGF9/TENM4	51	BP
GO:0032945	negative regulation of mononuclear cell proliferation	14/773	65/17910	5.44519e-07	7.40465e-06	4.6568e-06	SDC4/BMP4/GNRH1/PTPN6/LILRB2/LST1/MNDA/BTK/IDO1/FCGR2B/TYROBP/LILRB1/IL2RA/XCL1	14	BP
GO:0050672	negative regulation of lymphocyte proliferation	14/773	65/17910	5.44519e-07	7.40465e-06	4.6568e-06	SDC4/BMP4/GNRH1/PTPN6/LILRB2/LST1/MNDA/BTK/IDO1/FCGR2B/TYROBP/LILRB1/IL2RA/XCL1	14	BP
GO:1903508	positive regulation of nucleic acid-templated transcription	102/773	1453/17910	5.73321e-07	7.78185e-06	4.89402e-06	ZBTB16/PCK1/FOSL2/NFIL3/ATF3/MAFF/KLF4/FOXO3/TCF7L2/NPAS2/SMAD3/PPARG/ZEB1/JUNB/MYC/RBPMS/PER1/FOXO1/CX3CL1/FOSB/CCN1/NR4A1/ADIRF/EGR1/FSTL3/BMP5/JUND/SFRP1/EGFR/ZFHX3/JUN/CEBPD/IER2/NR4A2/ETS2/ARID5B/KAT5/AR/HES1/FGF2/PEG3/SOX9/WNT11/FOXC1/NR1D1/HMGB2/BMP4/OSR2/NEUROG3/TOX3/FOXC2/ID4/KLF5/PITX1/SIX3/VEGFA/FOS/FOXO4/GATA6/YAP1/TNF/LIF/FOSL1/ZIC1/HLF/HOXA9/IL6/IGF2/NFIX/CD3D/TOP2A/PIM2/RUNX3/RFX5/…	102	BP
GO:0045061	thymic T cell selection	8/773	19/17910	5.74667e-07	7.78567e-06	4.89643e-06	CD3D/PTPRC/DOCK2/CCR7/ZAP70/CD3E/GATA3/CD28	8	BP
GO:1902680	positive regulation of RNA biosynthetic process	102/773	1454/17910	5.92e-07	8.00567e-06	5.03479e-06	ZBTB16/PCK1/FOSL2/NFIL3/ATF3/MAFF/KLF4/FOXO3/TCF7L2/NPAS2/SMAD3/PPARG/ZEB1/JUNB/MYC/RBPMS/PER1/FOXO1/CX3CL1/FOSB/CCN1/NR4A1/ADIRF/EGR1/FSTL3/BMP5/JUND/SFRP1/EGFR/ZFHX3/JUN/CEBPD/IER2/NR4A2/ETS2/ARID5B/KAT5/AR/HES1/FGF2/PEG3/SOX9/WNT11/FOXC1/NR1D1/HMGB2/BMP4/OSR2/NEUROG3/TOX3/FOXC2/ID4/KLF5/PITX1/SIX3/VEGFA/FOS/FOXO4/GATA6/YAP1/TNF/LIF/FOSL1/ZIC1/HLF/HOXA9/IL6/IGF2/NFIX/CD3D/TOP2A/PIM2/RUNX3/RFX5/…	102	BP
GO:0002705	positive regulation of leukocyte mediated immunity	19/773	117/17910	6.02338e-07	8.13046e-06	5.11327e-06	IL1R1/TNF/IL6/PTPRC/ITGB2/VAV1/SH2D1A/BTK/RASGRP1/VAMP8/GATA3/P2RX7/CRTAM/CD28/IL18/TFRC/RSAD2/XCL1/LAG3	19	BP
GO:0007015	actin filament organization	35/773	325/17910	6.46356e-07	8.70854e-06	5.47683e-06	WASF3/FAM107A/GSN/MYOC/SMAD3/CX3CL1/SDC4/LMOD1/SORBS1/SFRP1/TMOD1/ANG/CORO2B/WNT11/RND1/COBL/DIAPH2/TENM1/RAC2/NCKAP1L/PLEK/CORO1A/AIF1/MARCKS/ARHGAP25/LCP1/HCK/GPR65/ARPC5/DPYSL3/CCR7/JAK2/CAPG/PAK1/TAC1	35	BP
GO:0001666	response to hypoxia	37/773	354/17910	6.49861e-07	8.73967e-06	5.4964e-06	PCK1/TGFBR3/FOXO3/SMAD3/ADM/ADIPOQ/MYC/EGR1/PTGS2/NOL3/SFRP1/NR4A2/LEP/ANG/RAMP2/KCNK3/CRYAB/VEGFA/S100B/DPP4/GATA6/DDIT4/USP19/PMAIP1/MDM4/UCP2/PSMB9/CYBA/CD38/PSMB8/CYBB/PSME2/PSMB10/CXCR4/PAK1/POSTN/CD24	37	BP
GO:0019835	cytolysis	11/773	40/17910	6.61597e-07	8.88118e-06	5.5854e-06	C6/C7/MICB/GZMB/GZMA/PRF1/GZMH/APOL1/P2RX7/LYZ/LILRB1	11	BP
GO:0034774	secretory granule lumen	34/773	321/18675	5.37372e-07	8.90694e-06	6.88684e-06	GSN/VEGFD/SERPINA3/SLPI/PTX3/ELANE/TF/HP/VEGFA/OLFM4/IGF2/PTPN6/HK3/ALOX5/FCN1/MNDA/ARHGAP45/SRGN/CTSH/ARPC5/PRDX4/CTSC/AGA/S100A9/GMFG/DOCK2/S100A8/CFP/QPCT/GGH/VEGFC/LYZ/TIMP1/CXCL1	34	CC
GO:0051090	regulation of DNA-binding transcription factor activity	42/773	429/17910	6.74665e-07	9.04002e-06	5.6853e-06	KLF4/TCF7L2/SMAD3/PPARG/CX3CL1/PLPP3/DDR2/JUN/CTH/ARID5B/AR/NEUROG3/ENPP1/MAPK8/VEGFA/FOS/TNF/FOSL1/IL6/ITGB2/AIM2/SYK/TRIM14/HCK/MSX2/WNT5A/BTK/S100A9/PRKCB/TNFSF11/FZD2/CX3CR1/S100A8/JAK2/TRIM22/ARRB2/IL18/CD40LG/NDP/SFRP4/XCL1/EZH2	42	BP
GO:0071346	cellular response to interferon-gamma	22/773	153/17910	6.98858e-07	9.34707e-06	5.8784e-06	GSN/PPARG/SOCS3/CDC42EP4/ASS1/CCL5/OAS1/AIF1/NMI/STAT1/CASP1/HCK/WNT5A/GBP1/HLA-DPA1/OAS2/JAK2/TRIM22/CD58/STXBP2/HLA-DRA/HLA-DRB4	22	BP
GO:0032602	chemokine production	16/773	86/17910	7.09765e-07	9.47562e-06	5.95924e-06	APOD/KLF4/LPL/ADIPOQ/EGR1/ELANE/TNF/IL6/AIF1/CXCL6/WNT5A/S100A9/S100A8/IL7/IL18/POSTN	16	BP
GO:0030667	secretory granule membrane	32/773	293/18675	5.86844e-07	9.4897e-06	7.33744e-06	SERPINA5/STBD1/AGPAT2/SLC2A3/NCKAP1L/PTPRC/ITGAL/LAMP3/LILRB2/LILRB3/SELL/ITGB2/CR1/CYBA/CD38/CD14/CD53/FCGR3B/STK10/CYBB/FCGR2A/ITGAX/VAMP8/CD33/LAIR1/TYROBP/CD58/C3AR1/OLR1/STXBP2/CD55/VNN1	32	CC
GO:0002523	leukocyte migration involved in inflammatory response	7/773	14/17910	7.14525e-07	9.5218e-06	5.98829e-06	CX3CL1/ELANE/ITGB2/S100A9/S100A8/CCR6/MDK	7	BP
GO:0000302	response to reactive oxygen species	28/773	230/17910	7.54672e-07	1.00385e-05	6.31325e-06	APOD/KLF4/FOXO3/FOXO1/EGFR/JUN/DUSP1/RHOB/CRYAB/MAPK8/HP/FOS/TNF/FOSL1/AREG/IL6/SDC1/UCP2/MMP3/STAT1/COL1A1/BTK/CCR7/MAPK13/CDK1/MMP9/CCL19/EZH2	28	BP
GO:0031327	negative regulation of cellular biosynthetic process	104/773	1499/17910	7.61122e-07	1.01059e-05	6.35565e-06	ZBTB16/FABP4/NFIL3/ATF3/KLF4/FOXO3/BCL6/TCF7L2/SMAD3/ZFP36/PPARG/TSPYL2/EDNRB/ZEB1/ADIPOQ/MYC/PER1/FOXO1/FOSB/DCAF1/EGR1/BMP5/SFRP1/HBEGF/ZFHX3/JUN/BTG2/CEBPD/NR4A2/ETS2/ARID5B/INHBB/KAT5/AR/HES1/LEP/ANG/PEG3/SOX9/WNT11/DUSP1/FOXC1/VLDLR/NR1D1/HMGB2/BMP4/ZFP36L2/OSR2/CRY2/NEUROG3/ELANE/ACADL/ENPP1/FOXC2/CRYAB/ID4/KLF5/PITX1/SIX3/VEGFA/EREG/GATA6/DDIT4/YAP1/TNF/IL6/MDM4/IGFBP5/IGF2/NFIX/PLEK/PTPRC…	104	BP
GO:0051924	regulation of calcium ion transport	29/773	244/17910	7.94226e-07	1.05264e-05	6.62006e-06	RRAD/CX3CL1/PTGS2/PLN/ATP1A2/GEM/CASQ2/PTPN6/CCL5/CORO1A/LILRB2/THY1/PLCG2/CXCL10/CXCL9/P2RX5/P2RY6/CYBA/APLNR/CCR1/CXCL11/CD33/P2RX7/CXCR4/CD19/LILRB1/CEMIP/ARRB2/XCL1	29	BP
GO:0030182	neuron differentiation	90/773	1244/17910	8.1318e-07	1.07581e-05	6.76579e-06	APOD/LAMA2/MAGI2/KLF4/MYOC/FOXO3/MAP1B/VEGFD/BCL6/ADM/EDNRB/ZEB1/NTRK2/CX3CL1/SDC4/SOCS2/WEE1/DIO3/BMP5/SFRP1/OLFM1/IFRD1/EGFR/JUN/BTG2/IER2/NR4A2/HES1/LEP/PTPRG/SOX9/WNT11/RND1/SPOCK1/VLDLR/BMP4/CNR1/EFHD1/NEUROG3/COBL/PRKG1/EFNB2/ID4/IRS2/SIX3/NLGN1/VEGFA/ARC/S100B/EMX2/DDIT4/LIF/EPHA7/ADRA2C/IRX5/AREG/IL6/GFRA2/DOCK10/RUNX3/THY1/LST1/ITGA4/DOK2/CYFIP2/SEMA4D/DPYSL3/WNT5A/S100A9/CD38/FLRT2/FZD2…	90	BP
GO:0001763	morphogenesis of a branching structure	25/773	192/17910	8.41183e-07	1.11085e-05	6.98615e-06	SPRY2/ADM/MYC/SOCS3/SFRP1/AR/FGF2/SOX9/SEMA3E/GPC3/BMP4/FOXC2/VEGFA/YAP1/TNF/EPHA7/AREG/MSX2/CTSH/WNT5A/MDK/BCL11A/SPINT2/PAK1/PRDM1	25	BP
GO:2000404	regulation of T cell migration	11/773	41/17910	8.6916e-07	1.14572e-05	7.20549e-06	APOD/CCL20/CXCL13/CCL5/AIF1/CXCL10/ITGA4/CCR2/WNT5A/CCR6/XCL1	11	BP
GO:0042056	chemoattractant activity	10/747	29/16967	2.40981e-07	1.14833e-05	9.06575e-06	VEGFD/CX3CL1/FGF2/HMGB2/BMP4/VEGFA/CCL5/CXCL10/WNT5A/VEGFC	10	MF
GO:0001657	ureteric bud development	17/773	98/17910	9.03033e-07	1.18824e-05	7.47285e-06	SMAD3/MYC/SDC4/SFRP1/HES1/FGF2/SOX9/WNT11/GPC3/FOXC1/BMP4/FOXC2/CRLF1/VEGFA/SIM1/SDC1/GATA3	17	BP
GO:0010558	negative regulation of macromolecule biosynthetic process	100/773	1432/17910	9.53556e-07	1.25246e-05	7.87677e-06	ZBTB16/FABP4/NFIL3/ATF3/KLF4/FOXO3/BCL6/TCF7L2/SMAD3/ZFP36/PPARG/TSPYL2/EDNRB/ZEB1/ADIPOQ/MYC/PER1/FOXO1/FOSB/DCAF1/EGR1/SFRP1/HBEGF/ZFHX3/JUN/BTG2/CEBPD/NR4A2/ETS2/ARID5B/INHBB/KAT5/AR/HES1/LEP/ANG/PEG3/SOX9/WNT11/DUSP1/FOXC1/VLDLR/NR1D1/HMGB2/BMP4/ZFP36L2/OSR2/CRY2/NEUROG3/ELANE/ENPP1/FOXC2/CRYAB/ID4/KLF5/PITX1/SIX3/VEGFA/EREG/GATA6/YAP1/TNF/IL6/MDM4/IGFBP5/IGF2/NFIX/PTPRC/RUNX3/RFX5/NMI/STAT1/…	100	BP
GO:0016049	cell growth	44/773	466/17910	9.86222e-07	1.29305e-05	8.13201e-06	AGTR1/FAM107A/MAP1B/BCL6/SMAD3/PPARG/TSPYL2/LTBP4/SOCS2/SFRP1/OLFM1/IFRD1/HBEGF/EGFR/CDKN1A/ING1/SOX9/WNT11/SPOCK1/NPR1/ENPP1/COBL/CRYAB/VEGFA/EPHA7/IGFBP5/ITGA4/LEF1/CYFIP2/SEMA4D/CYBA/WNT5A/S100A9/CD38/CRLF3/S100A8/SPP1/BCL11A/ARHGAP4/CXCR4/FBP1/CDK5/PAK1/POSTN	44	BP
GO:0007010	cytoskeleton organization	83/773	1124/17910	1.00567e-06	1.31619e-05	8.27754e-06	GADD45A/WASF3/ABLIM1/SPRY2/FAM107A/GSN/MYOC/MAP1B/BCL6/SMAD3/DAAM2/MYH11/RND3/CX3CL1/SDC4/LMOD1/WEE1/CNN1/SORBS1/SFRP1/TMOD1/GOLGA2/ANG/TLN2/CORO2B/SOX9/WNT11/RND1/SEMA3E/COBL/CRYAB/PRKG1/DES/DIAPH2/TENM1/NLGN1/PLS1/ARC/CASQ2/TNF/ODF2/GPM6B/RAC2/NCKAP1L/PLEK/CORO1A/AIF1/MARCKS/THY1/NDC80/ARHGAP25/LCP1/ARHGDIB/HCK/GPR65/ARPC5/DPYSL3/S100A9/GMFG/DOCK2/CCR7/MAST1/S100A8/TPX2/KIF11/JAK2/CCL13/CAPG/MD…	83	BP
GO:0032760	positive regulation of tumor necrosis factor production	15/773	78/17910	1.01267e-06	1.32298e-05	8.32024e-06	LPL/LEP/CD2/PTPRC/CYBA/CCR2/WNT5A/CD14/CYBB/RASGRP1/LY96/JAK2/TLR1/TYROBP/CCL19	15	BP
GO:2000377	regulation of reactive oxygen species metabolic process	25/773	194/17910	1.0223e-06	1.33159e-05	8.37444e-06	GADD45A/AGTR1/KLF4/FOXO3/SMAD3/FOXO1/PTGS2/EGFR/PTX3/CDKN1A/LEP/ASS1/CRYAB/HP/TNF/RAC2/MMP3/AIF1/ITGB2/SYK/CYBA/CX3CR1/JAK2/TYROBP/FOXM1	25	BP
GO:0010721	negative regulation of cell development	34/773	317/17910	1.02388e-06	1.33159e-05	8.37444e-06	FOXO3/EDNRB/DAAM2/CX3CL1/DIO3/IFRD1/HES1/PTPRG/LDLR/SOX9/SPOCK1/NR1D1/EFNB2/ID4/SIX3/NLGN1/TNF/EPHA7/IL6/GNRH1/THY1/SORL1/DPYSL3/WNT5A/CD38/GBP1/COL3A1/SPP1/BCL11A/ARHGAP4/LILRB1/CDK5/PAK1/POSTN	34	BP
GO:0001774	microglial cell activation	12/773	50/17910	1.02654e-06	1.33159e-05	8.37444e-06	CX3CL1/JUN/LDLR/NR1D1/TNF/IL6/PTPRC/AIF1/ITGB2/CST7/CTSC/TYROBP	12	BP
GO:0002269	leukocyte activation involved in inflammatory response	12/773	50/17910	1.02654e-06	1.33159e-05	8.37444e-06	CX3CL1/JUN/LDLR/NR1D1/TNF/IL6/PTPRC/AIF1/ITGB2/CST7/CTSC/TYROBP	12	BP
GO:0032147	activation of protein kinase activity	33/773	303/17910	1.04646e-06	1.35065e-05	8.49429e-06	GADD45A/GADD45B/GDF15/ADCY2/EGFR/GPRC5A/TOM1L1/LEP/FGF2/ANG/WNT11/BMP4/GHR/VEGFA/TNF/ADRA2C/CCL5/NCKAP1L/PTPRC/ADCY7/SYK/WNT5A/TNFSF11/MAP4K1/TPX2/JAK2/P2RX7/CDK1/CXCR4/CCL19/IL18/CD40LG/MAP3K1	33	BP
GO:0072163	mesonephric epithelium development	17/773	99/17910	1.0471e-06	1.35065e-05	8.49429e-06	SMAD3/MYC/SDC4/SFRP1/HES1/FGF2/SOX9/WNT11/GPC3/FOXC1/BMP4/FOXC2/CRLF1/VEGFA/SIM1/SDC1/GATA3	17	BP
GO:0072164	mesonephric tubule development	17/773	99/17910	1.0471e-06	1.35065e-05	8.49429e-06	SMAD3/MYC/SDC4/SFRP1/HES1/FGF2/SOX9/WNT11/GPC3/FOXC1/BMP4/FOXC2/CRLF1/VEGFA/SIM1/SDC1/GATA3	17	BP
GO:0061900	glial cell activation	13/773	59/17910	1.04862e-06	1.35065e-05	8.49429e-06	CX3CL1/EGFR/JUN/LDLR/NR1D1/TNF/IL6/PTPRC/AIF1/ITGB2/CST7/CTSC/TYROBP	13	BP
GO:0010464	regulation of mesenchymal cell proliferation	10/773	34/17910	1.08082e-06	1.38724e-05	8.72442e-06	ZEB1/MYC/SOX9/WNT11/BMP4/IRS2/VEGFA/STAT1/WNT5A/FGF9	10	BP
GO:0045730	respiratory burst	10/773	34/17910	1.08082e-06	1.38724e-05	8.72442e-06	JCHAIN/RAC2/CD52/HCK/NCF2/CYBA/NCF4/CYBB/CD55/CD24	10	BP
GO:0035690	cellular response to drug	37/773	362/17910	1.1185e-06	1.4331e-05	9.01278e-06	KLF9/KLF4/FOXO3/ADIPOQ/MYC/FOXO1/ADIRF/EGR1/PTGS2/SFRP1/ADCY2/EGFR/P2RY2/SOX9/ASS1/RHOB/DDIT4/CASQ2/TNF/IL6/MMP3/ADCY7/AIF1/AIM2/SLC31A1/CYBA/CYBB/MAPK13/MAP4K1/BCL11A/P2RX7/CDK1/CXCR4/FBP1/TFRC/SPI1/EZH2	37	BP
GO:0048666	neuron development	76/773	1003/17910	1.1365e-06	1.4536e-05	9.14175e-06	APOD/LAMA2/MAGI2/KLF4/MYOC/MAP1B/ADM/EDNRB/NTRK2/CX3CL1/SDC4/WEE1/DIO3/BMP5/SFRP1/OLFM1/IFRD1/EGFR/JUN/BTG2/NR4A2/HES1/LEP/PTPRG/RND1/SPOCK1/VLDLR/CNR1/EFHD1/NEUROG3/COBL/PRKG1/EFNB2/IRS2/NLGN1/VEGFA/ARC/S100B/LIF/EPHA7/IRX5/AREG/IL6/GFRA2/DOCK10/RUNX3/THY1/LST1/ITGA4/DOK2/CYFIP2/SEMA4D/DPYSL3/WNT5A/S100A9/CD38/FLRT2/FZD2/CD3E/JAK2/SPP1/MDK/CHN1/BCL11A/GATA3/CDC20/ARHGAP4/CXCR4/CDK5/PAK1/TENM4/PO…	76	BP
GO:0045060	negative thymic T cell selection	6/773	10/17910	1.14742e-06	1.46502e-05	9.21355e-06	PTPRC/DOCK2/CCR7/ZAP70/CD3E/CD28	6	BP
GO:0051254	positive regulation of RNA metabolic process	105/773	1532/17910	1.18356e-06	1.50852e-05	9.48711e-06	ZBTB16/PCK1/FOSL2/NFIL3/ATF3/MAFF/KLF4/FOXO3/TCF7L2/NPAS2/SMAD3/ZFP36/PPARG/ZEB1/JUNB/MYC/RBPMS/PER1/FOXO1/CX3CL1/FOSB/CCN1/NR4A1/ADIRF/EGR1/FSTL3/BMP5/JUND/SFRP1/EGFR/ZFHX3/JUN/BTG2/CEBPD/IER2/NR4A2/ETS2/ARID5B/KAT5/AR/HES1/FGF2/PEG3/SOX9/WNT11/FOXC1/NR1D1/HMGB2/BMP4/ZFP36L2/OSR2/NEUROG3/TOX3/FOXC2/ID4/KLF5/PITX1/SIX3/VEGFA/FOS/FOXO4/GATA6/YAP1/TNF/LIF/FOSL1/ZIC1/HLF/HOXA9/IL6/IGF2/NFIX/CD3D/TOP…	105	BP
GO:0030260	entry into host cell	20/773	134/17910	1.22367e-06	1.54886e-05	9.7408e-06	GSN/EGFR/PTX3/LDLR/EFNB2/DPP4/CCR5/SELPLG/FCN1/CD86/ITGB7/CR1/SLAMF1/VAMP8/CDK1/CXCR4/CXADR/CTSB/CD55/TFRC	20	BP
GO:0044409	entry into host	20/773	134/17910	1.22367e-06	1.54886e-05	9.7408e-06	GSN/EGFR/PTX3/LDLR/EFNB2/DPP4/CCR5/SELPLG/FCN1/CD86/ITGB7/CR1/SLAMF1/VAMP8/CDK1/CXCR4/CXADR/CTSB/CD55/TFRC	20	BP
GO:0051806	entry into cell of other organism involved in symbiotic interaction	20/773	134/17910	1.22367e-06	1.54886e-05	9.7408e-06	GSN/EGFR/PTX3/LDLR/EFNB2/DPP4/CCR5/SELPLG/FCN1/CD86/ITGB7/CR1/SLAMF1/VAMP8/CDK1/CXCR4/CXADR/CTSB/CD55/TFRC	20	BP
GO:0051828	entry into other organism involved in symbiotic interaction	20/773	134/17910	1.22367e-06	1.54886e-05	9.7408e-06	GSN/EGFR/PTX3/LDLR/EFNB2/DPP4/CCR5/SELPLG/FCN1/CD86/ITGB7/CR1/SLAMF1/VAMP8/CDK1/CXCR4/CXADR/CTSB/CD55/TFRC	20	BP
GO:0044877	protein-containing complex binding	75/747	938/16967	3.52473e-07	1.60962e-05	1.27076e-05	TGFBR3/GSN/MAP1B/SMAD3/LPL/LTBP4/MYH11/MYC/CX3CL1/DDR2/FSTL3/SORBS1/SLC6A3/EGFR/NID1/TMOD1/CDKN1A/FGF2/TLN2/CORO2B/LDLR/VLDLR/ENPP1/TAGLN/CRYAB/TSPAN8/IGF2/JCHAIN/HLA-DOB/NCKAP1L/LCK/ITGAL/CORO1A/HLA-DMB/LILRB2/NID2/AIF1/MARCKS/THY1/ICAM3/LRRC15/HLA-DMA/CD8A/LCP1/SYK/CTSS/SORL1/ARPC5/FCGR3B/DOCK2/FYB1/FAP/FCGR3A/CD3E/FCGR2A/MS4A1/COL3A1/MMP13/SPP1/CAPG/FCGR2B/CDC20/MMP9/CXADR/CD3G/CTSB/LILRB1/ARR…	75	MF
GO:0030730	sequestering of triglyceride	7/773	15/17910	1.28978e-06	1.6269e-05	1.02316e-05	PPARG/LPL/PNPLA2/ABHD5/ENPP1/TNF/APOC4	7	BP
GO:0046629	gamma-delta T cell activation	7/773	15/17910	1.28978e-06	1.6269e-05	1.02316e-05	NCKAP1L/PTPRC/MICB/SYK/CXADR/LILRB1/GPR18	7	BP
GO:0036293	response to decreased oxygen levels	37/773	365/17910	1.36397e-06	1.71752e-05	1.08015e-05	PCK1/TGFBR3/FOXO3/SMAD3/ADM/ADIPOQ/MYC/EGR1/PTGS2/NOL3/SFRP1/NR4A2/LEP/ANG/RAMP2/KCNK3/CRYAB/VEGFA/S100B/DPP4/GATA6/DDIT4/USP19/PMAIP1/MDM4/UCP2/PSMB9/CYBA/CD38/PSMB8/CYBB/PSME2/PSMB10/CXCR4/PAK1/POSTN/CD24	37	BP
GO:2000379	positive regulation of reactive oxygen species metabolic process	17/773	101/17910	1.39921e-06	1.75887e-05	1.10616e-05	GADD45A/AGTR1/KLF4/FOXO3/SMAD3/PTGS2/EGFR/PTX3/CDKN1A/LEP/ASS1/TNF/AIF1/ITGB2/CYBA/JAK2/TYROBP	17	BP
GO:0042092	type 2 immune response	10/773	35/17910	1.45495e-06	1.8258e-05	1.14825e-05	BCL6/IL6/CD86/CCR2/IDO1/BATF/GATA3/IL18/RSAD2/XCL1	10	BP
GO:0001558	regulation of cell growth	39/773	396/17910	1.45824e-06	1.82679e-05	1.14887e-05	AGTR1/FAM107A/MAP1B/BCL6/SMAD3/PPARG/TSPYL2/LTBP4/SOCS2/SFRP1/OLFM1/IFRD1/HBEGF/EGFR/CDKN1A/ING1/WNT11/SPOCK1/NPR1/ENPP1/CRYAB/VEGFA/EPHA7/IGFBP5/LEF1/SEMA4D/CYBA/WNT5A/S100A9/CD38/CRLF3/S100A8/SPP1/BCL11A/ARHGAP4/CXCR4/FBP1/CDK5/PAK1	39	BP
GO:0046330	positive regulation of JNK cascade	19/773	124/17910	1.49987e-06	1.87573e-05	1.17965e-05	GADD45A/GADD45B/SASH1/RB1CC1/TNF/CD27/RASSF2/SYK/WNT5A/TNFSF11/CCR7/RASGRP1/MAP4K1/SLAMF1/FCGR2B/ROR2/CCL19/PAK1/CD40LG	19	BP
GO:0009890	negative regulation of biosynthetic process	104/773	1522/17910	1.53956e-06	1.92208e-05	1.2088e-05	ZBTB16/FABP4/NFIL3/ATF3/KLF4/FOXO3/BCL6/TCF7L2/SMAD3/ZFP36/PPARG/TSPYL2/EDNRB/ZEB1/ADIPOQ/MYC/PER1/FOXO1/FOSB/DCAF1/EGR1/BMP5/SFRP1/HBEGF/ZFHX3/JUN/BTG2/CEBPD/NR4A2/ETS2/ARID5B/INHBB/KAT5/AR/HES1/LEP/ANG/PEG3/SOX9/WNT11/DUSP1/FOXC1/VLDLR/NR1D1/HMGB2/BMP4/ZFP36L2/OSR2/CRY2/NEUROG3/ELANE/ACADL/ENPP1/FOXC2/CRYAB/ID4/KLF5/PITX1/SIX3/VEGFA/EREG/GATA6/DDIT4/YAP1/TNF/IL6/MDM4/IGFBP5/IGF2/NFIX/PLEK/PTPRC…	104	BP
GO:0034341	response to interferon-gamma	23/773	173/17910	1.59428e-06	1.98701e-05	1.24964e-05	GSN/PPARG/SOCS3/CDC42EP4/ASS1/CCL5/OAS1/AIF1/NMI/STAT1/CASP1/KYNU/HCK/WNT5A/GBP1/HLA-DPA1/OAS2/JAK2/TRIM22/CD58/STXBP2/HLA-DRA/HLA-DRB4	23	BP
GO:2000406	positive regulation of T cell migration	9/773	28/17910	1.63493e-06	2.03421e-05	1.27932e-05	CCL20/CXCL13/CCL5/AIF1/CXCL10/ITGA4/CCR2/WNT5A/XCL1	9	BP
GO:0050679	positive regulation of epithelial cell proliferation	25/773	199/17910	1.64292e-06	2.04068e-05	1.28339e-05	AGTR1/TCF7L2/MYC/NR4A1/BMP5/SFRP1/EGFR/JUN/AR/FGF2/ANG/SOX9/HMGB2/BMP4/OSR2/VEGFA/AREG/CCL5/ITGA4/PPP1R16B/CYBA/WNT5A/APLNR/MDK/FGF9	25	BP
GO:0070664	negative regulation of leukocyte proliferation	14/773	71/17910	1.69008e-06	2.0957e-05	1.31799e-05	SDC4/BMP4/GNRH1/PTPN6/LILRB2/LST1/MNDA/BTK/IDO1/FCGR2B/TYROBP/LILRB1/IL2RA/XCL1	14	BP
GO:0019899	enzyme binding	130/747	1941/16967	5.11915e-07	2.24424e-05	1.77177e-05	GADD45A/SPRY2/MAGI2/KLF4/MYOC/FOXO3/TCF7L2/SMAD3/GABARAPL1/ZFP36/TNS2/PPARG/PPP1R15A/DAAM2/IL1R1/PER1/FOXO1/SDC4/RHOBTB3/EGR1/PTGS2/PLN/JUND/NOL3/SERPINA5/ADCY2/SLPI/STBD1/SLC6A3/CDC42EP4/CBS/EGFR/ZFHX3/JUN/LIPE/CDKN1A/TOM1L1/AR/SASH1/GOLGA2/APOB/HES1/LDLR/SOX9/PEX5/DUSP1/NPR1/GHR/CRY2/FNBP1L/ELANE/MAPK8/IRS2/SIX3/PPP1R3C/DIAPH2/FOXO4/DPP4/GATA6/MYOM1/TNF/USP19/PDE3B/HOXA9/MDM4/PTPN6/CD247/BLNK/T…	130	MF
GO:0071887	leukocyte apoptotic process	17/773	103/17910	1.855e-06	2.2963e-05	1.44415e-05	BCL6/BMP4/IRS2/IL6/CCL5/CCR5/CD27/IL7R/WNT5A/BTK/CCR7/IDO1/P2RX7/CD3G/LILRB1/IL2RA/CCL19	17	BP
GO:0002437	inflammatory response to antigenic stimulus	11/773	44/17910	1.87415e-06	2.31609e-05	1.4566e-05	HMGB2/CNR1/TNF/CD6/BTK/CCR7/RASGRP1/GATA3/FCGR2B/IL2RA/CD28	11	BP
GO:0032623	interleukin-2 production	13/773	62/17910	1.90988e-06	2.35627e-05	1.48186e-05	ZFP36/KAT5/CD247/PTPRC/CD86/CCR2/GBP1/CD3E/GATA3/CD28/IL18/XCL1/LAG3	13	BP
GO:0001894	tissue homeostasis	26/773	214/17910	1.93481e-06	2.38301e-05	1.49868e-05	SERPINA3/EGFR/SOX9/FOXC1/RBP4/PDK4/TF/VEGFA/AZGP1/YAP1/IL6/JCHAIN/RAC2/CSK/CORO1A/SYK/CCR2/CTSH/CD38/TNFSF11/CA2/P2RX7/LYZ/IL7/CXADR/TFRC	26	BP
GO:0032651	regulation of interleukin-1 beta production	15/773	82/17910	1.96793e-06	2.41567e-05	1.51922e-05	SMAD3/LPL/CX3CL1/EGR1/AIM2/CASP1/WNT5A/CCR7/CX3CR1/JAK2/CD33/P2RX7/TYROBP/ARRB2/CCL19	15	BP
GO:2000106	regulation of leukocyte apoptotic process	15/773	82/17910	1.96793e-06	2.41567e-05	1.51922e-05	BCL6/BMP4/IRS2/CCL5/CCR5/CD27/IL7R/WNT5A/BTK/CCR7/IDO1/P2RX7/CD3G/LILRB1/CCL19	15	BP
GO:0050707	regulation of cytokine secretion	25/773	201/17910	1.97621e-06	2.42177e-05	1.52306e-05	LPL/CX3CL1/TNF/CD2/AIF1/FCN1/AIM2/SYK/CASP1/SRGN/WNT5A/CD14/GBP1/CCR7/RASGRP1/TLR1/MDK/GATA3/P2RX7/FCGR2B/CD58/LILRB1/CRTAM/CCL19/POSTN	25	BP
GO:0001618	virus receptor activity	15/747	74/16967	6.35462e-07	2.50853e-05	1.98042e-05	EGFR/LDLR/EFNB2/DPP4/CCR5/SELPLG/CD86/ITGB7/CR1/SLAMF1/CDK1/CXCR4/CXADR/CD55/TFRC	15	MF
GO:0104005	hijacked molecular function	15/747	74/16967	6.35462e-07	2.50853e-05	1.98042e-05	EGFR/LDLR/EFNB2/DPP4/CCR5/SELPLG/CD86/ITGB7/CR1/SLAMF1/CDK1/CXCR4/CXADR/CD55/TFRC	15	MF
GO:0023023	MHC protein complex binding	9/747	25/16967	6.40865e-07	2.50853e-05	1.98042e-05	HLA-DOB/HLA-DMB/LILRB2/HLA-DMA/CD8A/MS4A1/LILRB1/KLRD1/HLA-DRA	9	MF
GO:0071900	regulation of protein serine/threonine kinase activity	44/773	479/17910	2.05714e-06	2.51673e-05	1.58278e-05	GADD45A/SPRY2/GADD45B/GDF15/ADIPOQ/SFRP1/EGFR/DUSP8/CDKN1A/SASH1/FGF2/DUSP1/BMP4/GHR/ELANE/DUSP4/TENM1/VEGFA/TNF/IGF2/PTPN6/PTPRC/CSK/THY1/SYK/SORL1/WNT5A/TNFSF11/RASGRP1/MAP4K1/JAK2/TCL1A/P2RX7/CDK1/CXCR4/ROR2/CEMIP/PKIA/CCL19/PAK1/CD40LG/CD24/MAP3K1/EZH2	44	BP
GO:0019216	regulation of lipid metabolic process	39/773	402/17910	2.11096e-06	2.57826e-05	1.62148e-05	AGTR1/APOD/KLF4/NPAS2/SERPINA3/ADM/PPARG/ADIPOQ/SOCS2/CCN1/SCD/SOCS3/EGR1/PTGS2/SORBS1/ACACB/BMP5/FADS1/FASN/PNPLA2/DHCR7/APOB/LEP/FGF2/LDLR/NR1D1/CNR1/ABHD5/G0S2/PLIN2/ACADL/PDK4/IRS2/TNF/PDE3B/CCR7/CREBL2/CD19/CCL19	39	BP
GO:0045471	response to ethanol	19/773	127/17910	2.16886e-06	2.64456e-05	1.66317e-05	GSN/ADIPOQ/SLC6A3/LEP/CDO1/CNR1/RBP4/PEMT/GNRH1/CD27/ADCY7/CD14/CYBB/S100A8/GATA3/GGH/CDK1/CLDN7/SPI1	19	BP
GO:0002830	positive regulation of type 2 immune response	7/773	16/17910	2.2075e-06	2.6872e-05	1.68999e-05	IL6/CD86/IDO1/GATA3/IL18/RSAD2/XCL1	7	BP
GO:0003401	axis elongation	9/773	29/17910	2.28024e-06	2.77113e-05	1.74277e-05	SPRY2/MAGI2/SFRP1/SOX9/WNT11/BMP4/YAP1/AREG/WNT5A	9	BP
GO:0050768	negative regulation of neurogenesis	30/773	271/17910	2.3001e-06	2.78385e-05	1.75077e-05	FOXO3/EDNRB/DAAM2/CX3CL1/DIO3/IFRD1/HES1/PTPRG/LDLR/SOX9/SPOCK1/NR1D1/EFNB2/ID4/SIX3/NLGN1/TNF/EPHA7/IL6/GNRH1/THY1/SORL1/DPYSL3/WNT5A/CD38/COL3A1/SPP1/BCL11A/ARHGAP4/CDK5	30	BP
GO:0070372	regulation of ERK1 and ERK2 cascade	30/773	271/17910	2.3001e-06	2.78385e-05	1.75077e-05	ATF3/SPRY2/KLF4/ADIPOQ/CX3CL1/CCN1/EGFR/JUN/LMO3/FGF2/DUSP1/BMP4/DUSP4/TNF/LIF/EPHA7/PTPN6/PTPRC/CSK/SYK/P2RY6/TNFSF11/GBP1/CCR7/CCR1/RASGRP1/SLAMF1/MARCO/ARRB2/CCL19	30	BP
GO:0051091	positive regulation of DNA-binding transcription factor activity	29/773	257/17910	2.30212e-06	2.78385e-05	1.75077e-05	SMAD3/PPARG/CX3CL1/PLPP3/DDR2/CTH/ARID5B/AR/NEUROG3/VEGFA/TNF/FOSL1/IL6/ITGB2/AIM2/TRIM14/WNT5A/BTK/S100A9/PRKCB/TNFSF11/FZD2/CX3CR1/S100A8/JAK2/TRIM22/IL18/CD40LG/NDP	29	BP
GO:0002228	natural killer cell mediated immunity	13/773	63/17910	2.31242e-06	2.7871e-05	1.75281e-05	LEP/PTPN6/CORO1A/GZMB/VAV1/SH2D1A/RASGRP1/LILRB1/ARRB2/CRTAM/KLRD1/IL18/LAG3	13	BP
GO:0050854	regulation of antigen receptor-mediated signaling pathway	13/773	63/17910	2.31242e-06	2.7871e-05	1.75281e-05	PTPN6/LCK/PTPRC/THY1/LILRB4/LPXN/PRKCB/GBP1/CCR7/KCNN4/FCGR2B/CD19/TRAT1	13	BP
GO:0010463	mesenchymal cell proliferation	11/773	45/17910	2.38452e-06	2.86456e-05	1.80153e-05	ZEB1/MYC/SOX9/WNT11/GPC3/BMP4/IRS2/VEGFA/STAT1/WNT5A/FGF9	11	BP
GO:0071675	regulation of mononuclear cell migration	11/773	45/17910	2.38452e-06	2.86456e-05	1.80153e-05	BMP5/DUSP1/TNF/CCL5/AIF1/CXCL10/CCR2/CCR1/PLA2G7/MDK/C3AR1	11	BP
GO:0002923	regulation of humoral immune response mediated by circulating immunoglobulin	6/773	11/17910	2.43192e-06	2.90916e-05	1.82958e-05	TNF/PTPN6/PTPRC/CR1/FCGR2B/C4BPB	6	BP
GO:0043383	negative T cell selection	6/773	11/17910	2.43192e-06	2.90916e-05	1.82958e-05	PTPRC/DOCK2/CCR7/ZAP70/CD3E/CD28	6	BP
GO:0032609	interferon-gamma production	17/773	105/17910	2.4407e-06	2.90916e-05	1.82958e-05	IL1R1/TNF/CD2/ITK/BTN3A1/BTN3A2/CCR2/WNT5A/CD14/CCR7/HLA-DPA1/RASGRP1/CD3E/GATA3/LILRB1/IL18/XCL1	17	BP
GO:0007229	integrin-mediated signaling pathway	16/773	94/17910	2.44153e-06	2.90916e-05	1.82958e-05	ITGA7/PLP1/PLEK/ITGAL/THY1/ITGB2/ITGA4/SYK/VAV1/ITGB7/HCK/LAT/COL3A1/ITGAX/TYROBP/TIMP1	16	BP
GO:0030316	osteoclast differentiation	16/773	94/17910	2.44153e-06	2.90916e-05	1.82958e-05	JUNB/FSTL3/SFRP1/GPC3/FOS/TNF/LILRB3/LILRB4/RASSF2/TNFSF11/CCR1/CA2/TYROBP/LILRB1/LRRC17/TFRC	16	BP
GO:0032355	response to estradiol	19/773	128/17910	2.44579e-06	2.9095e-05	1.82979e-05	MAP1B/SOCS2/TFPI/PTGS2/SFRP1/EGFR/KAT5/APOB/LEP/RAMP2/DUSP1/ASS1/CRYAB/AREG/MSX2/COL1A1/CD38/POSTN/EZH2	19	BP
GO:0010524	positive regulation of calcium ion transport into cytosol	12/773	54/17910	2.47468e-06	2.93909e-05	1.8484e-05	CX3CL1/THY1/CXCL10/CXCL9/P2RX5/P2RY6/APLNR/CXCL11/P2RX7/CD19/CEMIP/XCL1	12	BP
GO:0044092	negative regulation of molecular function	80/773	1096/17910	2.50323e-06	2.96817e-05	1.86669e-05	GADD45A/FABP4/SPRY2/KLF4/RRAD/TCF7L2/GADD45B/ZFP36/PPARG/PPP1R15A/EDNRB/ADIPOQ/TFPI/AOC3/SOCS3/PTGS2/ACACB/PLN/NOL3/SFRP1/SERPINA5/SLPI/JUN/DUSP8/PTX3/GPRC5A/CDKN1A/GOLGA2/ATP1A2/SPOCK1/GEM/KCNAB1/DUSP1/GPC3/BMP4/CNR1/CRY2/DUSP4/CRYAB/MAPK8/HP/IRS2/VEGFA/CASQ2/TNF/PPP1R1A/PTPN6/NCKAP1L/PIM2/CD27/PTPRC/CSK/LAMP3/THY1/PTTG1/AIM2/GZMA/ITGA4/SORL1/SPOCK2/LEF1/RHOH/CST7/MSX2/SEMA4D/CR1/CCR2/GMFG/JAK2/…	80	BP
GO:0045124	regulation of bone resorption	10/773	37/17910	2.55249e-06	3.02169e-05	1.90035e-05	EGFR/PDK4/IL6/CSK/SYK/CD38/TNFSF11/CA2/P2RX7/TFRC	10	BP
GO:0051607	defense response to virus	27/773	231/17910	2.61467e-06	3.09029e-05	1.94349e-05	DDIT4/PMAIP1/IL6/PTPRC/MICB/APOBEC3F/OAS1/CXCL10/AIM2/MX2/STAT1/CXCL9/PRF1/ISG20/GBP1/APOBEC3G/IL15/OAS2/APOBEC3B/TRIM22/IFI27/LILRB1/IL2RA/BIRC3/RSAD2/IFIT1/RNASE6	27	BP
GO:0048511	rhythmic process	31/773	287/17910	2.63174e-06	3.10545e-05	1.95303e-05	KLF9/TIMP4/FOXO3/NPAS2/PPARG/ADIPOQ/NTRK2/PER1/EGR1/JUND/EGFR/ZFHX3/JUN/PTX3/LEP/HAS1/NR1D1/ASS1/CRY2/MAPK8/SIX3/NLGN1/EREG/HLF/GNRH1/TOP2A/MDK/CDK1/CDK5/ARRB2/EZH2	31	BP
GO:0014706	striated muscle tissue development	37/773	376/17910	2.75812e-06	3.24935e-05	2.04352e-05	ATF3/MAFF/TGFBR3/SMAD3/MYH11/EGR1/BMP5/PLN/IFRD1/BTG2/FGF2/KCNAB1/FOXC1/BMP4/RBP4/FOXC2/EFNB2/KLF5/PITX1/VEGFA/FOS/S100B/GATA6/MYOM1/YAP1/USP19/HLF/LEF1/WNT5A/CDK1/CXADR/CDK5/ARRB2/FGF9/PAK1/TENM4/MTM1	37	BP
GO:0045670	regulation of osteoclast differentiation	13/773	64/17910	2.78851e-06	3.27986e-05	2.06271e-05	FSTL3/SFRP1/FOS/TNF/LILRB3/LILRB4/RASSF2/TNFSF11/CCR1/CA2/TYROBP/LILRB1/LRRC17	13	BP
GO:0044283	small molecule biosynthetic process	59/773	732/17910	2.89949e-06	3.40492e-05	2.14136e-05	PCK1/ATF3/ADM/ITPKC/LPL/ADIPOQ/FOXO1/SCD/EGR1/PTGS2/ACACB/BMP5/GPD1/FADS1/CBS/FASN/FADS3/CTH/DHCR7/GGT5/APOB/LEP/FGF2/PDE9A/CDO1/PC/HAS1/NR1D1/ASS1/LHCGR/PLP1/PDE8B/ACADL/RBP4/ENPP1/PDK4/FADS2/DDIT4/TNF/HSD17B3/PLEK/HK3/ALOX5/OSBPL3/SYK/NUP210/P2RY6/KYNU/SMPDL3A/TK1/DCK/IDO1/LTA4H/P2RX7/CBR1/FBP1/CEMIP/NUDT1/CYP27A1	59	BP
GO:0061614	pri-miRNA transcription by RNA polymerase II	11/773	46/17910	3.01272e-06	3.52657e-05	2.21787e-05	KLF4/SMAD3/PPARG/JUN/SOX9/BMP4/KLF5/FOS/FOSL1/LILRB4/SPI1	11	BP
GO:2000107	negative regulation of leukocyte apoptotic process	11/773	46/17910	3.01272e-06	3.52657e-05	2.21787e-05	BCL6/BMP4/IRS2/CCL5/CCR5/CD27/IL7R/CCR7/IDO1/LILRB1/CCL19	11	BP
GO:0002828	regulation of type 2 immune response	9/773	30/17910	3.1333e-06	3.66186e-05	2.30295e-05	BCL6/IL6/CD86/CCR2/IDO1/GATA3/IL18/RSAD2/XCL1	9	BP
GO:0070542	response to fatty acid	15/773	85/17910	3.14805e-06	3.67322e-05	2.3101e-05	TGFBR3/PPARG/LPL/ADIPOQ/PTGS2/SFRP1/APOB/LDLR/ASS1/PDK4/GNRH1/UCP2/P2RY6/CCR7/CCL19	15	BP
GO:0032269	negative regulation of cellular protein metabolic process	77/773	1049/17910	3.18442e-06	3.70975e-05	2.33307e-05	GADD45A/FABP4/ATF3/SPRY2/KLF4/GADD45B/ZFP36/PPP1R15A/EDNRB/ADIPOQ/MYC/PER1/FOXO1/TFPI/PLPP3/SOCS3/PTGS2/NOL3/SFRP1/SLPI/JUN/BTG2/LMO3/DUSP8/GPRC5A/CDKN1A/ANG/SPOCK1/DUSP1/GPC3/BMP4/ZFP36L2/CRY2/FXYD1/ENPP1/DUSP4/CRYAB/VEGFA/DDIT4/TNF/USP19/LIF/GAS1/IGFBP5/PPP1R1A/PTPN6/NCKAP1L/CD27/GFRA2/PTPRC/CSK/LAMP3/THY1/PTTG1/RASSF2/SORL1/SPOCK2/LEF1/CST7/PPP1R16B/SEMA4D/CR1/GMFG/GBP1/SPINT2/P2RX7/MMP9/CDK5/…	77	BP
GO:0042116	macrophage activation	16/773	96/17910	3.25077e-06	3.78103e-05	2.3779e-05	CX3CL1/JUN/LDLR/NR1D1/TNF/IL6/PTPRC/AIF1/ITGB2/SYK/CST7/CTSC/WNT5A/TLR1/FCGR2B/TYROBP	16	BP
GO:0051961	negative regulation of nervous system development	31/773	290/17910	3.27114e-06	3.79868e-05	2.389e-05	FOXO3/EDNRB/DAAM2/CX3CL1/DIO3/IFRD1/HES1/PTPRG/LDLR/SOX9/SPOCK1/NR1D1/EFNB2/ID4/SIX3/NLGN1/TNF/EPHA7/IL6/GNRH1/THY1/SORL1/DPYSL3/CTSC/WNT5A/CD38/COL3A1/SPP1/BCL11A/ARHGAP4/CDK5	31	BP
GO:0032874	positive regulation of stress-activated MAPK cascade	21/773	155/17910	3.31045e-06	3.83823e-05	2.41388e-05	GADD45A/GADD45B/SASH1/RB1CC1/LEP/VEGFA/TNF/CD27/RASSF2/SYK/WNT5A/TNFSF11/CCR7/RASGRP1/MAP4K1/SLAMF1/FCGR2B/ROR2/CCL19/PAK1/CD40LG	21	BP
GO:0002707	negative regulation of lymphocyte mediated immunity	10/773	38/17910	3.33099e-06	3.85594e-05	2.42501e-05	BCL6/PTPN6/PTPRC/IL7R/CR1/FCGR2B/LILRB1/ARRB2/XCL1/C4BPB	10	BP
GO:0021700	developmental maturation	29/773	262/17910	3.38896e-06	3.91685e-05	2.46332e-05	MYOC/FOXO3/MAP1B/PPARG/EDNRB/CX3CL1/NR4A2/CDKN1A/HES1/LEP/ANG/RND1/SIX3/VEGFA/EREG/IRX5/MSX2/SEMA4D/DAZL/WNT5A/BTK/IL15/CX3CR1/CCR6/BCL11A/GATA3/CDC20/LYL1/CCL19	29	BP
GO:0060429	epithelium development	88/773	1251/17910	3.43653e-06	3.96556e-05	2.49395e-05	FOSL2/SPRY2/MAGI2/KLF4/SMAD3/ZFP36/ADM/PPARG/ZEB1/ADIPOQ/MYC/SDC4/CCN1/PPL/SOCS3/BMP5/SFRP1/FASN/HBEGF/EGFR/JUN/TMOD1/CDKN1A/AR/HES1/CLDN5/FGF2/SOX9/WNT11/SEMA3E/GPC3/FOXC1/BMP4/NEUROG3/RHOB/GJA4/FOXC2/TAGLN/COBL/EFNB2/ID4/KLF5/SIX3/CRLF1/VEGFA/EREG/GATA6/YAP1/TNF/LIF/EPHA7/AREG/IGFBP5/SIM1/SDC1/PSMB9/CXCL10/STAT1/PPP1R16B/MSX2/CTSH/WNT5A/TNFSF11/PSMB8/CA2/PSME2/FZD2/JAK2/PSMB10/ITGAX/MDK/GATA3/V…	88	BP
GO:1905330	regulation of morphogenesis of an epithelium	23/773	181/17910	3.49367e-06	4.02514e-05	2.53142e-05	MAGI2/SFRP1/AR/SOX9/WNT11/GPC3/BMP4/VEGFA/TNF/LIF/PSMB9/CXCL10/STAT1/WNT5A/PSMB8/PSME2/FZD2/PSMB10/ITGAX/MDK/GATA3/ROR2/ARRB2	23	BP
GO:0034103	regulation of tissue remodeling	15/773	86/17910	3.66318e-06	4.21381e-05	2.65007e-05	SFRP1/EGFR/LEP/PDK4/IL6/CSK/SYK/CD38/TNFSF11/CA2/IL15/MDK/P2RX7/IL18/TFRC	15	BP
GO:0070304	positive regulation of stress-activated protein kinase signaling cascade	21/773	156/17910	3.67312e-06	4.21861e-05	2.6531e-05	GADD45A/GADD45B/SASH1/RB1CC1/LEP/VEGFA/TNF/CD27/RASSF2/SYK/WNT5A/TNFSF11/CCR7/RASGRP1/MAP4K1/SLAMF1/FCGR2B/ROR2/CCL19/PAK1/CD40LG	21	BP
GO:0046328	regulation of JNK cascade	22/773	169/17910	3.80283e-06	4.36074e-05	2.74248e-05	GADD45A/GADD45B/PER1/SFRP1/EGFR/SASH1/RB1CC1/TNF/CD27/RASSF2/SYK/WNT5A/TNFSF11/CCR7/RASGRP1/MAP4K1/SLAMF1/FCGR2B/ROR2/CCL19/PAK1/CD40LG	22	BP
GO:0043901	negative regulation of multi-organism process	23/773	182/17910	3.83946e-06	4.39585e-05	2.76456e-05	GSN/ZFP36/SLPI/JUN/PTX3/ELANE/TNF/OVGP1/CCL5/MICB/APOBEC3F/OAS1/FCN1/STAT1/ARHGDIB/TRIM14/ISG20/PRDX4/APOBEC3G/IL2RA/TIMP1/RSAD2/IFIT1	23	BP
GO:0050715	positive regulation of cytokine secretion	19/773	132/17910	3.90328e-06	4.45498e-05	2.80175e-05	LPL/TNF/CD2/AIF1/FCN1/AIM2/SYK/CASP1/WNT5A/CD14/RASGRP1/TLR1/MDK/GATA3/P2RX7/CD58/CRTAM/CCL19/POSTN	19	BP
GO:0051250	negative regulation of lymphocyte activation	19/773	132/17910	3.90328e-06	4.45498e-05	2.80175e-05	BCL6/SDC4/SFRP1/BMP4/GNRH1/PTPN6/LILRB2/RUNX3/LST1/MNDA/BTK/IDO1/MDK/FCGR2B/TYROBP/LILRB1/IL2RA/XCL1/LAG3	19	BP
GO:0044089	positive regulation of cellular component biogenesis	45/773	507/17910	3.9295e-06	4.47791e-05	2.81617e-05	GSN/MYOC/MAP1B/SMAD3/NTRK2/CX3CL1/SDC4/LMOD1/SFRP1/CDC42EP4/JUN/SOX9/WNT11/FNBP1L/COBL/TENM1/NLGN1/VEGFA/TNF/PMAIP1/FOSL1/JCHAIN/RAC2/CXCL13/SDC1/NCKAP1L/MMP3/PLEK/CORO1A/THY1/MMP1/AIM2/LCP1/HCK/SEMA4D/GPR65/ARPC5/DPYSL3/FLRT2/CCR7/TCL1A/P2RX7/CCL19/PAK1/TAC1	45	BP
GO:0007507	heart development	48/773	556/17910	4.02617e-06	4.58094e-05	2.88096e-05	TGFBR3/SMAD3/ADM/PPARG/MYH11/CCN1/ACACB/BMP5/PLN/OLFM1/EGFR/JUN/CDKN1A/HES1/RB1CC1/NPY1R/CLDN5/FGF2/RAMP2/SOX9/WNT11/KCNAB1/GPC3/FOXC1/BMP4/RBP4/FOXC2/EFNB2/VEGFA/GATA6/YAP1/MDM4/CRIP1/MSX2/WNT5A/FLRT2/APLNR/FZD2/COL3A1/GATA3/CDK1/CXADR/ARRB2/COL5A1/FGF9/PAK1/TENM4/PRDM1	48	BP
GO:0072009	nephron epithelium development	17/773	109/17910	4.13544e-06	4.69797e-05	2.95457e-05	MAGI2/ADIPOQ/MYC/HES1/FGF2/SOX9/WNT11/GPC3/FOXC1/BMP4/FOXC2/VEGFA/YAP1/LIF/STAT1/GATA3/CD24	17	BP
GO:0017144	drug metabolic process	62/773	792/17910	4.15651e-06	4.71457e-05	2.96501e-05	MAOA/ADH1B/ADH1C/KLF4/CYP4B1/SMAD3/ADM/AKR1B10/FMO2/SLC19A2/AASS/EGR1/PTGS2/BMP5/GPD1/FADS1/SLC6A3/CBS/EGFR/GPX3/FAH/AOX1/CTH/NR4A2/MTHFD2/PTX3/ADH1A/GGT5/ATP1A2/SLC6A8/PC/NPR1/ASS1/ENPP1/HP/PEMT/TPO/FADS2/DDIT4/TNF/RAC2/MMP3/HK3/AIF1/ITGB2/NUP210/ST6GAL1/KYNU/CYBA/CTSH/CYBB/PLA2G7/IDO1/CX3CR1/ME2/JAK2/P2RX7/CDK1/CBR1/FBP1/CYP27A1/FMO1	62	BP
GO:0000323	lytic vacuole	53/773	659/18675	3.06669e-06	4.72841e-05	3.656e-05	SERPINA3/AKR1B10/SDC4/TOM1L1/APOB/RB1CC1/RAMP2/LDLR/GPC3/VLDLR/ASS1/ELANE/ENPP1/CP/DPP4/GPC5/TSPAN1/HLA-DOB/SDC1/LAMP3/HLA-DMB/MNDA/HLA-DMA/ARHGAP45/ACP2/PRF1/CTSS/CST7/SDC3/HCK/NCF2/GNLY/SRGN/CTSH/CTSC/NCF4/BTK/AGA/LAT/HLA-DPA1/RASGRP1/VAMP8/GGH/LYZ/CXCR4/CTSB/C3AR1/STXBP2/HLA-DRA/RNASE6/HLA-DRB4/OMD/VNN1	53	CC
GO:0005764	lysosome	53/773	659/18675	3.06669e-06	4.72841e-05	3.656e-05	SERPINA3/AKR1B10/SDC4/TOM1L1/APOB/RB1CC1/RAMP2/LDLR/GPC3/VLDLR/ASS1/ELANE/ENPP1/CP/DPP4/GPC5/TSPAN1/HLA-DOB/SDC1/LAMP3/HLA-DMB/MNDA/HLA-DMA/ARHGAP45/ACP2/PRF1/CTSS/CST7/SDC3/HCK/NCF2/GNLY/SRGN/CTSH/CTSC/NCF4/BTK/AGA/LAT/HLA-DPA1/RASGRP1/VAMP8/GGH/LYZ/CXCR4/CTSB/C3AR1/STXBP2/HLA-DRA/RNASE6/HLA-DRB4/OMD/VNN1	53	CC
GO:1903978	regulation of microglial cell activation	9/773	31/17910	4.24687e-06	4.80961e-05	3.02478e-05	CX3CL1/LDLR/NR1D1/TNF/IL6/PTPRC/ITGB2/CST7/CTSC	9	BP
GO:0050806	positive regulation of synaptic transmission	20/773	145/17910	4.27236e-06	4.83101e-05	3.03823e-05	LAMA2/FAM107A/NTRK2/PTGS2/EGFR/CNR1/NLGN1/ARC/S100B/TNF/LILRB2/CCR2/CA2/CX3CR1/NRGN/TYROBP/ROR2/CDK5/ARRB2/TAC1	20	BP
GO:0004896	cytokine receptor activity	15/747	78/16967	1.29167e-06	4.88162e-05	3.85391e-05	IL1R1/LIFR/CCR5/IL7R/IL2RG/CCR2/CSF2RB/CCR7/CCR1/CX3CR1/CCR6/CXCR4/IL2RA/CXCR3/IL2RB	15	MF
GO:0030888	regulation of B cell proliferation	12/773	57/17910	4.53054e-06	5.0993e-05	3.20696e-05	BCL6/CDKN1A/IRS2/NCKAP1L/PTPRC/MNDA/BTK/CD38/FCGR2B/IL7/TYROBP/TFRC	12	BP
GO:0045453	bone resorption	12/773	57/17910	4.53054e-06	5.0993e-05	3.20696e-05	EGFR/PDK4/IL6/RAC2/CSK/SYK/CD38/TNFSF11/CA2/P2RX7/IL7/TFRC	12	BP
GO:0090183	regulation of kidney development	12/773	57/17910	4.53054e-06	5.0993e-05	3.20696e-05	ADIPOQ/MYC/EGR1/SOX9/BMP4/VEGFA/YAP1/LIF/STAT1/GATA3/MMP9/CD24	12	BP
GO:0002407	dendritic cell chemotaxis	8/773	24/17910	4.61307e-06	5.18421e-05	3.26037e-05	CCL5/CCR5/CCR2/CCR7/CCR1/CCR6/CXCR4/CCL19	8	BP
GO:0048708	astrocyte differentiation	14/773	77/17910	4.63926e-06	5.20565e-05	3.27385e-05	EGFR/HES1/LDLR/SOX9/NR1D1/PLP1/ID4/S100B/TNF/LIF/IL6/S100A8/ROR2/TSPAN2	14	BP
GO:0070486	leukocyte aggregation	6/773	12/17910	4.68592e-06	5.24995e-05	3.30171e-05	RAC2/SEMA4D/S100A9/STK10/ZAP70/S100A8	6	BP
GO:0002704	negative regulation of leukocyte mediated immunity	11/773	48/17910	4.7157e-06	5.27524e-05	3.31761e-05	BCL6/PTPN6/PTPRC/IL7R/CR1/CCR2/FCGR2B/LILRB1/ARRB2/XCL1/C4BPB	11	BP
GO:0050918	positive chemotaxis	13/773	67/17910	4.77902e-06	5.33791e-05	3.35703e-05	VEGFD/SMAD3/CX3CL1/FGF2/HMGB2/BMP4/VEGFA/SAA4/CCL5/CORO1A/CXCL10/WNT5A/VEGFC	13	BP
GO:0035270	endocrine system development	18/773	122/17910	4.88805e-06	5.45136e-05	3.42838e-05	SMAD3/FOXO1/FSTL3/BMP5/SLC6A3/ARID5B/HES1/SOX9/WNT11/BMP4/NEUROG3/PITX1/SIX3/GATA6/IL6/WNT5A/MDK/GATA3	18	BP
GO:0048525	negative regulation of viral process	16/773	99/17910	4.91851e-06	5.46708e-05	3.43826e-05	GSN/ZFP36/SLPI/JUN/PTX3/TNF/CCL5/APOBEC3F/OAS1/FCN1/STAT1/TRIM14/ISG20/APOBEC3G/RSAD2/IFIT1	16	BP
GO:0002286	T cell activation involved in immune response	15/773	88/17910	4.92456e-06	5.46708e-05	3.43826e-05	BCL6/IL6/ITGAL/HLA-DMB/CD86/LCP1/LEF1/BATF/MDK/GATA3/FCGR2B/LY9/LILRB1/CCL19/IL18	15	BP
GO:1904894	positive regulation of STAT cascade	15/773	88/17910	4.92456e-06	5.46708e-05	3.43826e-05	SOCS3/HES1/LEP/GHR/CRLF1/TNF/LIF/IL6/CCL5/IL7R/CRLF3/IL15/IL10RA/JAK2/IL18	15	BP
GO:0045935	positive regulation of nucleobase-containing compound metabolic process	112/773	1715/17910	4.96758e-06	5.50649e-05	3.46305e-05	ZBTB16/PCK1/FOSL2/NFIL3/ATF3/MAFF/KLF4/FOXO3/TCF7L2/NPAS2/SMAD3/ZFP36/PPARG/ZEB1/JUNB/MYC/RBPMS/PER1/FOXO1/CX3CL1/FOSB/CCN1/NR4A1/ADIRF/EGR1/FSTL3/BMP5/JUND/SFRP1/GPD1/EGFR/ZFHX3/JUN/BTG2/CEBPD/IER2/NR4A2/ETS2/ARID5B/KAT5/AR/HES1/FGF2/PEG3/SOX9/WNT11/FOXC1/NR1D1/HMGB2/BMP4/ZFP36L2/OSR2/NEUROG3/TOX3/FOXC2/ID4/KLF5/PITX1/SIX3/VEGFA/FOS/FOXO4/EREG/GATA6/YAP1/TNF/LIF/FOSL1/ZIC1/HLF/HOXA9/IL6/IGF2/NFI…	112	BP
GO:0030139	endocytic vesicle	30/773	289/18675	3.74572e-06	5.64412e-05	4.36403e-05	GSN/CDC42EP4/HBEGF/EGFR/APOB/LDLR/TF/HP/DPP4/RAC2/CORO1A/SYK/NCF2/GNLY/CYBA/WNT5A/NCF4/HLA-DPA1/CYBB/FZD2/TLR1/VAMP8/MARCO/ROR2/CEMIP/STXBP2/ARRB2/FMNL1/HLA-DRA/HLA-DRB4	30	CC
GO:0021782	glial cell development	17/773	111/17910	5.32853e-06	5.89765e-05	3.70905e-05	WASF3/GSN/MYOC/NTRK2/EGFR/LDLR/NR1D1/PLP1/ID4/TNF/IL6/S100A8/MDK/ROR2/CDK5/TENM4/TSPAN2	17	BP
GO:0031952	regulation of protein autophosphorylation	10/773	40/17910	5.52285e-06	6.08512e-05	3.82695e-05	ADIPOQ/JUN/TOM1L1/ENPP1/VEGFA/EPHA7/GFRA2/PTPRC/RASSF2/VEGFC	10	BP
GO:0042036	negative regulation of cytokine biosynthetic process	10/773	40/17910	5.52285e-06	6.08512e-05	3.82695e-05	KLF4/ZFP36/INHBB/ELANE/IL6/PTPRC/NMI/TYROBP/LILRB1/LAG3	10	BP
GO:0051281	positive regulation of release of sequestered calcium ion into cytosol	10/773	40/17910	5.52285e-06	6.08512e-05	3.82695e-05	CX3CL1/THY1/CXCL10/CXCL9/P2RY6/APLNR/CXCL11/CD19/CEMIP/XCL1	10	BP
GO:0097191	extrinsic apoptotic signaling pathway	25/773	213/17910	5.65511e-06	6.22147e-05	3.9127e-05	ATF3/FOXO3/TCF7L2/SMAD3/CX3CL1/BMP5/NOL3/SFRP1/SRPX/AR/RB1CC1/HMGB2/BMP4/G0S2/YAP1/TNF/PMAIP1/CD27/PTPRC/TNFSF10/JAK2/P2RX7/IFI27/IL7/MLLT11	25	BP
GO:0071674	mononuclear cell migration	13/773	68/17910	5.67801e-06	6.23728e-05	3.92264e-05	BMP5/DUSP1/TNF/IL6/CCL5/AIF1/CXCL10/CCR2/TNFSF11/CCR1/PLA2G7/MDK/C3AR1	13	BP
GO:0051253	negative regulation of RNA metabolic process	85/773	1214/17910	6.12811e-06	6.72163e-05	4.22725e-05	ZBTB16/FABP4/NFIL3/ATF3/KLF4/FOXO3/BCL6/TCF7L2/SMAD3/ZFP36/PPARG/EDNRB/ZEB1/ADIPOQ/MYC/PER1/FOXO1/FOSB/DCAF1/EGR1/SFRP1/ZFHX3/JUN/BTG2/CEBPD/NR4A2/ETS2/ARID5B/KAT5/AR/HES1/LEP/PEG3/SOX9/WNT11/FOXC1/VLDLR/NR1D1/HMGB2/BMP4/OSR2/CRY2/NEUROG3/ELANE/FOXC2/CRYAB/ID4/KLF5/PITX1/SIX3/VEGFA/EREG/GATA6/YAP1/TNF/MDM4/IGF2/NFIX/RUNX3/RFX5/STAT1/LILRB4/LEF1/MSX2/SEMA4D/IKZF1/WNT5A/CD38/TRIM22/NFE2L3/BCL11A/GA…	85	BP
GO:0060560	developmental growth involved in morphogenesis	25/773	214/17910	6.14721e-06	6.73248e-05	4.23408e-05	SPRY2/MAGI2/MAP1B/SFRP1/OLFM1/IFRD1/SOX9/WNT11/BMP4/COBL/VEGFA/YAP1/EPHA7/AREG/ITGA4/CYFIP2/SEMA4D/WNT5A/SPP1/BCL11A/ARHGAP4/CXCR4/CDK5/PAK1/POSTN	25	BP
GO:0071383	cellular response to steroid hormone stimulus	27/773	242/17910	6.31133e-06	6.9019e-05	4.34062e-05	KLF9/FAM107A/FOXO3/ZFP36/PPARG/PER1/FOXO1/TFPI/NR4A1/SFRP1/EGFR/LMO3/NR4A2/KAT5/AR/ATP1A2/NR1D1/BMP4/ZFP36L2/ASS1/CRY2/DDIT4/YAP1/LEF1/JAK2/ARRB2/PAK1	27	BP
GO:0032635	interleukin-6 production	20/773	149/17910	6.50692e-06	7.10516e-05	4.46846e-05	LPL/CX3CL1/LEP/EREG/TNF/IL6/PTPN6/NCKAP1L/CSK/LILRB2/AIF1/CYBA/WNT5A/MAPK13/SLAMF1/TLR1/P2RX7/TYROBP/ARRB2/IL18	20	BP
GO:0010818	T cell chemotaxis	8/773	25/17910	6.52818e-06	7.11775e-05	4.47638e-05	CXCL13/CCL5/CXCL10/CCR2/WNT5A/CXCL11/CXCR3/XCL1	8	BP
GO:0045639	positive regulation of myeloid cell differentiation	15/773	90/17910	6.55967e-06	7.14145e-05	4.49128e-05	FOXO3/JUN/HMGB2/FOS/TNF/LIF/NCKAP1L/STAT1/LEF1/TNFSF11/CCR1/CA2/TYROBP/ROR2/EVI2B	15	BP
GO:0042267	natural killer cell mediated cytotoxicity	12/773	59/17910	6.62455e-06	7.20137e-05	4.52896e-05	LEP/PTPN6/CORO1A/GZMB/VAV1/SH2D1A/RASGRP1/LILRB1/ARRB2/CRTAM/IL18/LAG3	12	BP
GO:0061448	connective tissue development	27/773	243/17910	6.81602e-06	7.39852e-05	4.65295e-05	ZBTB16/SMAD3/ZEB1/CCN1/EGR1/BMP5/ARID5B/LEP/FGF2/SOX9/WNT11/BMP4/OSR2/FOXC2/ID4/PITX1/SOX5/CRIP1/MSX2/COL1A1/WNT5A/MMP13/MDK/ROR2/TIMP1/COL5A1/FGF9	27	BP
GO:0016032	viral process	63/773	822/17910	6.84843e-06	7.42268e-05	4.66815e-05	GSN/SMAD3/ZFP36/DCAF1/SLPI/EGFR/JUN/PTX3/KAT5/LDLR/PC/EFNB2/RPS4Y1/DPP4/TNF/CCL5/CD247/CCR5/TOP2A/LCK/PSMB9/LAMP3/MICB/SELPLG/APOBEC3F/OAS1/FCN1/MMP1/CD86/LRRC15/STAT1/SYK/NUP210/ITGB7/TRIM14/LEF1/ISG20/HCK/IL2RG/CR1/CCR2/PSMB8/DOCK2/APOBEC3G/CX3CR1/SLAMF1/TRIM22/PSMB10/VAMP8/FCGR2B/CDK1/IFI27/CXCR4/CXADR/CTSB/CD55/CD28/BUB1/TFRC/RSAD2/HLA-DRA/IFIT1/IL2RB	63	BP
GO:0042326	negative regulation of phosphorylation	41/773	454/17910	6.94516e-06	7.51639e-05	4.72708e-05	GADD45A/FABP4/ATF3/SPRY2/KLF4/GADD45B/ADIPOQ/MYC/PER1/FOXO1/PLPP3/SOCS3/SFRP1/JUN/LMO3/DUSP8/GPRC5A/CDKN1A/DUSP1/BMP4/ENPP1/DUSP4/IRS2/DDIT4/LIF/PTPN6/GFRA2/PTPRC/CSK/THY1/RASSF2/SORL1/RHOH/SEMA4D/GMFG/GBP1/P2RX7/FBP1/FOXM1/ARRB2/PKIA	41	BP
GO:0003008	system process	132/773	2118/17910	6.98941e-06	7.55311e-05	4.75017e-05	AGTR1/WASF3/ABLIM1/SPRY2/FAM107A/KLF4/GSN/MYOC/FOXO3/SMAD3/SERPINA3/ADM/PPARG/EDNRB/ADIPOQ/NTRK2/MYH11/FOXO1/LMOD1/CNN1/PTGS2/SORBS1/PLN/NOL3/ADCY2/SLC6A3/HBEGF/EGFR/JUN/BTG2/P2RY2/TMOD1/INHBB/AOC2/AR/ATP1A2/NPY1R/CLDN5/LEP/CORO2B/RAMP2/LDLR/SOX9/PDE9A/SLC6A8/KCNK3/KCNAB1/FOXC1/VLDLR/NPR1/BMP4/CNR1/LHCGR/FXYD1/HSPB6/RBP4/FOXC2/CRYAB/PRKG1/RGS16/SIX3/DES/NLGN1/RETREG1/SCNN1B/PLS1/ARC/FOS/AZGP1/S10…	132	BP
GO:0097696	STAT cascade	20/773	150/17910	7.20972e-06	7.77969e-05	4.89267e-05	SOCS2/SOCS3/HES1/LEP/GHR/CRLF1/TNF/LIF/IL6/CCL5/PTPRC/NMI/STAT1/IL7R/CCR2/CRLF3/IL15/IL10RA/JAK2/IL18	20	BP
GO:0032963	collagen metabolic process	16/773	102/17910	7.31433e-06	7.88094e-05	4.95635e-05	TNS2/PPARG/BMP4/IL6/MMP3/MMP1/COL1A2/CTSS/COL1A1/FAP/MMP13/P2RX7/MMP9/CTSB/ARRB2/COL5A1	16	BP
GO:0003151	outflow tract morphogenesis	14/773	80/17910	7.38859e-06	7.94925e-05	4.9993e-05	TGFBR3/JUN/HES1/NPY1R/CLDN5/WNT11/FOXC1/BMP4/FOXC2/VEGFA/GATA6/MSX2/WNT5A/FZD2	14	BP
GO:0031620	regulation of fever generation	5/773	8/17910	7.42757e-06	7.97945e-05	5.0183e-05	EDNRB/PTGS2/CNR1/TNF/TNFSF11	5	BP
GO:0001913	T cell mediated cytotoxicity	9/773	33/17910	7.51744e-06	8.06416e-05	5.07157e-05	PTPRC/PRF1/IL7R/CTSH/CTSC/P2RX7/FCGR2B/LILRB1/XCL1	9	BP
GO:0050871	positive regulation of B cell activation	13/773	70/17910	7.93439e-06	8.49897e-05	5.34503e-05	BCL6/CDKN1A/IRS2/IL6/NCKAP1L/CD27/PTPRC/SYK/BTK/CD38/IL7/CD28/TFRC	13	BP
GO:0050766	positive regulation of phagocytosis	12/773	60/17910	7.95911e-06	8.50056e-05	5.34603e-05	PPARG/PTX3/TNF/NCKAP1L/PTPRC/C2/IL2RG/CYBA/DOCK2/IL15/FCGR2B/IL2RB	12	BP
GO:2000401	regulation of lymphocyte migration	12/773	60/17910	7.95911e-06	8.50056e-05	5.34603e-05	APOD/CCL20/CXCL13/CCL5/AIF1/CXCL10/ITGA4/CCR2/WNT5A/STK10/CCR6/XCL1	12	BP
GO:0031175	neuron projection development	66/773	879/17910	8.06097e-06	8.5968e-05	5.40655e-05	APOD/LAMA2/MAGI2/KLF4/MYOC/MAP1B/ADM/NTRK2/CX3CL1/SDC4/WEE1/BMP5/SFRP1/OLFM1/IFRD1/EGFR/JUN/BTG2/NR4A2/HES1/PTPRG/SPOCK1/VLDLR/CNR1/EFHD1/NEUROG3/COBL/PRKG1/EFNB2/IRS2/NLGN1/VEGFA/ARC/S100B/EPHA7/AREG/IL6/GFRA2/DOCK10/THY1/LST1/ITGA4/DOK2/CYFIP2/SEMA4D/DPYSL3/WNT5A/S100A9/CD38/FLRT2/CD3E/JAK2/SPP1/MDK/CHN1/BCL11A/GATA3/CDC20/ARHGAP4/CXCR4/CDK5/PAK1/POSTN/EZH2/CDH11/TSPAN2	66	BP
GO:0002831	regulation of response to biotic stimulus	19/773	139/17910	8.43281e-06	8.98027e-05	5.64771e-05	CX3CL1/SASH1/MICB/APOBEC3F/AIM2/STAT1/CXCL6/LY86/CYBA/APOBEC3G/IL15/LY96/CD180/LILRB1/CD55/CRTAM/IL2RA/BIRC3/IFIT1	19	BP
GO:0045936	negative regulation of phosphate metabolic process	48/773	572/17910	8.64661e-06	9.19456e-05	5.78248e-05	GADD45A/FABP4/ATF3/SPRY2/KLF4/GADD45B/PPP1R15A/ADIPOQ/MYC/PER1/FOXO1/PLPP3/SOCS3/SFRP1/JUN/LMO3/DUSP8/GPRC5A/CDKN1A/DUSP1/BMP4/CRY2/ENPP1/DUSP4/IRS2/DDIT4/TNF/LIF/PPP1R1A/PTPN6/NCKAP1L/PLEK/GFRA2/PTPRC/CSK/THY1/RASSF2/SORL1/RHOH/PPP1R16B/SEMA4D/GMFG/GBP1/P2RX7/FBP1/FOXM1/ARRB2/PKIA	48	BP
GO:0002440	production of molecular mediator of immune response	23/773	191/17910	8.67463e-06	9.2005e-05	5.78622e-05	BCL6/IL1R1/ELANE/RBP4/TNF/IL6/PTPRC/IL7R/CCR2/WNT5A/BTK/BATF/CCR6/GATA3/FCGR2B/LILRB1/CD55/CD28/IL18/TFRC/RSAD2/CD40LG/XCL1	23	BP
GO:2000696	regulation of epithelial cell differentiation involved in kidney development	7/773	19/17910	8.67734e-06	9.2005e-05	5.78622e-05	ADIPOQ/YAP1/LIF/STAT1/GATA3/MMP9/CD24	7	BP
GO:0002712	regulation of B cell mediated immunity	11/773	51/17910	8.83166e-06	9.29675e-05	5.84675e-05	BCL6/TNF/PTPN6/PTPRC/CR1/BTK/FCGR2B/CD28/TFRC/XCL1/C4BPB	11	BP
GO:0002889	regulation of immunoglobulin mediated immune response	11/773	51/17910	8.83166e-06	9.29675e-05	5.84675e-05	BCL6/TNF/PTPN6/PTPRC/CR1/BTK/FCGR2B/CD28/TFRC/XCL1/C4BPB	11	BP
GO:0045599	negative regulation of fat cell differentiation	11/773	51/17910	8.83166e-06	9.29675e-05	5.84675e-05	SMAD3/ADIPOQ/FOXO1/ZFP36L2/ENPP1/ID4/TNF/IL6/MSX2/WNT5A/GATA3	11	BP
GO:0070228	regulation of lymphocyte apoptotic process	11/773	51/17910	8.83166e-06	9.29675e-05	5.84675e-05	BCL6/BMP4/IRS2/CCL5/CD27/IL7R/WNT5A/BTK/IDO1/P2RX7/CD3G	11	BP
GO:0072132	mesenchyme morphogenesis	11/773	51/17910	8.83166e-06	9.29675e-05	5.84675e-05	SMAD3/MYC/BMP5/SOX9/WNT11/FOXC1/FOXC2/ACTG2/MDM4/MSX2/WNT5A	11	BP
GO:0032731	positive regulation of interleukin-1 beta production	10/773	42/17910	8.86532e-06	9.31877e-05	5.8606e-05	SMAD3/LPL/EGR1/AIM2/CASP1/WNT5A/JAK2/P2RX7/TYROBP/CCL19	10	BP
GO:0007417	central nervous system development	69/773	935/17910	8.90436e-06	9.33451e-05	5.8705e-05	ZBTB16/WASF3/APOD/TIMP4/GSN/FOXO3/NPAS2/PPARG/ZEB1/DAAM2/NTRK2/BMP5/SFRP1/SLC6A3/EGFR/BTG2/NR4A2/HES1/LEP/PTPRG/LDLR/SOX9/SPOCK1/KCNK3/KCNAB1/FOXC1/VLDLR/NR1D1/BMP4/PLP1/NEUROG3/PRKG1/ID4/IRS2/PITX1/SIX3/S100B/EMX2/DDIT4/TNF/LIF/EPHA7/ZIC1/IL6/CSK/AIF1/ARPC5/WNT5A/CX3CR1/CD3E/S100A8/NRGN/BCL2A1/COL3A1/MDK/FCGR2B/CXCR4/TYROBP/ROR2/CDK5/ATXN1/ARRB2/PLXDC1/FGF9/PAK1/TENM4/EZH2/CDH11/TSPAN2	69	BP
GO:0061138	morphogenesis of a branching epithelium	22/773	178/17910	8.90581e-06	9.33451e-05	5.8705e-05	SPRY2/ADM/MYC/SOCS3/SFRP1/AR/FGF2/SOX9/SEMA3E/GPC3/BMP4/FOXC2/VEGFA/YAP1/TNF/AREG/MSX2/CTSH/WNT5A/MDK/SPINT2/PAK1	22	BP
GO:0010563	negative regulation of phosphorus metabolic process	48/773	573/17910	9.05715e-06	9.47955e-05	5.96172e-05	GADD45A/FABP4/ATF3/SPRY2/KLF4/GADD45B/PPP1R15A/ADIPOQ/MYC/PER1/FOXO1/PLPP3/SOCS3/SFRP1/JUN/LMO3/DUSP8/GPRC5A/CDKN1A/DUSP1/BMP4/CRY2/ENPP1/DUSP4/IRS2/DDIT4/TNF/LIF/PPP1R1A/PTPN6/NCKAP1L/PLEK/GFRA2/PTPRC/CSK/THY1/RASSF2/SORL1/RHOH/PPP1R16B/SEMA4D/GMFG/GBP1/P2RX7/FBP1/FOXM1/ARRB2/PKIA	48	BP
GO:0031670	cellular response to nutrient	13/773	71/17910	9.33398e-06	9.75534e-05	6.13516e-05	PPARG/LPL/PTGS2/SFRP1/P2RY2/LEP/COL1A1/CYBA/CYBB/IL15/BCL11A/P2RX7/POSTN	13	BP
GO:0007259	JAK-STAT cascade	19/773	140/17910	9.37013e-06	9.77915e-05	6.15014e-05	SOCS2/SOCS3/HES1/LEP/GHR/CRLF1/TNF/LIF/IL6/CCL5/PTPRC/NMI/STAT1/CCR2/CRLF3/IL15/IL10RA/JAK2/IL18	19	BP
GO:0002709	regulation of T cell mediated immunity	12/773	61/17910	9.52359e-06	9.92516e-05	6.24196e-05	IL1R1/IL6/PTPRC/IL7R/CCR2/GATA3/P2RX7/FCGR2B/LILRB1/IL18/RSAD2/XCL1	12	BP
GO:0031224	intrinsic component of membrane	260/773	4976/18675	6.77233e-06	9.9779e-05	7.71491e-05	MAOA/C6/AGTR1/TGFBR3/EDNRB/SLC19A2/NTRK2/IL1R1/CX3CL1/SDC4/TFPI/CDH19/PIGA/SCD/C7/AOC3/SORBS1/DIO3/PLN/FADS1/ITGA7/ADCY2/TMEM47/ABCA8/STBD1/SLC6A3/HBEGF/PNPLA2/ATP9A/FADS3/P2RY2/GPRC5A/GGT5/ATP1A2/GRAMD1B/NPY1R/CLDN5/SLC16A7/PTPRG/RAMP2/LDLR/AQP7/SLC6A8/TNFSF9/KCNAB1/GPC3/VLDLR/NPR1/CNR1/GHR/IER3/LHCGR/PLP1/FXYD1/AGPAT2/ADGRG2/GJA4/ENPP1/LIFR/EFNB2/PEMT/GABRA2/RGS16/TPO/TENM1/NLGN1/RETREG1/SCNN1B…	260	CC
GO:2001233	regulation of apoptotic signaling pathway	37/773	397/17910	9.61675e-06	0.00010008	6.29405e-05	ATF3/GSN/TCF7L2/SMAD3/CX3CL1/PTGS2/BMP5/NOL3/SFRP1/SRPX/CTH/NR4A2/INHBB/AR/RB1CC1/HMGB2/BMP4/G0S2/MAPK8/YAP1/TNF/PMAIP1/LCK/PTPRC/GZMB/CTSH/CTSC/S100A9/TNFSF10/CX3CR1/S100A8/JAK2/IL7/MMP9/MLLT11/ARRB2/VNN1	37	BP
GO:0030662	coated vesicle membrane	21/773	169/18675	6.95657e-06	0.000100265	7.75252e-05	HBEGF/EGFR/APOB/LDLR/TF/EREG/BTC/AREG/CD3D/IL7R/WNT5A/HLA-DPA1/FZD2/NRGN/VAMP8/CD3G/ROR2/CEMIP/TFRC/HLA-DRA/HLA-DRB4	21	CC
GO:0044403	symbiont process	66/773	884/17910	9.68519e-06	0.000100649	6.32984e-05	GSN/SMAD3/ZFP36/DCAF1/SLPI/EGFR/JUN/INHBB/PTX3/KAT5/LDLR/PC/ELANE/EFNB2/RPS4Y1/DPP4/TNF/CCL5/CD247/CCR5/TOP2A/LCK/PSMB9/LAMP3/MICB/SELPLG/APOBEC3F/OAS1/FCN1/MMP1/CD86/LRRC15/STAT1/CXCL6/SYK/NUP210/ITGB7/TRIM14/LEF1/ISG20/HCK/IL2RG/CR1/CCR2/PSMB8/DOCK2/APOBEC3G/CX3CR1/SLAMF1/TRIM22/PSMB10/VAMP8/FCGR2B/CDK1/IFI27/CXCR4/CXADR/CTSB/CD55/CD28/BUB1/TFRC/RSAD2/HLA-DRA/IFIT1/IL2RB	66	BP
GO:2000403	positive regulation of lymphocyte migration	9/773	34/17910	9.83462e-06	0.000102057	6.41838e-05	CCL20/CXCL13/CCL5/AIF1/CXCL10/ITGA4/CCR2/WNT5A/XCL1	9	BP
GO:0032611	interleukin-1 beta production	15/773	93/17910	9.9216e-06	0.000102668	6.45683e-05	SMAD3/LPL/CX3CL1/EGR1/AIM2/CASP1/WNT5A/CCR7/CX3CR1/JAK2/CD33/P2RX7/TYROBP/ARRB2/CCL19	15	BP
GO:0048010	vascular endothelial growth factor receptor signaling pathway	15/773	93/17910	9.9216e-06	0.000102668	6.45683e-05	VEGFD/FOXC1/FOXC2/VEGFA/NCKAP1L/VAV1/NCF2/CYFIP2/CYBA/NCF4/PRKCB/CYBB/SH2D2A/VEGFC/FGF9	15	BP
GO:0019882	antigen processing and presentation	25/773	220/17910	1.0014e-05	0.000103332	6.49858e-05	HLA-DOB/PSMB9/HLA-DMB/LILRB2/HLA-DMA/CD8A/CTSS/NCF2/CYBA/CTSH/NCF4/PSMB8/CCR7/HLA-DPA1/CYBB/PSME2/KIF11/PSMB10/VAMP8/FCGR2B/CCL19/HLA-DRA/LAG3/HLA-DRB4/KIF23	25	BP
GO:0031669	cellular response to nutrient levels	25/773	220/17910	1.0014e-05	0.000103332	6.49858e-05	PCK1/ATF3/FAM107A/PPARG/LPL/FOXO1/PTGS2/SFRP1/FADS1/JUN/P2RY2/INHBB/CDKN1A/LEP/PDK4/MAPK8/PMAIP1/UCP2/COL1A1/CYBA/CYBB/IL15/BCL11A/P2RX7/POSTN	25	BP
GO:0035580	specific granule lumen	12/773	62/18675	7.46288e-06	0.000105274	8.1398e-05	SLPI/PTX3/ELANE/HP/OLFM4/PTPN6/DOCK2/CFP/QPCT/GGH/LYZ/CXCL1	12	CC
GO:0030308	negative regulation of cell growth	21/773	167/17910	1.08299e-05	0.000111409	7.00654e-05	BCL6/SMAD3/PPARG/TSPYL2/SFRP1/IFRD1/CDKN1A/ING1/WNT11/NPR1/ENPP1/CRYAB/EPHA7/WNT5A/CRLF3/SPP1/BCL11A/ARHGAP4/FBP1/CDK5/PAK1	21	BP
GO:0048469	cell maturation	21/773	167/17910	1.08299e-05	0.000111409	7.00654e-05	MYOC/FOXO3/PPARG/EDNRB/CX3CL1/NR4A2/CDKN1A/HES1/ANG/RND1/SIX3/VEGFA/EREG/IRX5/DAZL/BTK/IL15/CCR6/BCL11A/GATA3/CCL19	21	BP
GO:1904892	regulation of STAT cascade	18/773	129/17910	1.08424e-05	0.000111409	7.00654e-05	SOCS2/SOCS3/HES1/LEP/GHR/CRLF1/TNF/LIF/IL6/CCL5/PTPRC/IL7R/CRLF3/IL15/IL10RA/JAK2/CDK5/IL18	18	BP
GO:0001933	negative regulation of protein phosphorylation	38/773	415/17910	1.09569e-05	0.000112427	7.07057e-05	GADD45A/FABP4/ATF3/SPRY2/KLF4/GADD45B/ADIPOQ/MYC/PER1/FOXO1/PLPP3/SOCS3/SFRP1/JUN/LMO3/DUSP8/GPRC5A/CDKN1A/DUSP1/BMP4/ENPP1/DUSP4/DDIT4/LIF/PTPN6/GFRA2/PTPRC/CSK/THY1/RASSF2/SORL1/SEMA4D/GMFG/GBP1/P2RX7/FOXM1/ARRB2/PKIA	38	BP
GO:0014066	regulation of phosphatidylinositol 3-kinase signaling	17/773	117/17910	1.0978e-05	0.000112486	7.07429e-05	KLF4/MYOC/NTRK2/EGFR/LEP/SOX9/IER3/IRS2/TNF/PTPN6/CCL5/PPP1R16B/SEMA4D/RASGRP1/JAK2/CD28/IL18	17	BP
GO:0010883	regulation of lipid storage	10/773	43/17910	1.11087e-05	0.000113666	7.14848e-05	PPARG/LPL/ACACB/PNPLA2/APOB/LEP/ABHD5/TNF/IL6/APOC4	10	BP
GO:0031099	regeneration	23/773	194/17910	1.12349e-05	0.000114797	7.21959e-05	APOD/KLF4/TGFBR3/GSN/MAP1B/ADM/PPARG/IFRD1/EGFR/JUN/CDKN1A/KLF5/YAP1/SGCA/UCP2/THY1/LCP1/JAK2/SPP1/MDK/CDK1/POSTN/EZH2	23	BP
GO:0045778	positive regulation of ossification	15/773	94/17910	1.13419e-05	0.000115728	7.27818e-05	ZBTB16/SMAD3/CCN1/DDR2/JUND/CEBPD/BMP4/OSR2/ID4/GPM6B/IL6/MSX2/WNT5A/P2RX7/TAC1	15	BP
GO:0072006	nephron development	19/773	142/17910	1.15307e-05	0.000117491	7.38905e-05	MAGI2/ADIPOQ/MYC/EGR1/NID1/HES1/FGF2/SOX9/WNT11/GPC3/FOXC1/BMP4/FOXC2/VEGFA/YAP1/LIF/STAT1/GATA3/CD24	19	BP
GO:0071695	anatomical structure maturation	20/773	155/17910	1.18619e-05	0.000120697	7.5907e-05	MYOC/FOXO3/EDNRB/CX3CL1/NR4A2/CDKN1A/LEP/ANG/RND1/SIX3/EREG/IRX5/MSX2/SEMA4D/DAZL/WNT5A/CX3CR1/BCL11A/GATA3/LYL1	20	BP
GO:0005773	vacuole	56/773	737/18675	8.84482e-06	0.000122169	9.44611e-05	GABARAPL1/SERPINA3/AKR1B10/SDC4/SRPX/TOM1L1/APOB/RB1CC1/PEG3/RAMP2/LDLR/GPC3/VLDLR/ASS1/ELANE/ENPP1/CP/DPP4/GPC5/TSPAN1/HLA-DOB/SDC1/LAMP3/HLA-DMB/MNDA/HLA-DMA/ARHGAP45/ACP2/PRF1/CTSS/CST7/SDC3/HCK/NCF2/GNLY/SRGN/CTSH/CTSC/NCF4/BTK/AGA/LAT/HLA-DPA1/RASGRP1/VAMP8/GGH/LYZ/CXCR4/CTSB/C3AR1/STXBP2/HLA-DRA/RNASE6/HLA-DRB4/OMD/VNN1	56	CC
GO:0036336	dendritic cell migration	8/773	27/17910	1.24094e-05	0.000125744	7.90805e-05	CCL5/CCR5/CCR2/CCR7/CCR1/CCR6/CXCR4/CCL19	8	BP
GO:0046640	regulation of alpha-beta T cell proliferation	8/773	27/17910	1.24094e-05	0.000125744	7.90805e-05	PTPRC/CCR2/ZAP70/CD3E/CD55/CD28/IL18/XCL1	8	BP
GO:1902624	positive regulation of neutrophil migration	8/773	27/17910	1.24094e-05	0.000125744	7.90805e-05	IL1R1/RAC2/NCKAP1L/CCR7/MDK/C3AR1/CCL19/XCL1	8	BP
GO:0055123	digestive system development	19/773	143/17910	1.27705e-05	0.000129224	8.12692e-05	SMAD3/EDNRB/SFRP1/EGFR/CDKN1A/HES1/WNT11/BMP4/ASS1/COBL/KLF5/GATA6/TNF/IGF2/WNT5A/COL3A1/TCF7/FGF9/PRDM1	19	BP
GO:0033630	positive regulation of cell adhesion mediated by integrin	7/773	20/17910	1.28535e-05	0.000129884	8.16847e-05	FOXC2/PTPN6/CXCL13/CCL5/NCKAP1L/SYK/CD3E	7	BP
GO:0045927	positive regulation of growth	28/773	266/17910	1.29141e-05	0.000130316	8.19564e-05	TGFBR3/MAP1B/DIO3/ACACB/SFRP1/SLC6A3/HBEGF/EGFR/LEP/FGF2/GHR/VEGFA/PLS1/GATA6/YAP1/IGF2/LEF1/SEMA4D/CYBA/S100A9/CD38/S100A8/CDK1/IL7/CXCR4/FGF9/PAK1/MTM1	28	BP
GO:0033273	response to vitamin	15/773	95/17910	1.29397e-05	0.000130395	8.20057e-05	GSN/MAP1B/PPARG/PTGS2/SFRP1/EGFR/LEP/PEMT/CXCL10/KYNU/COL1A1/IL15/SPP1/ALPL/POSTN	15	BP
GO:0022408	negative regulation of cell-cell adhesion	21/773	169/17910	1.30317e-05	0.000131141	8.24751e-05	KLF4/BCL6/ADIPOQ/SDC4/BMP4/ASS1/PRKG1/CCL25/GNRH1/PTPN6/LILRB2/RUNX3/IDO1/JAK2/MDK/SPINT2/FCGR2B/LILRB1/IL2RA/XCL1/LAG3	21	BP
GO:0060070	canonical Wnt signaling pathway	31/773	311/17910	1.35805e-05	0.000136477	8.58305e-05	KLF4/FOXO3/TCF7L2/SMAD3/DAAM2/FOXO1/PLPP3/IGFBP6/EGR1/SFRP1/EGFR/NR4A2/SOX9/WNT11/GPC3/YAP1/SDC1/PSMB9/LEF1/COL1A1/WNT5A/PSMB8/PSME2/FZD2/PSMB10/MDK/GATA3/TCF7/ROR2/FGF9/SFRP4	31	BP
GO:0046777	protein autophosphorylation	24/773	210/17910	1.36179e-05	0.000136665	8.59489e-05	ADIPOQ/NTRK2/DDR2/EGFR/JUN/TOM1L1/ENPP1/VEGFA/EPHA7/GFRA2/PTPRC/CSK/THY1/RASSF2/SYK/HCK/STK10/ZAP70/MAP4K1/JAK2/VEGFC/CDK5/MELK/PAK1	24	BP
GO:0032459	regulation of protein oligomerization	10/773	44/17910	1.38247e-05	0.000138361	8.70154e-05	PEX5/CRYAB/PMAIP1/JCHAIN/MMP3/MMP1/AIM2/SORL1/TCL1A/CLDN7	10	BP
GO:0035850	epithelial cell differentiation involved in kidney development	10/773	44/17910	1.38247e-05	0.000138361	8.70154e-05	MAGI2/ADIPOQ/BMP4/FOXC2/YAP1/LIF/STAT1/GATA3/MMP9/CD24	10	BP
GO:1903169	regulation of calcium ion transmembrane transport	19/773	144/17910	1.41286e-05	0.000140905	8.86153e-05	RRAD/CX3CL1/PLN/ATP1A2/GEM/CASQ2/PTPN6/CORO1A/THY1/PLCG2/CXCL10/CXCL9/P2RY6/CYBA/APLNR/CXCL11/CD19/CEMIP/XCL1	19	BP
GO:0042033	chemokine biosynthetic process	6/773	14/17910	1.41367e-05	0.000140905	8.86153e-05	EGR1/ELANE/TNF/IL6/WNT5A/IL18	6	BP
GO:0050755	chemokine metabolic process	6/773	14/17910	1.41367e-05	0.000140905	8.86153e-05	EGR1/ELANE/TNF/IL6/WNT5A/IL18	6	BP
GO:0032652	regulation of interleukin-1 production	15/773	96/17910	1.47339e-05	0.000146658	9.22334e-05	SMAD3/LPL/CX3CL1/EGR1/AIM2/CASP1/WNT5A/CCR7/CX3CR1/JAK2/CD33/P2RX7/TYROBP/ARRB2/CCL19	15	BP
GO:0048565	digestive tract development	18/773	132/17910	1.49669e-05	0.000148774	9.35644e-05	SMAD3/EDNRB/SFRP1/EGFR/CDKN1A/HES1/WNT11/BMP4/ASS1/COBL/KLF5/GATA6/TNF/WNT5A/COL3A1/TCF7/FGF9/PRDM1	18	BP
GO:0009790	embryo development	70/773	968/17910	1.50305e-05	0.000149204	9.38348e-05	ZBTB16/C6/LAMA2/MAFF/SPRY2/KLF4/SMAD3/ADM/ZEB1/ADIPOQ/JUNB/SDC4/CCN1/LAMA3/SOCS3/BMP5/SFRP1/ITGA7/EGFR/ETS2/AR/APOB/HES1/FGF2/SOX9/WNT11/SLC6A8/GPC3/FOXC1/BMP4/OSR2/RBP4/FOXC2/COBL/PEMT/PITX1/TPO/SIX3/VEGFA/GATA6/YAP1/TNF/LIF/IRX5/FOSL1/ZIC1/HOXA9/IGF2/TOP2A/ITGB2/ITGA4/MSX2/COL1A1/WNT5A/COL5A2/APLNR/FZD2/GATA3/VEGFC/SPINT2/CCNB2/CDK1/TCF7/MMP9/GINS1/ROR2/COL5A1/FGF9/TENM4/PRDM1	70	BP
GO:0032102	negative regulation of response to external stimulus	33/773	343/17910	1.51122e-05	0.000149812	9.4217e-05	APOD/KLF4/SMAD3/PPARG/ADIPOQ/CX3CL1/TFPI/SOCS3/SLC6A3/CDKN1A/LEP/FGF2/LDLR/DUSP1/NR1D1/ELANE/PRKG1/TSPAN8/CXCL13/PTPRC/MICB/ADCY7/AIF1/CST7/WNT5A/FAP/SPP1/MDK/GATA3/FCGR2B/IL2RA/TNFAIP6/GPR18	33	BP
GO:0046427	positive regulation of JAK-STAT cascade	14/773	85/17910	1.52458e-05	0.000150931	9.49212e-05	SOCS3/HES1/LEP/GHR/CRLF1/TNF/LIF/IL6/CCL5/CRLF3/IL15/IL10RA/JAK2/IL18	14	BP
GO:0046425	regulation of JAK-STAT cascade	17/773	120/17910	1.54494e-05	0.00015274	9.60588e-05	SOCS2/SOCS3/HES1/LEP/GHR/CRLF1/TNF/LIF/IL6/CCL5/PTPRC/CRLF3/IL15/IL10RA/JAK2/CDK5/IL18	17	BP
GO:0002763	positive regulation of myeloid leukocyte differentiation	11/773	54/17910	1.57735e-05	0.000155315	9.76782e-05	JUN/FOS/TNF/LIF/LEF1/TNFSF11/CCR1/CA2/TYROBP/ROR2/EVI2B	11	BP
GO:0032663	regulation of interleukin-2 production	11/773	54/17910	1.57735e-05	0.000155315	9.76782e-05	ZFP36/KAT5/PTPRC/CD86/CCR2/GBP1/CD3E/GATA3/CD28/XCL1/LAG3	11	BP
GO:0061005	cell differentiation involved in kidney development	11/773	54/17910	1.57735e-05	0.000155315	9.76782e-05	MAGI2/ADIPOQ/HES1/BMP4/FOXC2/YAP1/LIF/STAT1/GATA3/MMP9/CD24	11	BP
GO:0019915	lipid storage	12/773	64/17910	1.59443e-05	0.000156575	9.84705e-05	PPARG/LPL/ACACB/PNPLA2/APOB/LEP/ABHD5/PLIN2/ENPP1/TNF/IL6/APOC4	12	BP
GO:0071230	cellular response to amino acid stimulus	12/773	64/17910	1.59443e-05	0.000156575	9.84705e-05	ZEB1/NTRK2/EGFR/ASS1/TNF/COL1A2/COL1A1/CYBA/COL5A2/CYBB/COL3A1/BCL11A	12	BP
GO:0048340	paraxial mesoderm morphogenesis	5/773	9/17910	1.61165e-05	0.000158054	9.94006e-05	SMAD3/WNT11/FOXC1/FOXC2/WNT5A	5	BP
GO:0031580	membrane raft distribution	4/773	5/17910	1.663e-05	0.000162436	0.000102157	GSN/CD2/PTPRC/DOCK2	4	BP
GO:1900019	regulation of protein kinase C activity	4/773	5/17910	1.663e-05	0.000162436	0.000102157	EGFR/WNT5A/ROR2/CEMIP	4	BP
GO:1900020	positive regulation of protein kinase C activity	4/773	5/17910	1.663e-05	0.000162436	0.000102157	EGFR/WNT5A/ROR2/CEMIP	4	BP
GO:0045577	regulation of B cell differentiation	8/773	28/17910	1.67191e-05	0.00016309	0.000102568	SFRP1/ZFP36L2/PTPN6/NCKAP1L/CD27/SYK/BTK/IL7	8	BP
GO:0062012	regulation of small molecule metabolic process	39/773	439/17910	1.69e-05	0.000164634	0.000103539	ADM/PPARG/ADIPOQ/FOXO1/SCD/EGR1/PTGS2/SORBS1/ACACB/BMP5/GPD1/FASN/DHCR7/APOB/LEP/LDLR/NR1D1/CNR1/LHCGR/ACADL/ENPP1/PDK4/IRS2/DDIT4/TNF/PMAIP1/IGFBP5/IGF2/PLEK/PSMB9/NUP210/P2RY6/PSMB8/PSME2/ME2/PSMB10/P2RX7/CDK1/FBP1	39	BP
GO:0038093	Fc receptor signaling pathway	26/773	241/17910	1.69658e-05	0.000165055	0.000103804	JUN/MAPK8/FOS/CD247/NCKAP1L/PSMB9/PTPRC/PLCG2/SYK/VAV1/ITK/HCK/CYFIP2/ARPC5/BTK/LCP2/PSMB8/LAT/FCGR3A/PSME2/FCGR2A/PSMB10/FCGR2B/CD3G/PAK1/MAP3K1	26	BP
GO:0033628	regulation of cell adhesion mediated by integrin	10/773	45/17910	1.70934e-05	0.000166076	0.000104445	FOXC2/DPP4/PDE3B/PTPN6/CXCL13/CCL5/NCKAP1L/SYK/LPXN/CD3E	10	BP
GO:1903038	negative regulation of leukocyte cell-cell adhesion	17/773	121/17910	1.72656e-05	0.000167526	0.000105358	KLF4/BCL6/SDC4/BMP4/ASS1/CCL25/GNRH1/PTPN6/LILRB2/RUNX3/IDO1/MDK/FCGR2B/LILRB1/IL2RA/XCL1/LAG3	17	BP
GO:0051145	smooth muscle cell differentiation	13/773	75/17910	1.73469e-05	0.000168093	0.000105714	ADM/EDNRB/ZEB1/CTH/HES1/RAMP2/SOX9/BMP4/VEGFA/FOXO4/EREG/GATA6/FGF9	13	BP
GO:0045934	negative regulation of nucleobase-containing compound metabolic process	90/773	1342/17910	1.74335e-05	0.000168708	0.000106101	ZBTB16/FABP4/NFIL3/ATF3/KLF4/FOXO3/BCL6/TCF7L2/SMAD3/ZFP36/PPARG/TSPYL2/EDNRB/ZEB1/ADIPOQ/MYC/PER1/FOXO1/FOSB/DCAF1/EGR1/SFRP1/ZFHX3/JUN/BTG2/CEBPD/NR4A2/ETS2/ARID5B/KAT5/AR/HES1/LEP/PEG3/SOX9/WNT11/DUSP1/FOXC1/VLDLR/NR1D1/HMGB2/BMP4/OSR2/CRY2/NEUROG3/ELANE/FOXC2/CRYAB/ID4/KLF5/PITX1/SIX3/VEGFA/EREG/GATA6/DDIT4/YAP1/TNF/MDM4/IGF2/NFIX/RUNX3/RFX5/STAT1/GZMA/LILRB4/LEF1/MSX2/SEMA4D/IKZF1/WNT5A/CD38…	90	BP
GO:0033138	positive regulation of peptidyl-serine phosphorylation	14/773	86/17910	1.7498e-05	0.000169109	0.000106353	SPRY2/NTRK2/PTGS2/EGFR/TENM1/VEGFA/TNF/LIF/IL6/WNT5A/TCL1A/CREBL2/ARRB2/PAK1	14	BP
GO:0044262	cellular carbohydrate metabolic process	27/773	256/17910	1.7717e-05	0.000170999	0.000107542	PCK1/ADIPOQ/FOXO1/SORBS1/ACACB/STBD1/GBE1/LEP/HAS1/NR1D1/LHCGR/ENPP1/PDK4/IRS2/PPP1R3C/PHKA1/DDIT4/GYG2/PMAIP1/IGFBP5/PPP1R1A/IGF2/PLEK/HK3/P2RY6/AOAH/FBP1	27	BP
GO:0051129	negative regulation of cellular component organization	53/773	673/17910	1.78554e-05	0.000172108	0.000108239	APOD/SPRY2/FAM107A/GSN/MYOC/MAP1B/ADIPOQ/LMOD1/NOL3/IFRD1/TMOD1/TOM1L1/AR/PTPRG/CORO2B/LDLR/PEX5/SPOCK1/DUSP1/BMP4/CRYAB/EFNB2/NLGN1/DPP4/TNF/LIF/EPHA7/TOP2A/CSK/CORO1A/LILRB2/THY1/CXCL10/NDC80/SORL1/DPYSL3/WNT5A/CD38/GBP1/FAP/SPP1/CAPG/BCL11A/FCGR2B/CDC20/ARHGAP4/LILRB1/CDK5/CLDN7/ARRB2/SPI1/POSTN/MTM1	53	BP
GO:2000113	negative regulation of cellular macromolecule biosynthetic process	90/773	1343/17910	1.79361e-05	0.000172658	0.000108585	ZBTB16/FABP4/NFIL3/ATF3/KLF4/FOXO3/BCL6/TCF7L2/SMAD3/ZFP36/PPARG/TSPYL2/EDNRB/ZEB1/ADIPOQ/MYC/PER1/FOXO1/FOSB/DCAF1/EGR1/SFRP1/HBEGF/ZFHX3/JUN/BTG2/CEBPD/NR4A2/ETS2/ARID5B/KAT5/AR/HES1/LEP/ANG/PEG3/SOX9/WNT11/DUSP1/FOXC1/VLDLR/NR1D1/HMGB2/BMP4/ZFP36L2/OSR2/CRY2/NEUROG3/ELANE/ENPP1/FOXC2/CRYAB/ID4/KLF5/PITX1/SIX3/VEGFA/EREG/GATA6/TNF/MDM4/IGFBP5/IGF2/NFIX/RUNX3/RFX5/STAT1/LILRB4/LEF1/MSX2/SEMA4D/I…	90	BP
GO:0043269	regulation of ion transport	51/773	639/17910	1.80013e-05	0.000173058	0.000108837	RRAD/PER1/CX3CL1/PTGS2/GLRX/PLN/ATP1A2/LEP/GEM/KCNAB1/CNR1/CRY2/FXYD1/TF/IRS2/NLGN1/CASQ2/GPM6B/CLIC5/PTPN6/CCL5/CORO1A/LILRB2/THY1/PLCG2/CXCL10/CXCL9/P2RX5/SYK/CTSS/P2RY6/CYBA/CCR2/TNFSF11/APLNR/CCR1/CA2/CYBB/CXCL11/VAMP8/CD33/P2RX7/MMP9/CXCR4/CD19/LILRB1/CEMIP/ARRB2/SCN9A/SFRP4/XCL1	51	BP
GO:0007254	JNK cascade	23/773	200/17910	1.85031e-05	0.000177649	0.000111724	GADD45A/GADD45B/PER1/SFRP1/EGFR/SASH1/RB1CC1/MAPK8/TNF/CD27/RASSF2/SYK/WNT5A/TNFSF11/CCR7/RASGRP1/MAP4K1/SLAMF1/FCGR2B/ROR2/CCL19/PAK1/CD40LG	23	BP
GO:0035743	CD4-positive, alpha-beta T cell cytokine production	7/773	21/17910	1.8564e-05	0.000178001	0.000111945	IL1R1/IL6/GATA3/CD55/IL18/RSAD2/XCL1	7	BP
GO:0031663	lipopolysaccharide-mediated signaling pathway	11/773	55/17910	1.89564e-05	0.000181525	0.000114161	CX3CL1/SASH1/TNF/CCL5/CD6/LY86/HCK/LY96/CD180/CD55/IL18	11	BP
GO:0002673	regulation of acute inflammatory response	20/773	160/17910	1.90601e-05	0.000182042	0.000114486	C6/PPARG/EDNRB/C7/PTGS2/CNR1/TNF/IL6/C2/CR1/BTK/TNFSF11/CCR7/CFP/FCGR2B/CD19/C3AR1/CD55/C4BPB/TAC1	20	BP
GO:0046661	male sex differentiation	20/773	160/17910	1.90601e-05	0.000182042	0.000114486	RHOBTB3/FSTL3/BMP5/SFRP1/ARID5B/AR/SOX9/HMGB2/LHCGR/GATA6/HSD17B3/HOXA9/SDC1/PRDX4/WNT5A/TNFSF10/GATA3/ROR2/NUDT1/FGF9	20	BP
GO:0010811	positive regulation of cell-substrate adhesion	16/773	110/17910	1.95222e-05	0.000186212	0.000117109	MYOC/SMAD3/CX3CL1/SDC4/CCN1/SFRP1/NID1/VEGFA/CCL25/OLFM4/THY1/SPOCK2/CCR7/CD3E/JAK2/MDK	16	BP
GO:0035976	transcription factor AP-1 complex	4/773	5/18675	1.40883e-05	0.000190623	0.00014739	JUNB/JUND/JUN/FOS	4	CC
GO:0034358	plasma lipoprotein particle	9/773	37/18675	1.49102e-05	0.000193833	0.000149871	LPL/APOB/LDLR/VLDLR/SAA4/SORL1/PLA2G7/APOL1/APOC4	9	CC
GO:1990777	lipoprotein particle	9/773	37/18675	1.49102e-05	0.000193833	0.000149871	LPL/APOB/LDLR/VLDLR/SAA4/SORL1/PLA2G7/APOL1/APOC4	9	CC
GO:2000241	regulation of reproductive process	18/773	135/17910	2.04418e-05	0.00019473	0.000122466	EDNRB/SFRP1/INHBB/AR/SOX9/DUSP1/BMP4/CNR1/LIF/OVGP1/GNRH1/ARHGDIB/MSX2/DAZL/PRDX4/WNT5A/CDC20/TIMP1	18	BP
GO:0007186	G protein-coupled receptor signaling pathway	76/773	1087/17910	2.06503e-05	0.00019646	0.000123554	AGTR1/ADM/PPARG/EDNRB/CX3CL1/PLN/ADCY2/P2RY2/GPRC5A/NPY1R/RAMP2/GPRASP1/NPR1/CNR1/LHCGR/PDE8B/ADGRG2/RHOB/GABRA2/RGS16/TENM1/CCL25/EREG/GPR20/ACKR1/PDE3B/ADRA2C/CCL20/AREG/CXCL2/GNRH1/PTPN6/RAC2/CXCL13/CCL5/CCR5/PLEK/ADCY7/FCN1/CXCL10/CXCL6/CXCL9/VAV1/P2RY6/ADGRE2/GPR65/CCR2/WNT5A/BTK/GAP43/CCR7/APLNR/CCR1/CA2/FZD2/CX3CR1/CD3E/CXCL11/GNG7/CCR6/JAK2/PNOC/CCL13/FPR3/CXCR4/MARCO/GPR171/C3AR1/ARRB2/C…	76	BP
GO:0007568	aging	31/773	318/17910	2.10595e-05	0.000200093	0.000125839	PCK1/APOD/GSN/FOXO3/BCL6/ADM/EDNRB/CX3CL1/PTGS2/JUND/SLC6A3/JUN/CDKN1A/LEP/CNR1/ASS1/CRYAB/FOS/FOXO4/GNRH1/IGFBP5/UCP2/ITGB2/KYNU/CTSC/IL15/BCL2A1/CDK1/FOXM1/NUDT1/TIMP1	31	BP
GO:0010959	regulation of metal ion transport	34/773	365/17910	2.21617e-05	0.000210292	0.000132253	RRAD/PER1/CX3CL1/PTGS2/GLRX/PLN/ATP1A2/GEM/KCNAB1/FXYD1/TF/CASQ2/PTPN6/CCL5/CORO1A/LILRB2/THY1/PLCG2/CXCL10/CXCL9/P2RX5/P2RY6/CYBA/APLNR/CCR1/CXCL11/CD33/P2RX7/CXCR4/CD19/LILRB1/CEMIP/ARRB2/XCL1	34	BP
GO:1904994	regulation of leukocyte adhesion to vascular endothelial cell	8/773	29/17910	2.22197e-05	0.000210569	0.000132427	KLF4/ELANE/CCL25/TNF/ITGB2/ITGA4/CCR2/MDK	8	BP
GO:0002218	activation of innate immune response	31/773	319/17910	2.2391e-05	0.000211918	0.000133276	APOB/NR1D1/PSMB9/FCN1/PLCG2/ICAM3/ITGB2/AIM2/MNDA/SYK/CTSS/HCK/CYBA/CLEC10A/BTK/S100A9/CD14/PSMB8/PSME2/S100A8/LY96/TLR1/PSMB10/MARCO/CTSB/ARRB2/CNPY3/BIRC3/PAK1/RSAD2/MAP3K1	31	BP
GO:0055114	oxidation-reduction process	68/773	944/17910	2.26247e-05	0.000213749	0.000134427	MAOA/ADH1B/ADH1C/APOD/CYP4B1/PPARG/AKR1B10/FMO2/ADIPOQ/AASS/MYC/SCD/AOC3/PTGS2/SORBS1/DIO3/ACACB/GLRX/GPD1/FADS1/STBD1/GBE1/CBS/FASN/GPX3/ALDH6A1/FADS3/AOX1/DHCR7/MTHFD2/ADH1A/AOC2/LEP/CDO1/KCNAB1/NR1D1/CNR1/ACADL/ENPP1/PDK4/IRS2/TPO/PPP1R3C/PHKA1/CP/FADS2/GYG2/HSD17B3/PPP1R1A/IGF2/HK3/ALOX5/NCF2/CYBA/PRDX4/NCF4/RRM2/CYBB/PLA2G7/IDO1/ME2/MOXD1/CDK1/CBR1/LOXL1/TDO2/CYP27A1/FMO1	68	BP
GO:0002693	positive regulation of cellular extravasation	6/773	15/17910	2.27013e-05	0.000213749	0.000134427	IL1R1/ELANE/THY1/ITGA4/CCR2/MDK	6	BP
GO:0010819	regulation of T cell chemotaxis	6/773	15/17910	2.27013e-05	0.000213749	0.000134427	CXCL13/CCL5/CXCL10/CCR2/WNT5A/XCL1	6	BP
GO:2000484	positive regulation of interleukin-8 secretion	6/773	15/17910	2.27013e-05	0.000213749	0.000134427	CD2/FCN1/WNT5A/CD14/TLR1/CD58	6	BP
GO:1904035	regulation of epithelial cell apoptotic process	14/773	88/17910	2.28976e-05	0.000214768	0.000135068	GSN/FOXO3/TCF7L2/ZFP36/RAMP2/TNF/IL6/ITGA4/JAK2/MDK/GATA3/ARRB2/CD40LG/SFRP4	14	BP
GO:1904705	regulation of vascular smooth muscle cell proliferation	14/773	88/17910	2.28976e-05	0.000214768	0.000135068	PPARG/ADIPOQ/CNN1/JUN/CDKN1A/FGF2/PRKG1/TNF/IGFBP5/P2RY6/JAK2/MMP9/FGF9/PAK1	14	BP
GO:1990874	vascular smooth muscle cell proliferation	14/773	88/17910	2.28976e-05	0.000214768	0.000135068	PPARG/ADIPOQ/CNN1/JUN/CDKN1A/FGF2/PRKG1/TNF/IGFBP5/P2RY6/JAK2/MMP9/FGF9/PAK1	14	BP
GO:0010876	lipid localization	34/773	366/17910	2.34504e-05	0.000219671	0.000138152	AGTR1/FABP4/APOD/PPARG/LPL/ADIPOQ/ACACB/SERPINA5/PNPLA2/ATP9A/APOB/GRAMD1B/LEP/LDLR/VLDLR/ABHD5/GULP1/PLIN2/RBP4/ENPP1/IRS2/TNF/IL6/AQP9/OSBPL3/SYK/SORL1/TNFSF11/KCNN4/SPP1/APOL1/P2RX7/APOC4/TAC1	34	BP
GO:0001667	ameboidal-type cell migration	39/773	446/17910	2.41694e-05	0.000226117	0.000142205	KLF4/PPARG/EDNRB/SDC4/NR4A1/PTGS2/DDR2/HBEGF/JUN/ARID5B/SASH1/FGF2/PTPRG/SOX9/WNT11/HAS1/GPC3/BMP4/RHOB/FOXC2/EFNB2/VEGFA/DPP4/CXCL13/ITGB2/ITGA4/ARHGDIB/ITGB7/CTSH/WNT5A/FAP/CCR6/GATA3/VEGFC/ARHGAP4/MMP9/TIMP1/PAK1/TAC1	39	BP
GO:0043903	regulation of symbiosis, encompassing mutualism through parasitism	25/773	232/17910	2.49973e-05	0.000233563	0.000146889	GSN/ZFP36/SLPI/JUN/PTX3/PC/ELANE/TNF/CCL5/TOP2A/LAMP3/APOBEC3F/OAS1/FCN1/STAT1/CXCL6/TRIM14/LEF1/ISG20/APOBEC3G/IFI27/CXCR4/CD28/RSAD2/IFIT1	25	BP
GO:0006006	glucose metabolic process	23/773	204/17910	2.54724e-05	0.000237397	0.000149299	PCK1/APOD/ATF3/ADIPOQ/FOXO1/SORBS1/ACACB/GPD1/NPY1R/LEP/PC/NR1D1/RBP4/ENPP1/PDK4/IRS2/TNF/PMAIP1/IGFBP5/IGF2/HK3/OAS1/FBP1	23	BP
GO:0050792	regulation of viral process	23/773	204/17910	2.54724e-05	0.000237397	0.000149299	GSN/ZFP36/SLPI/JUN/PTX3/PC/TNF/CCL5/TOP2A/LAMP3/APOBEC3F/OAS1/FCN1/STAT1/TRIM14/LEF1/ISG20/APOBEC3G/IFI27/CXCR4/CD28/RSAD2/IFIT1	23	BP
GO:0006953	acute-phase response	10/773	47/17910	2.56596e-05	0.000238533	0.000150014	SERPINA3/EDNRB/PTGS2/CNR1/ASS1/HP/TNF/SAA4/IL6/TNFSF11	10	BP
GO:0014911	positive regulation of smooth muscle cell migration	10/773	47/17910	2.56596e-05	0.000238533	0.000150014	FOXO4/IGFBP5/CCL5/AIF1/P2RY6/DOCK4/MDK/FGF9/PAK1/POSTN	10	BP
GO:0042531	positive regulation of tyrosine phosphorylation of STAT protein	12/773	67/17910	2.58573e-05	0.000239762	0.000150787	SOCS3/HES1/LEP/GHR/CRLF1/TNF/LIF/IL6/CCL5/IL15/JAK2/IL18	12	BP
GO:0070227	lymphocyte apoptotic process	12/773	67/17910	2.58573e-05	0.000239762	0.000150787	BCL6/BMP4/IRS2/CCL5/CD27/IL7R/WNT5A/BTK/IDO1/P2RX7/CD3G/IL2RA	12	BP
GO:0015026	coreceptor activity	10/747	40/16967	6.56778e-06	0.000239943	0.000189429	TGFBR3/RAMP2/CCR5/CD86/CD8A/ITGA4/LY96/CXCR4/ROR2/CD28	10	MF
GO:0002824	positive regulation of adaptive immune response based on somatic recombination of immune receptors built from immunoglobulin superfamily domains	14/773	89/17910	2.61097e-05	0.000241795	0.000152066	IL1R1/TNF/IL6/PTPRC/CCR2/BTK/GATA3/P2RX7/CD28/CCL19/IL18/TFRC/RSAD2/XCL1	14	BP
GO:0034695	response to prostaglandin E	7/773	22/17910	2.62164e-05	0.000242171	0.000152302	TGFBR3/PPARG/SFRP1/GNRH1/P2RY6/CCR7/CCL19	7	BP
GO:0042094	interleukin-2 biosynthetic process	7/773	22/17910	2.62164e-05	0.000242171	0.000152302	ZFP36/PTPRC/CD86/CD3E/CD28/IL18/LAG3	7	BP
GO:0044212	transcription regulatory region DNA binding	59/747	739/16967	6.9859e-06	0.000243193	0.000191994	ZBTB16/GADD45A/FOSL2/NFIL3/ATF3/KLF4/FOXO3/BCL6/TCF7L2/NPAS2/SMAD3/PPARG/ZEB1/MYC/PER1/EGR1/JUND/TIPARP/ZFHX3/JUN/CEBPD/IER2/ETS2/ARID5B/AR/HES1/SOX9/WNT11/FOXC1/NR1D1/HMGB2/CRY2/NEUROG3/TOX3/FOXC2/KLF5/SIX3/FOS/GATA6/YAP1/TNF/FOSL1/ZIC1/HOXA9/RUNX3/STAT1/LEF1/MSX2/WNT5A/NFE2L3/BCL11A/GATA3/TCF7/FOXM1/SPI1/PRDM1/MYBL1/TFEC/EZH2	59	MF
GO:0001067	regulatory region nucleic acid binding	59/747	740/16967	7.27983e-06	0.000243193	0.000191994	ZBTB16/GADD45A/FOSL2/NFIL3/ATF3/KLF4/FOXO3/BCL6/TCF7L2/NPAS2/SMAD3/PPARG/ZEB1/MYC/PER1/EGR1/JUND/TIPARP/ZFHX3/JUN/CEBPD/IER2/ETS2/ARID5B/AR/HES1/SOX9/WNT11/FOXC1/NR1D1/HMGB2/CRY2/NEUROG3/TOX3/FOXC2/KLF5/SIX3/FOS/GATA6/YAP1/TNF/FOSL1/ZIC1/HOXA9/RUNX3/STAT1/LEF1/MSX2/WNT5A/NFE2L3/BCL11A/GATA3/TCF7/FOXM1/SPI1/PRDM1/MYBL1/TFEC/EZH2	59	MF
GO:0001637	G protein-coupled chemoattractant receptor activity	8/747	25/16967	7.54431e-06	0.000243193	0.000191994	CCR5/CCR2/CCR7/CCR1/CX3CR1/CCR6/CXCR4/CXCR3	8	MF
GO:0004950	chemokine receptor activity	8/747	25/16967	7.54431e-06	0.000243193	0.000191994	CCR5/CCR2/CCR7/CCR1/CX3CR1/CCR6/CXCR4/CXCR3	8	MF
GO:0043112	receptor metabolic process	21/773	177/17910	2.64503e-05	0.000244023	0.000153467	MAGI2/ADM/PPARG/ADIPOQ/RAMP2/GPRASP1/VLDLR/NR1D1/EFNB2/VEGFA/ARC/TNF/PLCG2/ITGB2/SYK/LILRB1/CDK5/ARRB2/TRAT1/TFRC/SFRP4	21	BP
GO:0003012	muscle system process	39/773	448/17910	2.67189e-05	0.000246191	0.00015483	KLF4/GSN/MYOC/FOXO3/SMAD3/EDNRB/MYH11/FOXO1/LMOD1/CNN1/PTGS2/SORBS1/PLN/NOL3/TMOD1/ATP1A2/LEP/PDE9A/SLC6A8/FXYD1/HSPB6/CRYAB/PRKG1/DES/GATA6/CASQ2/MYL9/ACTG2/SGCA/ADRA2C/IGFBP5/AIF1/CYBA/CD38/DOCK4/IL15/CXCR4/PAK1/EZH2	39	BP
GO:1903428	positive regulation of reactive oxygen species biosynthetic process	11/773	57/17910	2.70207e-05	0.000248658	0.000156382	KLF4/FOXO3/SMAD3/PTGS2/PTX3/ASS1/TNF/AIF1/ITGB2/CYBA/JAK2	11	BP
GO:0002700	regulation of production of molecular mediator of immune response	18/773	138/17910	2.76382e-05	0.000253385	0.000159354	BCL6/IL1R1/RBP4/TNF/IL6/PTPRC/CCR2/WNT5A/BTK/GATA3/FCGR2B/LILRB1/CD28/IL18/TFRC/RSAD2/CD40LG/XCL1	18	BP
GO:0014065	phosphatidylinositol 3-kinase signaling	18/773	138/17910	2.76382e-05	0.000253385	0.000159354	KLF4/MYOC/NTRK2/EGFR/LEP/SOX9/IER3/IRS2/TNF/PTPN6/CCL5/PPP1R16B/SEMA4D/RASGRP1/JAK2/GATA3/CD28/IL18	18	BP
GO:0030879	mammary gland development	18/773	138/17910	2.76382e-05	0.000253385	0.000159354	SOCS2/SLC6A3/FASN/AR/SOX9/CDO1/BMP4/IRS2/VEGFA/AREG/HOXA9/IGFBP5/MSX2/WNT5A/TNFSF11/OAS2/JAK2/GATA3	18	BP
GO:0001890	placenta development	19/773	151/17910	2.7863e-05	0.000255126	0.000160449	ADM/PPARG/JUNB/CCN1/SOCS3/PTGS2/BMP5/EGFR/HES1/LEP/ANG/LIF/FOSL1/IGF2/SPP1/SPINT2/CTSB/NDP/PRDM1	19	BP
GO:0007369	gastrulation	21/773	178/17910	2.8797e-05	0.000263349	0.000165621	KLF4/SMAD3/ADIPOQ/LAMA3/SFRP1/ITGA7/ETS2/WNT11/GPC3/FOXC1/BMP4/FOXC2/GATA6/ITGB2/ITGA4/WNT5A/COL5A2/APLNR/MMP9/COL5A1/TENM4	21	BP
GO:0045930	negative regulation of mitotic cell cycle	30/773	308/17910	2.89415e-05	0.00026434	0.000166244	GADD45A/FAM107A/MAGI2/KLF4/BCL6/SMAD3/WEE1/EGFR/BTG2/CDKN1A/TOM1L1/DUSP1/FOXC1/BMP4/ZFP36L2/FOXO4/TNF/GAS1/MDM4/PSMB9/NDC80/PSMB8/FAP/PSME2/PSMB10/CDK1/CDC20/BUB1/EZH2/RAD17	30	BP
GO:0003013	circulatory system process	44/773	532/17910	2.90784e-05	0.000265259	0.000166822	AGTR1/SMAD3/ADM/PPARG/EDNRB/ADIPOQ/PTGS2/PLN/HBEGF/EGFR/P2RY2/AR/ATP1A2/NPY1R/LEP/CORO2B/RAMP2/KCNK3/FOXC1/NPR1/CNR1/FXYD1/FOXC2/PRKG1/DES/YAP1/CASQ2/ADRA2C/IRX5/CXCL10/COL1A2/STAT1/CYBA/CD38/DOCK4/ATP2A3/JAK2/VEGFC/CXCR4/CXADR/C3AR1/OLR1/POSTN/TAC1	44	BP
GO:0034694	response to prostaglandin	8/773	30/17910	2.91602e-05	0.000265674	0.000167083	TGFBR3/PPARG/SFRP1/APOB/GNRH1/P2RY6/CCR7/CCL19	8	BP
GO:0035710	CD4-positive, alpha-beta T cell activation	14/773	90/17910	2.9711e-05	0.000270112	0.000169874	BCL6/IL6/NCKAP1L/RUNX3/CD86/LEF1/BATF/GATA3/LY9/CD55/CCL19/IL18/RSAD2/XCL1	14	BP
GO:0031344	regulation of cell projection organization	50/773	634/17910	2.97211e-05	0.000270112	0.000169874	SPRY2/MAGI2/KLF4/MAP1B/NTRK2/CX3CL1/BMP5/SFRP1/OLFM1/IFRD1/CDC42EP4/PTPRG/SPOCK1/VLDLR/CNR1/FNBP1L/NEUROG3/COBL/EFNB2/KLF5/TENM1/NLGN1/VEGFA/PLS1/ARC/EPHA7/RAC2/THY1/PPP1R16B/SEMA4D/DPYSL3/WNT5A/GAP43/S100A9/CD38/CCR7/SPP1/MDK/CHN1/BCL11A/GATA3/P2RX7/FCGR2B/CDC20/ARHGAP4/CXCR4/CDK5/CCL19/PAK1/EZH2	50	BP
GO:0032675	regulation of interleukin-6 production	18/773	139/17910	3.04952e-05	0.000276802	0.000174082	LPL/CX3CL1/EREG/TNF/IL6/PTPN6/NCKAP1L/CSK/LILRB2/AIF1/CYBA/WNT5A/MAPK13/SLAMF1/TLR1/P2RX7/TYROBP/ARRB2	18	BP
GO:1903707	negative regulation of hemopoiesis	19/773	152/17910	3.05828e-05	0.000277253	0.000174365	ZBTB16/BCL6/ZFP36/ADIPOQ/MYC/FSTL3/SFRP1/HES1/BMP4/HOXA9/RUNX3/LILRB3/LILRB4/MDK/FCGR2B/GPR171/LILRB1/LRRC17/LAG3	19	BP
GO:1901615	organic hydroxy compound metabolic process	42/773	500/17910	3.07353e-05	0.000278291	0.000175018	MAOA/ADH1B/PCK1/ADH1C/ITPKC/AKR1B10/SCD/DIO3/ACACB/BMP5/GPD1/SLC6A3/FASN/DHCR7/NR4A2/ADH1A/LIPE/AOC2/APOB/LEP/FGF2/LDLR/VLDLR/NR1D1/NPR1/PNMT/LHCGR/ACADL/RBP4/TPO/TNF/HSD17B3/PLEK/OSBPL3/PLCG2/ITGB2/SORL1/P2RY6/WNT5A/APOL1/GATA3/CYP27A1	42	BP
GO:0032642	regulation of chemokine production	13/773	79/17910	3.08511e-05	0.000278995	0.000175461	APOD/KLF4/LPL/ADIPOQ/EGR1/ELANE/TNF/IL6/AIF1/CXCL6/WNT5A/IL7/POSTN	13	BP
GO:0030136	clathrin-coated vesicle	21/773	182/18675	2.191e-05	0.000279352	0.000215995	HBEGF/EGFR/APOB/LDLR/TF/EREG/BTC/AREG/CD3D/IL7R/WNT5A/HLA-DPA1/FZD2/NRGN/VAMP8/CD3G/ROR2/CEMIP/TFRC/HLA-DRA/HLA-DRB4	21	CC
GO:0001660	fever generation	5/773	10/17910	3.10856e-05	0.000280076	0.000176141	EDNRB/PTGS2/CNR1/TNF/TNFSF11	5	BP
GO:0002713	negative regulation of B cell mediated immunity	5/773	10/17910	3.10856e-05	0.000280076	0.000176141	BCL6/PTPN6/CR1/FCGR2B/C4BPB	5	BP
GO:0002890	negative regulation of immunoglobulin mediated immune response	5/773	10/17910	3.10856e-05	0.000280076	0.000176141	BCL6/PTPN6/CR1/FCGR2B/C4BPB	5	BP
GO:0043409	negative regulation of MAPK cascade	21/773	179/17910	3.13287e-05	0.00028192	0.0001773	ATF3/SPRY2/KLF4/ADIPOQ/MYC/PER1/FOXO1/SFRP1/LMO3/DUSP8/DUSP1/BMP4/DUSP4/LIF/PTPN6/PTPRC/CSK/SORL1/GBP1/P2RX7/FOXM1	21	BP
GO:2000027	regulation of animal organ morphogenesis	26/773	250/17910	3.2126e-05	0.000288739	0.000181589	MAGI2/MYC/DIO3/SFRP1/AR/HES1/SOX9/WNT11/GPC3/FOXC1/BMP4/FOXC2/VEGFA/TNF/LIF/PSMB9/STAT1/WNT5A/PSMB8/PSME2/FZD2/PSMB10/MDK/GATA3/ROR2/ARRB2	26	BP
GO:0032994	protein-lipid complex	9/773	39/18675	2.35811e-05	0.000294986	0.000228083	LPL/APOB/LDLR/VLDLR/SAA4/SORL1/PLA2G7/APOL1/APOC4	9	CC
GO:0001656	metanephros development	14/773	91/17910	3.3741e-05	0.000302141	0.000190018	ADIPOQ/MYC/EGR1/HES1/SOX9/GPC3/BMP4/OSR2/FOXC2/YAP1/LIF/STAT1/CTSH/GATA3	14	BP
GO:0014909	smooth muscle cell migration	14/773	91/17910	3.3741e-05	0.000302141	0.000190018	ADIPOQ/PRKG1/FOXO4/IGFBP5/CCL5/AIF1/SORL1/P2RY6/ARPC5/DOCK4/MDK/FGF9/PAK1/POSTN	14	BP
GO:1901655	cellular response to ketone	14/773	91/17910	3.3741e-05	0.000302141	0.000190018	KLF9/KLF4/FOXO3/PPARG/FOXO1/SFRP1/ADCY2/EGFR/AR/ASS1/DDIT4/P2RY6/MAP4K1/SPP1	14	BP
GO:0001649	osteoblast differentiation	24/773	222/17910	3.42375e-05	0.000306212	0.000192578	MYOC/SMAD3/JUNB/CCN1/DDR2/JUND/SFRP1/FASN/CEBPD/WNT11/BMP4/ID4/TNF/AREG/IL6/IGFBP5/IGF2/RASSF2/LEF1/MSX2/SEMA4D/COL1A1/ALPL/FGF9	24	BP
GO:0071241	cellular response to inorganic substance	22/773	194/17910	3.46969e-05	0.000309942	0.000194923	FABP4/GSN/JUNB/FOXO1/FOSB/PTGS2/FSTL3/JUND/EGFR/JUN/KCNK3/TF/MAPK8/MT1X/NLGN1/FOS/MMP3/ADCY7/WNT5A/CYBB/MMP9/FBP1	22	BP
GO:0072176	nephric duct development	6/773	16/17910	3.49976e-05	0.000312247	0.000196373	WNT11/GPC3/BMP4/EFNB2/EPHA7/GATA3	6	BP
GO:0048662	negative regulation of smooth muscle cell proliferation	12/773	69/17910	3.51201e-05	0.000312958	0.00019682	APOD/KLF4/PPARG/ADIPOQ/CNN1/CDKN1A/ANG/NPR1/PRKG1/IGFBP5/AIF1/IL15	12	BP
GO:0032637	interleukin-8 production	13/773	80/17910	3.54036e-05	0.0003151	0.000198167	KLF4/ADIPOQ/LEP/ELANE/TNF/CD2/PTPRC/FCN1/WNT5A/CD14/TLR1/CD33/CD58	13	BP
GO:0033209	tumor necrosis factor-mediated signaling pathway	20/773	167/17910	3.56883e-05	0.000316864	0.000199276	FOXO3/ADIPOQ/NOL3/TNFSF9/TNF/TNFRSF17/CD27/PSMB9/AIM2/STAT1/SYK/CASP1/LTB/TNFSF11/PSMB8/PSME2/JAK2/PSMB10/BIRC3/CD40LG	20	BP
GO:0071248	cellular response to metal ion	20/773	167/17910	3.56883e-05	0.000316864	0.000199276	FABP4/GSN/JUNB/FOSB/PTGS2/FSTL3/JUND/EGFR/JUN/KCNK3/TF/MAPK8/MT1X/NLGN1/FOS/ADCY7/WNT5A/CYBB/MMP9/FBP1	20	BP
GO:0032703	negative regulation of interleukin-2 production	7/773	23/17910	3.62879e-05	0.000321019	0.000201889	ZFP36/KAT5/PTPRC/GBP1/GATA3/XCL1/LAG3	7	BP
GO:0071677	positive regulation of mononuclear cell migration	7/773	23/17910	3.62879e-05	0.000321019	0.000201889	TNF/CCL5/AIF1/CXCL10/CCR2/CCR1/PLA2G7	7	BP
GO:0072215	regulation of metanephros development	7/773	23/17910	3.62879e-05	0.000321019	0.000201889	ADIPOQ/MYC/EGR1/BMP4/YAP1/LIF/STAT1	7	BP
GO:0030162	regulation of proteolysis	57/773	762/17910	3.76891e-05	0.000333011	0.000209432	C6/KLF4/GSN/SMAD3/PPARG/LTBP4/MYC/TFPI/CCN1/C7/PTGS2/NOL3/SLPI/SPOCK1/GPC3/CRYAB/VEGFA/TNF/USP19/PMAIP1/EPHA7/GAS1/LCK/CD27/PSMB9/LAMP3/PTTG1/AIM2/SORL1/SPOCK2/C2/LEF1/CST7/CASP1/CYFIP2/CR1/CTSH/CTSC/S100A9/PSMB8/TNFSF10/S100A8/JAK2/CFP/SPINT2/MMP9/CD19/C3AR1/GSAP/CDK5/ARRB2/CD55/BIRC3/TIMP1/NAIP/MTM1/C4BPB	57	BP
GO:0002675	positive regulation of acute inflammatory response	8/773	31/17910	3.78257e-05	0.000333413	0.000209684	PTGS2/CNR1/TNF/IL6/BTK/TNFSF11/CCR7/TAC1	8	BP
GO:0061036	positive regulation of cartilage development	8/773	31/17910	3.78257e-05	0.000333413	0.000209684	ZBTB16/SMAD3/CCN1/SOX9/BMP4/SOX5/WNT5A/MDK	8	BP
GO:0018193	peptidyl-amino acid modification	76/773	1107/17910	3.81716e-05	0.000336057	0.000211347	SPRY2/ADIPOQ/NTRK2/PER1/DCAF1/WEE1/SOCS3/EGR1/PTGS2/DDR2/SFRP1/HBEGF/EGFR/CTH/KAT5/GPRC5A/DYRK3/HES1/LEP/GHR/MAPK8/TENM1/CRLF1/VEGFA/EREG/DDIT4/TNF/LIF/EPHA7/AREG/IL6/IGF2/PTPN6/CCL5/LCK/PTPRC/CSK/THY1/ITGB2/RASSF2/SYK/SPOCK2/NUP210/LEF1/ST6GAL1/HCK/SEMA4D/WNT5A/BTK/S100A9/PRKCB/ZAP70/MAPK13/IL15/MAP4K1/CD3E/S100A8/MATK/JAK2/TCL1A/CREBL2/QPCT/BCL11A/GATA3/CDK1/IL7/ROR2/CDK5/CEMIP/ARRB2/IL18/MELK/…	76	BP
GO:0045165	cell fate commitment	25/773	238/17910	3.839e-05	0.000337573	0.000212301	SPRY2/KLF4/TCF7L2/PPARG/SFRP1/IFRD1/ETS2/AR/HES1/FGF2/SOX9/BMP4/FOXC2/PITX1/GATA6/GAS1/SOX5/IL6/GAP43/BATF/GATA3/LY9/IL7/ROR2/TENM4	25	BP
GO:0042613	MHC class II protein complex	6/773	16/18675	2.76544e-05	0.000339534	0.000262528	HLA-DOB/HLA-DMB/HLA-DMA/HLA-DPA1/HLA-DRA/HLA-DRB4	6	CC
GO:1901214	regulation of neuron death	30/773	313/17910	3.91758e-05	0.000344069	0.000216386	FOXO3/NTRK2/CX3CL1/EGR1/JUN/BTG2/NR4A2/TRIM2/TOX3/EFNB2/RETREG1/CRLF1/FOS/DDIT4/TNF/EPHA7/CCL5/CORO1A/ITGB2/SORL1/WNT5A/CX3CR1/JAK2/MDK/GATA3/FCGR2B/TYROBP/CDK5/ARRB2/NAIP	30	BP
GO:0016021	integral component of membrane	249/773	4821/18675	2.88268e-05	0.000347115	0.000268389	MAOA/C6/AGTR1/TGFBR3/EDNRB/SLC19A2/NTRK2/IL1R1/CX3CL1/SDC4/CDH19/PIGA/SCD/C7/AOC3/SORBS1/DIO3/PLN/FADS1/ITGA7/ADCY2/TMEM47/ABCA8/STBD1/SLC6A3/HBEGF/PNPLA2/ATP9A/FADS3/P2RY2/GPRC5A/GGT5/ATP1A2/GRAMD1B/NPY1R/CLDN5/SLC16A7/PTPRG/RAMP2/LDLR/AQP7/SLC6A8/TNFSF9/KCNAB1/VLDLR/NPR1/CNR1/GHR/IER3/LHCGR/PLP1/FXYD1/AGPAT2/ADGRG2/GJA4/ENPP1/LIFR/EFNB2/PEMT/GABRA2/TPO/TENM1/NLGN1/RETREG1/SCNN1B/DPP4/EREG/GPR20…	249	CC
GO:0030669	clathrin-coated endocytic vesicle membrane	9/773	40/18675	2.93189e-05	0.000347115	0.000268389	HBEGF/APOB/LDLR/WNT5A/HLA-DPA1/FZD2/ROR2/HLA-DRA/HLA-DRB4	9	CC
GO:0002758	innate immune response-activating signal transduction	29/773	298/17910	3.97746e-05	0.000348702	0.0002193	APOB/NR1D1/PSMB9/FCN1/PLCG2/ICAM3/ITGB2/SYK/CTSS/HCK/CYBA/CLEC10A/BTK/S100A9/CD14/PSMB8/PSME2/S100A8/LY96/TLR1/PSMB10/MARCO/CTSB/ARRB2/CNPY3/BIRC3/PAK1/RSAD2/MAP3K1	29	BP
GO:0120035	regulation of plasma membrane bounded cell projection organization	49/773	624/17910	3.97986e-05	0.000348702	0.0002193	MAGI2/KLF4/MAP1B/NTRK2/CX3CL1/BMP5/SFRP1/OLFM1/IFRD1/CDC42EP4/PTPRG/SPOCK1/VLDLR/CNR1/FNBP1L/NEUROG3/COBL/EFNB2/KLF5/TENM1/NLGN1/VEGFA/PLS1/ARC/EPHA7/RAC2/THY1/PPP1R16B/SEMA4D/DPYSL3/WNT5A/GAP43/S100A9/CD38/CCR7/SPP1/MDK/CHN1/BCL11A/GATA3/P2RX7/FCGR2B/CDC20/ARHGAP4/CXCR4/CDK5/CCL19/PAK1/EZH2	49	BP
GO:0051216	cartilage development	21/773	182/17910	4.01632e-05	0.000351476	0.000221044	ZBTB16/SMAD3/ZEB1/CCN1/BMP5/LEP/FGF2/SOX9/WNT11/BMP4/OSR2/PITX1/SOX5/MSX2/COL1A1/WNT5A/MMP13/MDK/ROR2/TIMP1/FGF9	21	BP
GO:0001912	positive regulation of leukocyte mediated cytotoxicity	9/773	40/17910	4.06358e-05	0.000354763	0.000223111	PTPRC/VAV1/SH2D1A/RASGRP1/P2RX7/TYROBP/CRTAM/XCL1/LAG3	9	BP
GO:0002823	negative regulation of adaptive immune response based on somatic recombination of immune receptors built from immunoglobulin superfamily domains	9/773	40/17910	4.06358e-05	0.000354763	0.000223111	BCL6/PTPN6/PTPRC/IL7R/CR1/FCGR2B/LILRB1/XCL1/C4BPB	9	BP
GO:0005788	endoplasmic reticulum lumen	29/773	306/18675	3.06358e-05	0.000356343	0.000275524	CCN1/PTGS2/FSTL3/CHRDL1/PNPLA2/APOB/GPC3/BMP4/TF/COL4A5/CP/CASQ2/IL6/MATN3/IGFBP5/COL1A2/COL1A1/PRSS23/CTSC/WNT5A/COL5A2/COL3A1/CFP/SPP1/APOL1/CNPY3/TIMP1/COL5A1/FMO1	29	CC
GO:0008015	blood circulation	43/773	523/17910	4.1095e-05	0.000358344	0.000225364	AGTR1/SMAD3/ADM/PPARG/EDNRB/ADIPOQ/PTGS2/PLN/HBEGF/EGFR/P2RY2/AR/ATP1A2/NPY1R/LEP/CORO2B/RAMP2/KCNK3/FOXC1/NPR1/CNR1/FXYD1/FOXC2/PRKG1/DES/CASQ2/ADRA2C/IRX5/CXCL10/COL1A2/STAT1/CYBA/CD38/DOCK4/ATP2A3/JAK2/VEGFC/CXCR4/CXADR/C3AR1/OLR1/POSTN/TAC1	43	BP
GO:0030001	metal ion transport	59/773	800/17910	4.12897e-05	0.000359614	0.000226162	RRAD/PER1/CX3CL1/PTGS2/GLRX/PLN/NOL3/ATP1A2/FGF2/RAMP2/SLC6A8/KCNK3/GEM/KCNAB1/FXYD1/GJA4/TF/SCNN1B/CP/CASQ2/ASIC3/PTPN6/CCL5/CCR5/LCK/PTPRC/CORO1A/LILRB2/THY1/PLCG2/CXCL10/CXCL9/P2RX5/P2RY6/SLC31A1/CYBA/ORAI2/PRKCB/CCR7/APLNR/CCR1/CXCL11/ATP2A3/KCNN4/MS4A1/CD33/P2RX7/SLC39A8/CXCR4/CD19/LILRB1/CDK5/CEMIP/ARRB2/SLC31A2/CCL19/SCN9A/TFRC/XCL1	59	BP
GO:0008217	regulation of blood pressure	20/773	169/17910	4.23779e-05	0.000368652	0.000231847	AGTR1/SMAD3/ADM/PPARG/EDNRB/ADIPOQ/PTGS2/AR/ATP1A2/NPY1R/LEP/CORO2B/RAMP2/NPR1/CNR1/COL1A2/CYBA/VEGFC/POSTN/TAC1	20	BP
GO:0001704	formation of primary germ layer	16/773	117/17910	4.25096e-05	0.000368921	0.000232015	KLF4/SMAD3/LAMA3/ITGA7/ETS2/WNT11/FOXC1/BMP4/FOXC2/GATA6/ITGB2/ITGA4/WNT5A/COL5A2/MMP9/COL5A1	16	BP
GO:0001952	regulation of cell-matrix adhesion	16/773	117/17910	4.25096e-05	0.000368921	0.000232015	APOD/FAM107A/MYOC/BCL6/SMAD3/CX3CL1/SDC4/SFRP1/SEMA3E/VEGFA/CCL25/GPM6B/THY1/CCR7/CD3E/POSTN	16	BP
GO:0032649	regulation of interferon-gamma production	14/773	93/17910	4.32614e-05	0.000375	0.000235839	IL1R1/TNF/CD2/CCR2/WNT5A/CD14/CCR7/HLA-DPA1/RASGRP1/CD3E/GATA3/LILRB1/IL18/XCL1	14	BP
GO:0045664	regulation of neuron differentiation	48/773	609/17910	4.34561e-05	0.000376243	0.00023662	MAGI2/KLF4/FOXO3/MAP1B/BCL6/EDNRB/ZEB1/NTRK2/CX3CL1/SOCS2/DIO3/BMP5/SFRP1/OLFM1/IFRD1/HES1/PTPRG/SOX9/SPOCK1/VLDLR/BMP4/CNR1/NEUROG3/COBL/EFNB2/SIX3/NLGN1/VEGFA/ARC/EPHA7/ADRA2C/THY1/SEMA4D/DPYSL3/WNT5A/S100A9/CD38/SPP1/MDK/CHN1/BCL11A/GATA3/CDC20/ARHGAP4/CXCR4/CDK5/PAK1/EZH2	48	BP
GO:0051701	interaction with host	23/773	211/17910	4.35331e-05	0.000376323	0.000236671	GSN/SMAD3/EGFR/PTX3/LDLR/PC/EFNB2/DPP4/CCR5/SELPLG/FCN1/CD86/ITGB7/CR1/SLAMF1/VAMP8/CDK1/CXCR4/CXADR/CTSB/CD55/TFRC/IFIT1	23	BP
GO:0060759	regulation of response to cytokine stimulus	21/773	183/17910	4.35683e-05	0.000376323	0.000236671	KLF4/PPARG/ADIPOQ/IL1R1/SOCS3/NOL3/AGPAT2/LIFR/TNF/IL6/PTPN6/CCL5/PTPRC/STAT1/SYK/CASP1/WNT5A/JAK2/IL7/BIRC3/CD24	21	BP
GO:0002562	somatic diversification of immune receptors via germline recombination within a single locus	11/773	60/17910	4.46074e-05	0.000384391	0.000241745	BCL6/DCAF1/HMGB2/PTPRC/LEF1/BATF/CCR6/TCF7/CD28/TFRC/CD40LG	11	BP
GO:0016444	somatic cell DNA recombination	11/773	60/17910	4.46074e-05	0.000384391	0.000241745	BCL6/DCAF1/HMGB2/PTPRC/LEF1/BATF/CCR6/TCF7/CD28/TFRC/CD40LG	11	BP
GO:0106106	cold-induced thermogenesis	18/773	143/17910	4.47302e-05	0.000384543	0.00024184	FABP4/NOVA1/ADIPOQ/SCD/LEP/NR1D1/G0S2/ACADL/FOXC2/PEMT/VEGFA/UCP2/SYK/CCR2/IL15/JAK2/CXCR4/IL18	18	BP
GO:0120161	regulation of cold-induced thermogenesis	18/773	143/17910	4.47302e-05	0.000384543	0.00024184	FABP4/NOVA1/ADIPOQ/SCD/LEP/NR1D1/G0S2/ACADL/FOXC2/PEMT/VEGFA/UCP2/SYK/CCR2/IL15/JAK2/CXCR4/IL18	18	BP
GO:0010718	positive regulation of epithelial to mesenchymal transition	10/773	50/17910	4.52798e-05	0.000387901	0.000243952	TCF7L2/SMAD3/OLFM1/FOXC1/BMP4/IL6/LEF1/COL1A1/MDK/EZH2	10	BP
GO:0031343	positive regulation of cell killing	10/773	50/17910	4.52798e-05	0.000387901	0.000243952	PTPRC/PRF1/VAV1/SH2D1A/RASGRP1/P2RX7/TYROBP/CRTAM/XCL1/LAG3	10	BP
GO:0032732	positive regulation of interleukin-1 production	10/773	50/17910	4.52798e-05	0.000387901	0.000243952	SMAD3/LPL/EGR1/AIM2/CASP1/WNT5A/JAK2/P2RX7/TYROBP/CCL19	10	BP
GO:0007596	blood coagulation	31/773	331/17910	4.55537e-05	0.00038979	0.00024514	MAFF/TFPI/SERPINA5/PRKG1/GATA6/TSPAN8/MYL9/ADRA2C/IL6/PTPN6/LCK/PLEK/PLCG2/COL1A2/P2RX5/SYK/VAV1/COL1A1/PRKCB/LCP2/FAP/HPS5/JAK2/COL3A1/GATA3/P2RX7/ENTPD1/ARRB2/CD40LG/PF4V1/C4BPB	31	BP
GO:0001959	regulation of cytokine-mediated signaling pathway	20/773	170/17910	4.61247e-05	0.000394215	0.000247923	PPARG/ADIPOQ/IL1R1/SOCS3/NOL3/AGPAT2/LIFR/TNF/IL6/PTPN6/CCL5/PTPRC/STAT1/SYK/CASP1/WNT5A/JAK2/IL7/BIRC3/CD24	20	BP
GO:0030500	regulation of bone mineralization	12/773	71/17910	4.71333e-05	0.000402365	0.000253049	SMAD3/CCN1/DDR2/SOX9/BMP4/OSR2/ENPP1/GPM6B/SRGN/CCR1/P2RX7/OMD	12	BP
GO:0044057	regulation of system process	47/773	594/17910	4.74074e-05	0.000404234	0.000254224	AGTR1/WASF3/KLF4/FOXO3/SMAD3/ADM/EDNRB/ADIPOQ/FOXO1/CNN1/PTGS2/PLN/NOL3/HBEGF/EGFR/INHBB/ATP1A2/LEP/CORO2B/PDE9A/KCNK3/NPR1/FXYD1/HSPB6/PRKG1/DES/NLGN1/S100B/CASQ2/MYL9/SGCA/ADRA2C/IRX5/IGFBP5/AIF1/CST7/CYBA/CTSC/CD38/DOCK4/ATP2A3/JAK2/ITGAX/CXADR/PAK1/TENM4/TAC1	47	BP
GO:0002924	negative regulation of humoral immune response mediated by circulating immunoglobulin	4/773	6/17910	4.81783e-05	0.000407954	0.000256564	PTPN6/CR1/FCGR2B/C4BPB	4	BP
GO:0003402	planar cell polarity pathway involved in axis elongation	4/773	6/17910	4.81783e-05	0.000407954	0.000256564	MAGI2/SFRP1/WNT11/WNT5A	4	BP
GO:0046645	positive regulation of gamma-delta T cell activation	4/773	6/17910	4.81783e-05	0.000407954	0.000256564	NCKAP1L/PTPRC/SYK/LILRB1	4	BP
GO:0048341	paraxial mesoderm formation	4/773	6/17910	4.81783e-05	0.000407954	0.000256564	WNT11/FOXC1/FOXC2/WNT5A	4	BP
GO:0051665	membrane raft localization	4/773	6/17910	4.81783e-05	0.000407954	0.000256564	GSN/CD2/PTPRC/DOCK2	4	BP
GO:0072679	thymocyte migration	4/773	6/17910	4.81783e-05	0.000407954	0.000256564	CCL20/CCR2/CCR6/XCL1	4	BP
GO:0032633	interleukin-4 production	8/773	32/17910	4.85397e-05	0.000410065	0.000257891	CD86/SYK/LEF1/ITK/CD3E/GATA3/CD28/CD40LG	8	BP
GO:0071276	cellular response to cadmium ion	8/773	32/17910	4.85397e-05	0.000410065	0.000257891	GSN/EGFR/JUN/MAPK8/MT1X/FOS/CYBB/MMP9	8	BP
GO:0002821	positive regulation of adaptive immune response	14/773	94/17910	4.88473e-05	0.000411713	0.000258927	IL1R1/TNF/IL6/PTPRC/CCR2/BTK/GATA3/P2RX7/CD28/CCL19/IL18/TFRC/RSAD2/XCL1	14	BP
GO:0048640	negative regulation of developmental growth	14/773	94/17910	4.88473e-05	0.000411713	0.000258927	GDF15/SOCS2/SFRP1/IFRD1/CDKN1A/BMP4/RBP4/EPHA7/WNT5A/SPP1/BCL11A/ARHGAP4/CDK5/PAK1	14	BP
GO:0043200	response to amino acid	15/773	106/17910	4.89493e-05	0.000412098	0.000259169	PCK1/ZEB1/NTRK2/EGFR/CDO1/ASS1/PEMT/TNF/COL1A2/COL1A1/CYBA/COL5A2/CYBB/COL3A1/BCL11A	15	BP
GO:0045834	positive regulation of lipid metabolic process	18/773	144/17910	4.91019e-05	0.000412907	0.000259679	AGTR1/ADM/PPARG/ADIPOQ/CCN1/PTGS2/SORBS1/PNPLA2/FGF2/LDLR/NR1D1/ABHD5/IRS2/TNF/CCR7/CREBL2/CD19/CCL19	18	BP
GO:0090023	positive regulation of neutrophil chemotaxis	7/773	24/17910	4.93305e-05	0.000414354	0.000260588	RAC2/NCKAP1L/CCR7/MDK/C3AR1/CCL19/XCL1	7	BP
GO:0006911	phagocytosis, engulfment	9/773	41/17910	5.00891e-05	0.000419281	0.000263687	GSN/PPARG/GULP1/NCKAP1L/AIF1/ITGB2/ARHGAP25/FCGR2B/MARCO	9	BP
GO:0014002	astrocyte development	9/773	41/17910	5.00891e-05	0.000419281	0.000263687	EGFR/LDLR/NR1D1/PLP1/TNF/IL6/S100A8/ROR2/TSPAN2	9	BP
GO:0090184	positive regulation of kidney development	9/773	41/17910	5.00891e-05	0.000419281	0.000263687	ADIPOQ/MYC/EGR1/SOX9/BMP4/VEGFA/LIF/GATA3/CD24	9	BP
GO:0016064	immunoglobulin mediated immune response	20/773	171/17910	5.01638e-05	0.000419427	0.000263779	C6/BCL6/C7/TNF/PTPN6/CD27/PTPRC/C2/CR1/BTK/BATF/CCR6/FCGR2B/CD19/CD55/CD28/TFRC/CD40LG/XCL1/C4BPB	20	BP
GO:0045786	negative regulation of cell cycle	48/773	613/17910	5.11292e-05	0.000427011	0.000268548	GADD45A/FAM107A/MAGI2/KLF4/BCL6/TCF7L2/SMAD3/PPP1R15A/TSPYL2/MYC/WEE1/NR4A1/PTGS2/EGFR/ZFHX3/BTG2/CDKN1A/TOM1L1/DUSP1/FOXC1/BMP4/ZFP36L2/RHOB/FOXO4/GATA6/TNF/LIF/GAS1/MDM4/PSMB9/RUNX3/NDC80/PSMB8/CRLF3/RRM2/FAP/PSME2/PSMB10/GATA3/CDK1/CDC20/LILRB1/CDK5/FOXM1/EVI2B/BUB1/EZH2/RAD17	48	BP
GO:0034764	positive regulation of transmembrane transport	22/773	199/17910	5.12096e-05	0.000427194	0.000268664	ADIPOQ/CX3CL1/SORBS1/GLRX/GPC3/FXYD1/IRS2/THY1/PLCG2/CXCL10/CXCL9/CTSS/P2RY6/CCR2/APLNR/CA2/CXCL11/CREBL2/P2RX7/CD19/CEMIP/XCL1	22	BP
GO:0048339	paraxial mesoderm development	6/773	17/17910	5.21164e-05	0.00043377	0.000272799	SMAD3/WNT11/FOXC1/FOXC2/YAP1/WNT5A	6	BP
GO:1904996	positive regulation of leukocyte adhesion to vascular endothelial cell	6/773	17/17910	5.21164e-05	0.00043377	0.000272799	ELANE/TNF/ITGB2/ITGA4/CCR2/MDK	6	BP
GO:0033627	cell adhesion mediated by integrin	11/773	61/17910	5.23259e-05	0.000434977	0.000273559	FOXC2/DPP4/PDE3B/PTPN6/CXCL13/CCL5/NCKAP1L/ITGA4/SYK/LPXN/CD3E	11	BP
GO:0033135	regulation of peptidyl-serine phosphorylation	16/773	119/17910	5.24399e-05	0.000434977	0.000273559	SPRY2/NTRK2/PTGS2/EGFR/TENM1/VEGFA/DDIT4/TNF/LIF/IL6/RASSF2/WNT5A/TCL1A/CREBL2/ARRB2/PAK1	16	BP
GO:0051928	positive regulation of calcium ion transport	16/773	119/17910	5.24399e-05	0.000434977	0.000273559	CX3CL1/CCL5/THY1/PLCG2/CXCL10/CXCL9/P2RX5/P2RY6/APLNR/CCR1/CXCL11/P2RX7/CD19/CEMIP/ARRB2/XCL1	16	BP
GO:0048568	embryonic organ development	36/773	413/17910	5.26291e-05	0.000436053	0.000274235	SPRY2/SMAD3/ADM/ZEB1/JUNB/CCN1/SOCS3/BMP5/EGFR/HES1/SOX9/WNT11/SLC6A8/FOXC1/BMP4/OSR2/RBP4/FOXC2/COBL/TPO/SIX3/VEGFA/YAP1/TNF/LIF/IRX5/ZIC1/IGF2/WNT5A/FZD2/GATA3/SPINT2/TCF7/ROR2/FGF9/PRDM1	36	BP
GO:0051271	negative regulation of cellular component movement	33/773	365/17910	5.27149e-05	0.00043627	0.000274371	APOD/MAGI2/KLF4/TGFBR3/FOXO3/PPARG/ADIPOQ/CX3CL1/BMP5/SFRP1/FGF2/PTPRG/WNT11/HAS1/DUSP1/RHOB/PRKG1/CCL25/GNRH1/IGFBP5/CXCL13/AIF1/THY1/ARHGDIB/DPYSL3/WNT5A/CX3CR1/COL3A1/GATA3/SPINT2/ARHGAP4/TIMP1/GPR18	33	BP
GO:0001954	positive regulation of cell-matrix adhesion	10/773	51/17910	5.41696e-05	0.000447802	0.000281624	MYOC/SMAD3/CX3CL1/SDC4/SFRP1/VEGFA/CCL25/THY1/CCR7/CD3E	10	BP
GO:0032677	regulation of interleukin-8 production	12/773	72/17910	5.43707e-05	0.000448957	0.00028235	KLF4/ADIPOQ/ELANE/TNF/CD2/PTPRC/FCN1/WNT5A/CD14/TLR1/CD33/CD58	12	BP
GO:1903979	negative regulation of microglial cell activation	5/773	11/17910	5.49636e-05	0.000453341	0.000285108	CX3CL1/LDLR/NR1D1/PTPRC/CST7	5	BP
GO:0044281	small molecule metabolic process	122/773	2012/17910	5.73615e-05	0.000472493	0.000297152	ADH1B/PCK1/ADH1C/APOD/ATF3/ADM/ITPKC/PPARG/LPL/AKR1B10/FMO2/SLC19A2/ADIPOQ/AASS/FOXO1/SCD/EGR1/PTGS2/SORBS1/ACACB/GLRX/BMP5/GPD1/FADS1/ADCY2/CBS/FASN/FAH/ALDH6A1/FADS3/AOX1/CTH/DHCR7/MTHFD2/ADH1A/LIPE/GGT5/APOB/ATP1A2/NPY1R/LEP/FGF2/LDLR/PDE9A/CDO1/SLC6A8/PC/HAS1/VLDLR/NR1D1/NPR1/CNR1/GHR/ASS1/ABHD5/LHCGR/PLP1/PDE8B/AGPAT2/ACADL/RBP4/ENPP1/PDK4/PEMT/IRS2/CHST7/FADS2/DDIT4/TNF/PMAIP1/HSD17B3/SLC2A…	122	BP
GO:0043933	protein-containing complex subunit organization	123/773	2032/17910	5.74148e-05	0.000472493	0.000297152	AGTR1/WASF3/FAM107A/MAGI2/TGFBR3/GSN/MAP1B/TCF7L2/SMAD3/GABARAPL1/LPL/TSPYL2/ADIPOQ/AASS/MYH11/MYC/CX3CL1/LMOD1/YTHDC1/DDR2/ACACB/KHDRBS3/PLN/NOL3/JUN/GPX3/CTH/TMOD1/KAT5/DYRK3/AR/GOLGA2/APOB/HES1/ANG/SOX9/PEX5/FOXC1/HMGB2/ACADL/FOXC2/COBL/CRYAB/TENM1/NLGN1/VEGFA/ARC/ANKRD28/DDIT4/YAP1/CASQ2/TNF/PMAIP1/OLFM4/FOSL1/AREG/MPP6/MDM4/JCHAIN/CXCL13/CCL5/CD247/CD3D/NCKAP1L/MMP3/PLEK/CORO1A/HLA-DMB/AIF1/…	123	BP
GO:0070821	tertiary granule membrane	12/773	73/18675	4.18661e-05	0.000478573	0.000370032	STBD1/SLC2A3/LILRB2/ITGB2/CYBA/CD53/CYBB/ITGAX/VAMP8/CD33/LAIR1/OLR1	12	CC
GO:0071702	organic substance transport	142/773	2416/17910	5.87153e-05	0.000482653	0.000303542	AGTR1/FABP4/APOD/TCF7L2/SMAD3/ZFP36/PPARG/LPL/LTBP4/SLC19A2/ADIPOQ/NTRK2/CX3CL1/YTHDC1/PTGS2/SORBS1/ACACB/SFRP1/SERPINA5/SLC6A3/EGFR/ATP9A/P2RY2/INHBB/CDKN1A/TOM1L1/EHBP1/GOLGA2/APOB/ATP1A2/GRAMD1B/LEP/SLC16A7/ANG/RAMP2/LDLR/PEX5/AQP7/SLC6A8/GPC3/VLDLR/NR1D1/BMP4/CNR1/GULP1/PLIN2/RHOB/RBP4/ENPP1/TF/IRS2/PPFIA2/SIX3/TENM1/NLGN1/RPS4Y1/PLS1/ARC/AZGP1/DPP4/MYOM1/TNF/ASIC3/ADRA2C/GPM6B/SLC2A3/ZIC1/IL…	142	BP
GO:0048754	branching morphogenesis of an epithelial tube	18/773	146/17910	5.89961e-05	0.000484417	0.000304651	SPRY2/MYC/AR/FGF2/SOX9/SEMA3E/GPC3/BMP4/FOXC2/VEGFA/YAP1/TNF/AREG/MSX2/CTSH/WNT5A/MDK/PAK1	18	BP
GO:0019724	B cell mediated immunity	20/773	173/17910	5.91988e-05	0.000485536	0.000305355	C6/BCL6/C7/TNF/PTPN6/CD27/PTPRC/C2/CR1/BTK/BATF/CCR6/FCGR2B/CD19/CD55/CD28/TFRC/CD40LG/XCL1/C4BPB	20	BP
GO:0001776	leukocyte homeostasis	13/773	84/17910	5.99895e-05	0.000491471	0.000309087	PMAIP1/IL6/TNFRSF17/NCKAP1L/DOCK10/CORO1A/CXCL6/CCR2/LAT/P2RX7/CCNB2/SIT1/IL2RA	13	BP
GO:0007599	hemostasis	31/773	336/17910	6.04293e-05	0.000494519	0.000311005	MAFF/TFPI/SERPINA5/PRKG1/GATA6/TSPAN8/MYL9/ADRA2C/IL6/PTPN6/LCK/PLEK/PLCG2/COL1A2/P2RX5/SYK/VAV1/COL1A1/PRKCB/LCP2/FAP/HPS5/JAK2/COL3A1/GATA3/P2RX7/ENTPD1/ARRB2/CD40LG/PF4V1/C4BPB	31	BP
GO:0005583	fibrillar collagen trimer	5/773	11/18675	4.49961e-05	0.000497206	0.00038444	COL1A2/COL1A1/COL5A2/COL3A1/COL5A1	5	CC
GO:0098643	banded collagen fibril	5/773	11/18675	4.49961e-05	0.000497206	0.00038444	COL1A2/COL1A1/COL5A2/COL3A1/COL5A1	5	CC
GO:0032612	interleukin-1 production	15/773	108/17910	6.10351e-05	0.000498919	0.000313771	SMAD3/LPL/CX3CL1/EGR1/AIM2/CASP1/WNT5A/CCR7/CX3CR1/JAK2/CD33/P2RX7/TYROBP/ARRB2/CCL19	15	BP
GO:0045429	positive regulation of nitric oxide biosynthetic process	9/773	42/17910	6.13319e-05	0.000500786	0.000314946	KLF4/SMAD3/PTGS2/PTX3/ASS1/TNF/AIF1/ITGB2/JAK2	9	BP
GO:0045589	regulation of regulatory T cell differentiation	8/773	33/17910	6.16668e-05	0.000502399	0.00031596	BCL6/LILRB2/LILRB4/CR1/MDK/IL2RA/CD28/LAG3	8	BP
GO:0071353	cellular response to interleukin-4	8/773	33/17910	6.16668e-05	0.000502399	0.00031596	NFIL3/FASN/CORO1A/LEF1/IL2RG/GATA3/TCF7/XCL1	8	BP
GO:0048015	phosphatidylinositol-mediated signaling	19/773	160/17910	6.23766e-05	0.000507617	0.000319242	KLF4/GSN/MYOC/NTRK2/EGFR/LEP/SOX9/IER3/IRS2/TNF/PTPN6/CCL5/PPP1R16B/SEMA4D/RASGRP1/JAK2/GATA3/CD28/IL18	19	BP
GO:0031400	negative regulation of protein modification process	47/773	601/17910	6.30632e-05	0.000512634	0.000322397	GADD45A/FABP4/ATF3/SPRY2/KLF4/GADD45B/PPP1R15A/ADIPOQ/MYC/PER1/FOXO1/PLPP3/SOCS3/SFRP1/JUN/LMO3/DUSP8/GPRC5A/CDKN1A/DUSP1/BMP4/CRY2/FXYD1/ENPP1/DUSP4/DDIT4/TNF/LIF/PPP1R1A/PTPN6/NCKAP1L/GFRA2/PTPRC/CSK/THY1/RASSF2/SORL1/PPP1R16B/SEMA4D/GMFG/GBP1/P2RX7/CDK5/FOXM1/ARRB2/PKIA/SPI1	47	BP
GO:1902532	negative regulation of intracellular signal transduction	44/773	550/17910	6.38302e-05	0.000518162	0.000325874	ATF3/SPRY2/MAGI2/KLF4/MYOC/BCL6/ADIPOQ/MYC/PER1/FOXO1/SOCS2/SOCS3/PTGS2/NOL3/SFRP1/LMO3/DUSP8/DYRK3/DUSP1/NR1D1/BMP4/DUSP4/DDIT4/CASQ2/PDE3B/LIF/PTPN6/PLEK/PTPRC/CSK/STAT1/ARHGAP25/RASSF2/SORL1/RHOH/GBP1/APLNR/P2RX7/MMP9/FBP1/FOXM1/ARRB2/MTM1/VNN1	44	BP
GO:0050817	coagulation	31/773	337/17910	6.38849e-05	0.000518162	0.000325874	MAFF/TFPI/SERPINA5/PRKG1/GATA6/TSPAN8/MYL9/ADRA2C/IL6/PTPN6/LCK/PLEK/PLCG2/COL1A2/P2RX5/SYK/VAV1/COL1A1/PRKCB/LCP2/FAP/HPS5/JAK2/COL3A1/GATA3/P2RX7/ENTPD1/ARRB2/CD40LG/PF4V1/C4BPB	31	BP
GO:0002478	antigen processing and presentation of exogenous peptide antigen	20/773	174/17910	6.42372e-05	0.000520442	0.000327307	HLA-DOB/PSMB9/HLA-DMB/HLA-DMA/CTSS/NCF2/CYBA/NCF4/PSMB8/HLA-DPA1/CYBB/PSME2/KIF11/PSMB10/VAMP8/FCGR2B/HLA-DRA/LAG3/HLA-DRB4/KIF23	20	BP
GO:0002886	regulation of myeloid leukocyte mediated immunity	10/773	52/17910	6.45032e-05	0.000521446	0.000327939	RAC2/ITGB2/CXCL6/SYK/ADGRE2/CCR2/BTK/VAMP8/FCGR2B/STXBP2	10	BP
GO:0071772	response to BMP	18/773	147/17910	6.4575e-05	0.000521446	0.000327939	TGFBR3/CCN1/EGR1/FSTL3/SFRP1/CHRDL1/HES1/SOX9/GPC3/BMP4/GATA6/USP9Y/MSX2/WNT5A/GATA3/SPINT2/ROR2/SFRP4	18	BP
GO:0071773	cellular response to BMP stimulus	18/773	147/17910	6.4575e-05	0.000521446	0.000327939	TGFBR3/CCN1/EGR1/FSTL3/SFRP1/CHRDL1/HES1/SOX9/GPC3/BMP4/GATA6/USP9Y/MSX2/WNT5A/GATA3/SPINT2/ROR2/SFRP4	18	BP
GO:0090025	regulation of monocyte chemotaxis	7/773	25/17910	6.59758e-05	0.000532171	0.000334684	DUSP1/CCL5/AIF1/CXCL10/CCR2/CCR1/PLA2G7	7	BP
GO:0004888	transmembrane signaling receptor activity	80/747	1133/16967	1.70707e-05	0.000532856	0.000420676	AGTR1/TGFBR3/PPARG/EDNRB/LTBP4/NTRK2/IL1R1/DDR2/EGFR/P2RY2/GPRC5A/NPY1R/PTPRG/RAMP2/VLDLR/NPR1/CNR1/LHCGR/LIFR/GABRA2/GPR20/ACKR1/EPHA7/ADRA2C/TNFRSF10D/HLA-DOB/PTPN6/CD247/CCR5/CD3D/CD27/PTPRC/ITGAL/LILRB2/CD79A/LILRB3/KLRB1/ITGB2/P2RX5/IL7R/SORL1/P2RY6/PTPRE/IL2RG/SEMA4D/CR1/GPR65/CCR2/CTSH/CD14/CSF2RB/CD300C/CCR7/CCR1/HLA-DPA1/FZD2/CX3CR1/CD3E/SLAMF1/CCR6/TLR1/CD72/P2RX7/FCGR2B/CXCR4/MARCO/GPR…	80	MF
GO:0016493	C-C chemokine receptor activity	4/747	5/16967	1.79887e-05	0.000532856	0.000420676	CCR5/CCR7/CCR1/CCR6	4	MF
GO:0048248	CXCR3 chemokine receptor binding	4/747	5/16967	1.79887e-05	0.000532856	0.000420676	CXCL13/CXCL10/CXCL9/CXCL11	4	MF
GO:0065003	protein-containing complex assembly	108/773	1742/17910	6.76861e-05	0.000545365	0.000342982	WASF3/FAM107A/MAGI2/TGFBR3/GSN/MAP1B/TCF7L2/SMAD3/TSPYL2/ADIPOQ/AASS/MYH11/MYC/CX3CL1/LMOD1/YTHDC1/ACACB/KHDRBS3/PLN/NOL3/JUN/GPX3/CTH/TMOD1/KAT5/AR/GOLGA2/APOB/HES1/ANG/SOX9/PEX5/HMGB2/ACADL/COBL/CRYAB/TENM1/NLGN1/VEGFA/ARC/ANKRD28/YAP1/CASQ2/TNF/PMAIP1/OLFM4/FOSL1/AREG/MPP6/MDM4/JCHAIN/CXCL13/CCL5/CD247/CD3D/NCKAP1L/MMP3/PLEK/CORO1A/HLA-DMB/AIF1/MARCKS/CD79A/MMP1/COL1A2/AIM2/SLC7A7/HLA-DMA/LCP1…	108	BP
GO:0014910	regulation of smooth muscle cell migration	13/773	85/17910	6.80682e-05	0.000547841	0.000344539	ADIPOQ/PRKG1/FOXO4/IGFBP5/CCL5/AIF1/SORL1/P2RY6/DOCK4/MDK/FGF9/PAK1/POSTN	13	BP
GO:0120162	positive regulation of cold-induced thermogenesis	14/773	97/17910	6.95602e-05	0.000559233	0.000351703	FABP4/ADIPOQ/SCD/LEP/G0S2/ACADL/PEMT/VEGFA/UCP2/SYK/CCR2/JAK2/CXCR4/IL18	14	BP
GO:0045600	positive regulation of fat cell differentiation	11/773	63/17910	7.1251e-05	0.000571571	0.000359462	ZBTB16/ZFP36/PPARG/LPL/ADIRF/PTGS2/SFRP1/LMO3/KLF5/WIF1/CREBL2	11	BP
GO:0046637	regulation of alpha-beta T cell differentiation	11/773	63/17910	7.1251e-05	0.000571571	0.000359462	ZBTB16/BCL6/NCKAP1L/RUNX3/CD86/SYK/ZAP70/GATA3/CCL19/IL18/PRDM1	11	BP
GO:0043367	CD4-positive, alpha-beta T cell differentiation	12/773	74/17910	7.17668e-05	0.000575078	0.000361668	BCL6/IL6/NCKAP1L/RUNX3/CD86/LEF1/BATF/GATA3/LY9/CCL19/IL18/RSAD2	12	BP
GO:1904813	ficolin-1-rich granule lumen	16/773	124/18675	5.31813e-05	0.00057802	0.000446925	GSN/PRG2/HK3/ALOX5/FCN1/MNDA/CTSS/CTSH/ARPC5/PRDX4/GMFG/LTA4H/QPCT/MMP9/CTSB/TNFAIP6	16	CC
GO:0070588	calcium ion transmembrane transport	28/773	293/17910	7.39273e-05	0.000591742	0.000372148	RRAD/CX3CL1/PLN/NOL3/ATP1A2/FGF2/GEM/CASQ2/PTPN6/CCR5/LCK/PTPRC/CORO1A/THY1/PLCG2/CXCL10/CXCL9/P2RY6/CYBA/ORAI2/CCR7/APLNR/CXCL11/P2RX7/CD19/CEMIP/CCL19/XCL1	28	BP
GO:0031018	endocrine pancreas development	9/773	43/17910	7.46263e-05	0.000596033	0.000374847	FOXO1/BMP5/HES1/SOX9/BMP4/NEUROG3/GATA6/IL6/WNT5A	9	BP
GO:1904407	positive regulation of nitric oxide metabolic process	9/773	43/17910	7.46263e-05	0.000596033	0.000374847	KLF4/SMAD3/PTGS2/PTX3/ASS1/TNF/AIF1/ITGB2/JAK2	9	BP
GO:0010888	negative regulation of lipid storage	6/773	18/17910	7.53285e-05	0.000600331	0.00037755	PPARG/PNPLA2/LEP/ABHD5/TNF/IL6	6	BP
GO:0090026	positive regulation of monocyte chemotaxis	6/773	18/17910	7.53285e-05	0.000600331	0.00037755	CCL5/AIF1/CXCL10/CCR2/CCR1/PLA2G7	6	BP
GO:0019884	antigen processing and presentation of exogenous antigen	20/773	176/17910	7.54705e-05	0.000600807	0.000377849	HLA-DOB/PSMB9/HLA-DMB/HLA-DMA/CTSS/NCF2/CYBA/NCF4/PSMB8/HLA-DPA1/CYBB/PSME2/KIF11/PSMB10/VAMP8/FCGR2B/HLA-DRA/LAG3/HLA-DRB4/KIF23	20	BP
GO:0005201	extracellular matrix structural constituent	20/747	158/16967	2.09003e-05	0.000602807	0.0004759	LAMA2/LTBP4/ADIPOQ/CCN1/LAMA3/SRPX/NID1/PRG2/FBLN2/COL4A5/MATN3/MXRA5/NID2/COL1A2/COL1A1/COL5A2/COL3A1/DPT/COL5A1/POSTN	20	MF
GO:1902622	regulation of neutrophil migration	8/773	34/17910	7.76152e-05	0.000617209	0.000388165	IL1R1/RAC2/NCKAP1L/CCR7/MDK/C3AR1/CCL19/XCL1	8	BP
GO:0006812	cation transport	71/773	1038/17910	7.7766e-05	0.000617738	0.000388497	RRAD/PER1/CX3CL1/PTGS2/GLRX/PLN/NOL3/SLC6A3/ATP1A2/LEP/FGF2/RAMP2/SLC6A8/KCNK3/GEM/KCNAB1/CNR1/FXYD1/GJA4/TF/NLGN1/SCNN1B/CP/CASQ2/ASIC3/GPM6B/PTPN6/CCL5/UCP2/CCR5/LCK/PTPRC/CORO1A/LILRB2/THY1/PLCG2/CXCL10/CXCL9/P2RX5/SYK/CTSS/P2RY6/SLC31A1/CYBA/CCR2/BTK/ORAI2/PRKCB/CCR7/APLNR/CCR1/CXCL11/ATP2A3/KCNN4/MS4A1/VAMP8/CD33/P2RX7/MMP9/SLC39A8/CXCR4/CD19/LILRB1/CDK5/CEMIP/ARRB2/SLC31A2/CCL19/SCN9A/TFRC/…	71	BP
GO:0002377	immunoglobulin production	14/773	98/17910	7.79876e-05	0.000618826	0.000389181	BCL6/RBP4/TNF/IL6/PTPRC/IL7R/BTK/BATF/CCR6/FCGR2B/CD28/TFRC/CD40LG/XCL1	14	BP
GO:0044087	regulation of cellular component biogenesis	63/773	891/17910	7.82585e-05	0.000620302	0.00039011	APOD/FAM107A/GSN/MYOC/MAP1B/SMAD3/NTRK2/CX3CL1/SDC4/LMOD1/CCN1/SFRP1/CDC42EP4/JUN/TMOD1/CLDN5/CORO2B/SOX9/PEX5/WNT11/FNBP1L/COBL/CRYAB/KLF5/TENM1/NLGN1/VEGFA/TNF/PMAIP1/EPHA7/GPM6B/FOSL1/JCHAIN/RAC2/CXCL13/SDC1/NCKAP1L/MMP3/PLEK/CORO1A/THY1/MMP1/AIM2/LCP1/SORL1/HCK/PPP1R16B/SEMA4D/GPR65/ARPC5/DPYSL3/WNT5A/GAP43/FLRT2/CCR7/TCL1A/CAPG/P2RX7/CLDN7/CCL19/PAK1/MTM1/TAC1	63	BP
GO:0019838	growth factor binding	17/747	121/16967	2.2149e-05	0.000622443	0.000491403	TGFBR3/LTBP4/NTRK2/IL1R1/CCN1/IGFBP6/DUSP1/LIFR/IGFBP5/CXCL13/COL1A2/IL2RG/COL1A1/IL10RA/COL3A1/COL5A1/IL2RB	17	MF
GO:0051017	actin filament bundle assembly	17/773	136/17910	7.88948e-05	0.000624669	0.000392856	FAM107A/MYOC/SMAD3/CX3CL1/SDC4/SORBS1/SFRP1/CORO2B/WNT11/PLEK/AIF1/MARCKS/LCP1/GPR65/DPYSL3/PAK1/TAC1	17	BP
GO:0002503	peptide antigen assembly with MHC class II protein complex	3/773	3/17910	8.01009e-05	0.000633533	0.000398431	HLA-DMB/HLA-DMA/HLA-DRA	3	BP
GO:0048017	inositol lipid-mediated signaling	19/773	163/17910	8.03538e-05	0.000634847	0.000399257	KLF4/GSN/MYOC/NTRK2/EGFR/LEP/SOX9/IER3/IRS2/TNF/PTPN6/CCL5/PPP1R16B/SEMA4D/RASGRP1/JAK2/GATA3/CD28/IL18	19	BP
GO:0003007	heart morphogenesis	25/773	249/17910	8.05909e-05	0.000636033	0.000400003	TGFBR3/SMAD3/CCN1/BMP5/OLFM1/JUN/HES1/NPY1R/CLDN5/SOX9/WNT11/FOXC1/BMP4/RBP4/FOXC2/VEGFA/GATA6/YAP1/MDM4/MSX2/WNT5A/FLRT2/FZD2/GATA3/COL5A1	25	BP
GO:0061024	membrane organization	54/773	730/17910	8.08623e-05	0.000637488	0.000400918	MAGI2/GSN/MYOC/PPARG/NOL3/SERPINA5/HBEGF/AMPH/EGFR/ATP9A/AR/GOLGA2/APOB/GRAMD1B/LDLR/GULP1/FNBP1L/TF/MAPK8/NLGN1/ANKRD28/EREG/BTC/PMAIP1/AREG/CCR5/CD3D/NCKAP1L/CD2/PTPRC/CORO1A/AIF1/GZMB/ITGB2/ARHGAP25/IL7R/ARPC5/CTSC/WNT5A/PRKCB/DOCK2/KCNN4/VAMP8/P2RX7/FCGR2B/CCNB2/CDK1/CXCR4/MARCO/CD3G/ARRB2/COL5A1/TFRC/CD24	54	BP
GO:0001228	DNA-binding transcription activator activity, RNA polymerase II-specific	36/747	390/16967	2.35052e-05	0.000644043	0.000508455	FOSL2/ATF3/MAFF/KLF4/FOXO3/SMAD3/JUNB/MYC/FOSB/NR4A1/EGR1/JUND/JUN/CEBPD/IER2/NR4A2/AR/SOX9/FOXC1/NEUROG3/FOXC2/KLF5/PITX1/SIX3/FOS/FOXO4/FOSL1/ZIC1/HLF/RFX5/LEF1/BATF/GATA3/SPI1/MYBL1/TFEC	36	MF
GO:1904019	epithelial cell apoptotic process	15/773	111/17910	8.40562e-05	0.000661954	0.000416305	GSN/FOXO3/TCF7L2/ZFP36/RAMP2/SIX3/TNF/IL6/ITGA4/JAK2/MDK/GATA3/ARRB2/CD40LG/SFRP4	15	BP
GO:0008584	male gonad development	17/773	137/17910	8.65267e-05	0.000679946	0.00042762	RHOBTB3/FSTL3/SFRP1/ARID5B/AR/SOX9/HMGB2/LHCGR/GATA6/HOXA9/SDC1/PRDX4/WNT5A/TNFSF10/GATA3/NUDT1/FGF9	17	BP
GO:0061572	actin filament bundle organization	17/773	137/17910	8.65267e-05	0.000679946	0.00042762	FAM107A/MYOC/SMAD3/CX3CL1/SDC4/SORBS1/SFRP1/CORO2B/WNT11/PLEK/AIF1/MARCKS/LCP1/GPR65/DPYSL3/PAK1/TAC1	17	BP
GO:0002053	positive regulation of mesenchymal cell proliferation	7/773	26/17910	8.69396e-05	0.000680996	0.00042828	MYC/SOX9/IRS2/VEGFA/STAT1/WNT5A/FGF9	7	BP
GO:0002691	regulation of cellular extravasation	7/773	26/17910	8.69396e-05	0.000680996	0.00042828	IL1R1/ELANE/CCL25/THY1/ITGA4/CCR2/MDK	7	BP
GO:0071624	positive regulation of granulocyte chemotaxis	7/773	26/17910	8.69396e-05	0.000680996	0.00042828	RAC2/NCKAP1L/CCR7/MDK/C3AR1/CCL19/XCL1	7	BP
GO:0005976	polysaccharide metabolic process	14/773	99/17910	8.72899e-05	0.000682279	0.000429087	SORBS1/STBD1/GBE1/HAS1/NR1D1/ENPP1/IRS2/PPP1R3C/PHKA1/CHST7/GYG2/PPP1R1A/IGF2/AOAH	14	BP
GO:1902106	negative regulation of leukocyte differentiation	14/773	99/17910	8.72899e-05	0.000682279	0.000429087	BCL6/ADIPOQ/MYC/FSTL3/SFRP1/BMP4/RUNX3/LILRB3/LILRB4/MDK/FCGR2B/LILRB1/LRRC17/LAG3	14	BP
GO:2001235	positive regulation of apoptotic signaling pathway	20/773	178/17910	8.84136e-05	0.000690324	0.000434147	ATF3/GSN/SMAD3/SFRP1/SRPX/INHBB/G0S2/MAPK8/PMAIP1/LCK/PTPRC/GZMB/CTSH/CTSC/S100A9/TNFSF10/S100A8/JAK2/MMP9/MLLT11	20	BP
GO:0002548	monocyte chemotaxis	9/773	44/17910	9.0261e-05	0.0007025	0.000441804	DUSP1/IL6/CCL5/AIF1/CXCL10/CCR2/TNFSF11/CCR1/PLA2G7	9	BP
GO:0010043	response to zinc ion	9/773	44/17910	9.0261e-05	0.0007025	0.000441804	PLN/KCNK3/ASS1/MT1X/CRIP1/CA2/S100A8/GGH/P2RX7	9	BP
GO:0030225	macrophage differentiation	9/773	44/17910	9.0261e-05	0.0007025	0.000441804	ADIPOQ/BMP4/VEGFA/LIF/IL15/MMP9/ROR2/SPI1/TSPAN2	9	BP
GO:0002517	T cell tolerance induction	5/773	12/17910	9.08762e-05	0.000702802	0.000441994	LILRB2/IDO1/CD3E/IL2RA/ICOS	5	BP
GO:0002863	positive regulation of inflammatory response to antigenic stimulus	5/773	12/17910	9.08762e-05	0.000702802	0.000441994	CNR1/TNF/BTK/CCR7/CD28	5	BP
GO:0010889	regulation of sequestering of triglyceride	5/773	12/17910	9.08762e-05	0.000702802	0.000441994	PPARG/LPL/PNPLA2/ABHD5/APOC4	5	BP
GO:0031650	regulation of heat generation	5/773	12/17910	9.08762e-05	0.000702802	0.000441994	EDNRB/PTGS2/CNR1/TNF/TNFSF11	5	BP
GO:0045579	positive regulation of B cell differentiation	5/773	12/17910	9.08762e-05	0.000702802	0.000441994	NCKAP1L/CD27/SYK/BTK/IL7	5	BP
GO:0072178	nephric duct morphogenesis	5/773	12/17910	9.08762e-05	0.000702802	0.000441994	GPC3/BMP4/EFNB2/EPHA7/GATA3	5	BP
GO:0030856	regulation of epithelial cell differentiation	18/773	151/17910	9.18373e-05	0.000707989	0.000445256	ZFP36/ZEB1/ADIPOQ/HES1/CLDN5/SOX9/FOXC1/BMP4/YAP1/TNF/LIF/STAT1/MSX2/GATA3/MMP9/SFRP4/CD24/EZH2	18	BP
GO:1905952	regulation of lipid localization	18/773	151/17910	9.18373e-05	0.000707989	0.000445256	AGTR1/PPARG/LPL/ADIPOQ/ACACB/PNPLA2/APOB/LEP/ABHD5/IRS2/TNF/IL6/SYK/TNFSF11/SPP1/P2RX7/APOC4/TAC1	18	BP
GO:2001236	regulation of extrinsic apoptotic signaling pathway	18/773	151/17910	9.18373e-05	0.000707989	0.000445256	ATF3/TCF7L2/CX3CL1/BMP5/NOL3/SFRP1/SRPX/AR/RB1CC1/HMGB2/BMP4/G0S2/YAP1/TNF/PMAIP1/PTPRC/TNFSF10/IL7	18	BP
GO:0032956	regulation of actin cytoskeleton organization	28/773	297/17910	9.35149e-05	0.000720163	0.000452912	FAM107A/GSN/MYOC/SMAD3/CX3CL1/SDC4/LMOD1/SFRP1/TMOD1/CORO2B/WNT11/SEMA3E/TENM1/GPM6B/NCKAP1L/PLEK/CORO1A/ARHGDIB/HCK/GPR65/ARPC5/GMFG/CCR7/CAPG/MDK/CDK5/PAK1/TAC1	28	BP
GO:0048844	artery morphogenesis	12/773	76/17910	9.37615e-05	0.000721303	0.00045363	APOB/HES1/LDLR/WNT11/FOXC1/BMP4/FOXC2/EFNB2/VEGFA/COL3A1/MDK/PRDM1	12	BP
GO:0060541	respiratory system development	21/773	193/17910	9.47205e-05	0.000727001	0.000457213	SPRY2/FSTL3/EGFR/DHCR7/HES1/SOX9/WNT11/KCNAB1/GPC3/BMP4/ASS1/RBP4/VEGFA/GATA6/YAP1/TNF/LIF/IGFBP5/CTSH/WNT5A/FGF9	21	BP
GO:0010675	regulation of cellular carbohydrate metabolic process	17/773	138/17910	9.48003e-05	0.000727001	0.000457213	ADIPOQ/FOXO1/SORBS1/ACACB/LEP/NR1D1/LHCGR/ENPP1/PDK4/IRS2/DDIT4/PMAIP1/IGFBP5/IGF2/PLEK/P2RY6/FBP1	17	BP
GO:0046546	development of primary male sexual characteristics	17/773	138/17910	9.48003e-05	0.000727001	0.000457213	RHOBTB3/FSTL3/SFRP1/ARID5B/AR/SOX9/HMGB2/LHCGR/GATA6/HOXA9/SDC1/PRDX4/WNT5A/TNFSF10/GATA3/NUDT1/FGF9	17	BP
GO:0035265	organ growth	20/773	179/17910	9.5594e-05	0.00073232	0.000460558	SPRY2/TGFBR3/DDR2/ACACB/AR/LEP/FGF2/SOX9/FOXC1/RBP4/FOXC2/GATA6/YAP1/MSX2/MMP13/CDK1/IL7/FGF9/PAK1/TENM4	20	BP
GO:0030865	cortical cytoskeleton organization	8/773	35/17910	9.68388e-05	0.000739533	0.000465095	NLGN1/PLS1/TNF/NCKAP1L/PLEK/CDK5/FMNL1/KIF23	8	BP
GO:0045066	regulatory T cell differentiation	8/773	35/17910	9.68388e-05	0.000739533	0.000465095	BCL6/LILRB2/LILRB4/CR1/MDK/IL2RA/CD28/LAG3	8	BP
GO:0110111	negative regulation of animal organ morphogenesis	8/773	35/17910	9.68388e-05	0.000739533	0.000465095	DIO3/FOXC1/BMP4/FOXC2/TNF/STAT1/WNT5A/GATA3	8	BP
GO:0060840	artery development	14/773	100/17910	9.75421e-05	0.000744127	0.000467984	APOB/HES1/LEP/LDLR/WNT11/FOXC1/BMP4/FOXC2/EFNB2/VEGFA/COL3A1/MDK/LOXL1/PRDM1	14	BP
GO:0032868	response to insulin	25/773	252/17910	9.77209e-05	0.000744714	0.000468353	PCK1/ADM/PPARG/LPL/ADIPOQ/FOXO1/EGR1/SORBS1/PLN/INHBB/LEP/ENPP1/FOXC2/PDK4/IRS2/FOXO4/PDE3B/IGF2/UCP2/STAT1/PTPRE/PRKCB/TNFSF10/GGH/PAK1	25	BP
GO:0044264	cellular polysaccharide metabolic process	13/773	88/17910	9.8221e-05	0.000747747	0.00047026	SORBS1/STBD1/GBE1/HAS1/NR1D1/ENPP1/IRS2/PPP1R3C/PHKA1/GYG2/PPP1R1A/IGF2/AOAH	13	BP
GO:0040013	negative regulation of locomotion	33/773	377/17910	9.85124e-05	0.000749186	0.000471165	APOD/MAGI2/KLF4/FOXO3/PPARG/ADIPOQ/CX3CL1/BMP5/SFRP1/FGF2/PTPRG/WNT11/HAS1/DUSP1/ELANE/RHOB/PRKG1/CCL25/GNRH1/IGFBP5/CXCL13/AIF1/THY1/ARHGDIB/DPYSL3/WNT5A/CX3CR1/COL3A1/GATA3/SPINT2/ARHGAP4/TIMP1/GPR18	33	BP
GO:0030168	platelet activation	18/773	152/17910	0.000100066	0.000759418	0.0004776	PRKG1/MYL9/ADRA2C/IL6/PTPN6/LCK/PLEK/PLCG2/COL1A2/SYK/VAV1/COL1A1/PRKCB/LCP2/COL3A1/ARRB2/CD40LG/PF4V1	18	BP
GO:1990845	adaptive thermogenesis	18/773	152/17910	0.000100066	0.000759418	0.0004776	FABP4/NOVA1/ADIPOQ/SCD/LEP/NR1D1/G0S2/ACADL/FOXC2/PEMT/VEGFA/UCP2/SYK/CCR2/IL15/JAK2/CXCR4/IL18	18	BP
GO:0016051	carbohydrate biosynthetic process	21/773	194/17910	0.000102007	0.000773348	0.00048636	PCK1/ATF3/ADIPOQ/FOXO1/SORBS1/GPD1/GBE1/LEP/PC/HAS1/NR1D1/LHCGR/RBP4/ENPP1/IRS2/PPP1R3C/GYG2/IGF2/PLEK/P2RY6/FBP1	21	BP
GO:0007249	I-kappaB kinase/NF-kappaB signaling	25/773	253/17910	0.000104114	0.00078851	0.000495896	ADIPOQ/PER1/CX3CL1/CTH/NR1D1/S100B/TNF/PIM2/STAT1/RHOH/CASP1/PRDX4/WNT5A/BTK/SECTM1/PRKCB/CD14/TNFSF11/TNFSF10/CCR7/CX3CR1/LY96/TRIM22/BIRC3/CCL19	25	BP
GO:0051668	localization within membrane	16/773	126/17910	0.000105119	0.000795296	0.000500164	MAGI2/GSN/EFNB2/NLGN1/ARC/CD2/PTPRC/ITGAL/THY1/ITGB2/ITGA4/ITGB7/DOCK2/TYROBP/CDK5/CD24	16	BP
GO:0002544	chronic inflammatory response	6/773	19/17910	0.000106091	0.000798622	0.000502255	TNF/CXCL13/CCL5/IDO1/S100A8/VNN1	6	BP
GO:0002726	positive regulation of T cell cytokine production	6/773	19/17910	0.000106091	0.000798622	0.000502255	IL1R1/IL6/GATA3/IL18/RSAD2/XCL1	6	BP
GO:0045076	regulation of interleukin-2 biosynthetic process	6/773	19/17910	0.000106091	0.000798622	0.000502255	ZFP36/PTPRC/CD86/CD3E/CD28/LAG3	6	BP
GO:0032615	interleukin-12 production	10/773	55/17910	0.000106104	0.000798622	0.000502255	LEP/LTB/CCR7/IDO1/SLAMF1/MDK/LILRB1/ARRB2/CCL19/CD40LG	10	BP
GO:0035306	positive regulation of dephosphorylation	10/773	55/17910	0.000106104	0.000798622	0.000502255	MAGI2/SMAD3/PPP1R15A/PLEK/PTPRC/LILRB2/PPP1R16B/JAK2/CD33/CAMTA1	10	BP
GO:0045685	regulation of glial cell differentiation	12/773	77/17910	0.000106778	0.000802867	0.000504926	PPARG/DAAM2/HES1/LDLR/NR1D1/ID4/LIF/IL6/MDK/CDK1/CXCR4/TENM4	12	BP
GO:0032535	regulation of cellular component size	29/773	315/17910	0.000107385	0.000806598	0.000507271	GSN/MAP1B/PPP1R15A/LMOD1/OLFM1/IFRD1/TMOD1/RB1CC1/TENM1/VEGFA/PLS1/EPHA7/NCKAP1L/PLEK/CORO1A/IL7R/VAV1/HCK/SEMA4D/ARPC5/WNT5A/CCR7/KCNN4/SPP1/CAPG/P2RX7/ARHGAP4/CDK5/PAK1	29	BP
GO:0002820	negative regulation of adaptive immune response	9/773	45/17910	0.000108553	0.000811298	0.000510228	BCL6/PTPN6/PTPRC/IL7R/CR1/FCGR2B/LILRB1/XCL1/C4BPB	9	BP
GO:0001915	negative regulation of T cell mediated cytotoxicity	4/773	7/17910	0.000108565	0.000811298	0.000510228	PTPRC/IL7R/FCGR2B/LILRB1	4	BP
GO:0031622	positive regulation of fever generation	4/773	7/17910	0.000108565	0.000811298	0.000510228	PTGS2/CNR1/TNF/TNFSF11	4	BP
GO:0072197	ureter morphogenesis	4/773	7/17910	0.000108565	0.000811298	0.000510228	SOX9/BMP4/EMX2/GATA3	4	BP
GO:2000553	positive regulation of T-helper 2 cell cytokine production	4/773	7/17910	0.000108565	0.000811298	0.000510228	IL6/GATA3/RSAD2/XCL1	4	BP
GO:0019233	sensory perception of pain	14/773	101/17910	0.000108824	0.000812404	0.000510923	EDNRB/PTGS2/NPY1R/CNR1/RETREG1/ASIC3/ADRA2C/CCR2/P2RX7/CXCR4/CDK5/ARRB2/SCN9A/TAC1	14	BP
GO:0070997	neuron death	31/773	347/17910	0.000109631	0.000816763	0.000513665	FOXO3/NTRK2/CX3CL1/EGR1/DIO3/JUN/BTG2/NR4A2/TRIM2/TOX3/EFNB2/RETREG1/CRLF1/FOS/DDIT4/TNF/EPHA7/CCL5/CORO1A/ITGB2/SORL1/WNT5A/CX3CR1/JAK2/MDK/GATA3/FCGR2B/TYROBP/CDK5/ARRB2/NAIP	31	BP
GO:2000146	negative regulation of cell motility	31/773	347/17910	0.000109631	0.000816763	0.000513665	APOD/MAGI2/KLF4/FOXO3/PPARG/ADIPOQ/CX3CL1/BMP5/SFRP1/FGF2/PTPRG/WNT11/HAS1/DUSP1/RHOB/PRKG1/CCL25/GNRH1/IGFBP5/CXCL13/AIF1/THY1/ARHGDIB/DPYSL3/CX3CR1/COL3A1/GATA3/SPINT2/ARHGAP4/TIMP1/GPR18	31	BP
GO:0043030	regulation of macrophage activation	11/773	66/17910	0.000110488	0.000822307	0.000517151	CX3CL1/LDLR/NR1D1/TNF/IL6/PTPRC/ITGB2/CST7/CTSC/WNT5A/FCGR2B	11	BP
GO:0071559	response to transforming growth factor beta	24/773	239/17910	0.000110841	0.0008241	0.000518279	TGFBR3/SMAD3/GDF15/ZEB1/LTBP4/SFRP1/ZFHX3/JUN/CLDN5/SOX9/ZFP36L2/FOS/USP9Y/SOX5/MXRA5/RUNX3/COL1A2/COL1A1/WNT5A/CX3CR1/COL3A1/ARRB2/POSTN/XCL1	24	BP
GO:0009892	negative regulation of metabolic process	184/773	3321/17910	0.000110972	0.000824236	0.000518364	ZBTB16/GADD45A/FABP4/APOD/NFIL3/NOVA1/ATF3/SPRY2/KLF4/FOXO3/BCL6/TCF7L2/SMAD3/GADD45B/ZFP36/PPARG/PPP1R15A/TSPYL2/EDNRB/ZEB1/ADIPOQ/MYC/PER1/FOXO1/TFPI/FOSB/DCAF1/PLPP3/AOC3/SOCS3/EGR1/PTGS2/ACACB/BMP5/NOL3/SFRP1/OLFM1/SLPI/TIPARP/HBEGF/EGFR/ZFHX3/JUN/BTG2/LMO3/CEBPD/DUSP8/NR4A2/ETS2/ARID5B/INHBB/PTX3/KAT5/GPRC5A/CDKN1A/AR/GOLGA2/HES1/LEP/ANG/PEG3/LDLR/SOX9/WNT11/SPOCK1/PC/DUSP1/GPC3/FOXC1/VLDLR/…	184	BP
GO:1990837	sequence-specific double-stranded DNA binding	53/747	674/16967	3.11664e-05	0.000833131	0.000657735	ZBTB16/GADD45A/FOSL2/NFIL3/ATF3/KLF4/FOXO3/TCF7L2/NPAS2/SMAD3/PPARG/TSPYL2/ZEB1/MYC/PER1/EGR1/ZFHX3/JUN/CEBPD/IER2/ETS2/ARID5B/AR/HES1/SOX9/FOXC1/NR1D1/HMGB2/CRY2/NEUROG3/TOX3/FOXC2/KLF5/SIX3/FOS/YAP1/FOSL1/ZIC1/HOXA9/RUNX3/STAT1/CRIP1/LEF1/NFE2L3/BCL11A/GATA3/FOXM1/SPI1/PRDM1/MYBL1/TFEC/LMNB1/EZH2	53	MF
GO:0032673	regulation of interleukin-4 production	7/773	27/17910	0.000113025	0.000837783	0.000526884	CD86/SYK/LEF1/CD3E/GATA3/CD28/CD40LG	7	BP
GO:0060512	prostate gland morphogenesis	7/773	27/17910	0.000113025	0.000837783	0.000526884	SFRP1/AR/SOX9/BMP4/ID4/CRIP1/WNT5A	7	BP
GO:0046660	female sex differentiation	15/773	114/17910	0.000114325	0.000846562	0.000532405	FOXO3/SFRP1/TIPARP/ARID5B/INHBB/PTX3/LEP/ANG/FOXC1/RBP4/VEGFA/EREG/GNRH1/WNT5A/ARRB2	15	BP
GO:0046879	hormone secretion	28/773	301/17910	0.000117638	0.000870215	0.00054728	AGTR1/TCF7L2/ADM/LTBP4/ADIPOQ/SFRP1/EGFR/INHBB/LEP/NR1D1/CNR1/RBP4/IRS2/DPP4/TNF/LIF/ADRA2C/IL6/CCL5/UCP2/BTK/CD38/TNFSF11/JAK2/SPP1/VAMP8/GATA3/TAC1	28	BP
GO:0035325	Toll-like receptor binding	5/747	10/16967	3.41933e-05	0.000871533	0.000688052	SYK/S100A9/S100A8/LY96/TLR1	5	MF
GO:0045236	CXCR chemokine receptor binding	5/747	10/16967	3.41933e-05	0.000871533	0.000688052	CX3CL1/CXCL13/CXCL10/CXCL9/CXCL11	5	MF
GO:0070670	response to interleukin-4	8/773	36/17910	0.00011984	0.00088382	0.000555837	NFIL3/FASN/CORO1A/LEF1/IL2RG/GATA3/TCF7/XCL1	8	BP
GO:0071634	regulation of transforming growth factor beta production	8/773	36/17910	0.00011984	0.00088382	0.000555837	SMAD3/CX3CL1/PTGS2/WNT11/GATA6/TYROBP/CD24/XCL1	8	BP
GO:1905332	positive regulation of morphogenesis of an epithelium	8/773	36/17910	0.00011984	0.00088382	0.000555837	AR/SOX9/BMP4/VEGFA/LIF/ITGAX/MDK/GATA3	8	BP
GO:0050890	cognition	27/773	286/17910	0.000121152	0.000892296	0.000561167	FAM107A/NTRK2/PTGS2/EGFR/JUN/BTG2/ATP1A2/CLDN5/LDLR/KCNAB1/VLDLR/CNR1/LHCGR/ARC/FOS/S100B/TNF/FOSL1/NLGN4Y/LILRB2/CX3CR1/NRGN/MDK/CDK5/ATXN1/HLA-DRA/TAC1	27	BP
GO:0022617	extracellular matrix disassembly	12/773	78/17910	0.000121316	0.000892296	0.000561167	DDR2/ELANE/DPP4/IL6/MMP3/MMP1/LCP1/CTSS/FAP/MMP13/MMP9/TIMP1	12	BP
GO:0006629	lipid metabolic process	86/773	1338/17910	0.000121355	0.000892296	0.000561167	AGTR1/PLIN1/FABP4/PCK1/APOD/KLF4/NPAS2/SERPINA3/ADM/PPARG/LPL/AKR1B10/ADIPOQ/SDC4/SOCS2/PLPP3/CCN1/PIGA/SCD/SOCS3/EGR1/PTGS2/SORBS1/ACACB/BMP5/GPD1/FADS1/FASN/TIPARP/EGFR/PNPLA2/FADS3/DHCR7/LIPE/GGT5/APOB/LEP/FGF2/ANG/LDLR/PC/GPC3/VLDLR/NR1D1/CNR1/ABHD5/PLP1/G0S2/PLIN2/AGPAT2/ACADL/RBP4/PDK4/PEMT/IRS2/GPC5/GATA6/FADS2/TNF/PDE3B/HSD17B3/SDC1/PLEK/ALOX5/OSBPL3/PLCG2/PLAAT4/SORL1/SDC3/AOAH/CCR7/ST8S…	86	BP
GO:0097237	cellular response to toxic substance	24/773	241/17910	0.000126107	0.000926304	0.000582555	KLF4/FOXO3/AKR1B10/ABTB2/FOXO1/ADIRF/EGR1/PTGS2/GPX3/RHOB/HP/TPO/TNF/IL6/GSTT1/ADCY7/SLC31A1/PRDX4/S100A9/CYBB/MAPK13/CDK1/SPI1/EZH2	24	BP
GO:0014013	regulation of gliogenesis	16/773	128/17910	0.000126881	0.000930459	0.000585168	PPARG/DAAM2/HES1/LDLR/NR1D1/ID4/TNF/LIF/IL6/CCR2/CX3CR1/MDK/CDK1/CXCR4/TENM4/EZH2	16	BP
GO:0002200	somatic diversification of immune receptors	11/773	67/17910	0.000127111	0.000930459	0.000585168	BCL6/DCAF1/HMGB2/PTPRC/LEF1/BATF/CCR6/TCF7/CD28/TFRC/CD40LG	11	BP
GO:0010812	negative regulation of cell-substrate adhesion	11/773	67/17910	0.000127111	0.000930459	0.000585168	APOD/FAM107A/MYOC/BCL6/CX3CL1/CORO2B/SEMA3E/SPOCK1/COL1A1/GBP1/POSTN	11	BP
GO:0051726	regulation of cell cycle	76/773	1149/17910	0.000127181	0.000930459	0.000585168	GADD45A/FAM107A/MAGI2/KLF4/BCL6/TCF7L2/SMAD3/PPP1R15A/TSPYL2/MYC/WEE1/NR4A1/PTGS2/SFRP1/EGFR/ZFHX3/BTG2/CDKN1A/DYRK3/TOM1L1/HES1/LEP/SOX9/DUSP1/FOXC1/BMP4/ZFP36L2/KLHL21/RHOB/SIX3/FOXO4/EREG/GATA6/TNF/USP19/BTC/LIF/GAS1/ODF2/FOSL1/MDM4/IGF2/PTPN6/PSMB9/PTPRC/RUNX3/AIF1/MX2/NDC80/MSX2/DAZL/WNT5A/PSMB8/CRLF3/RRM2/FAP/PSME2/TPX2/KIF11/PSMB10/GATA3/CCNB2/CDK1/CDC20/DLGAP5/LILRB1/CDK5/PCLAF/FOXM1/PKIA…	76	BP
GO:0000977	RNA polymerase II regulatory region sequence-specific DNA binding	48/747	594/16967	3.74798e-05	0.000933588	0.000737043	ZBTB16/GADD45A/FOSL2/NFIL3/ATF3/KLF4/FOXO3/TCF7L2/NPAS2/SMAD3/PPARG/ZEB1/MYC/PER1/EGR1/ZFHX3/JUN/CEBPD/IER2/ETS2/ARID5B/AR/HES1/SOX9/FOXC1/NR1D1/NEUROG3/TOX3/FOXC2/KLF5/SIX3/FOS/YAP1/FOSL1/ZIC1/HOXA9/RUNX3/STAT1/LEF1/NFE2L3/BCL11A/GATA3/FOXM1/SPI1/PRDM1/MYBL1/TFEC/EZH2	48	MF
GO:0048639	positive regulation of developmental growth	20/773	183/17910	0.000129749	0.000948075	0.000596247	TGFBR3/MAP1B/DIO3/ACACB/SLC6A3/LEP/FGF2/GHR/VEGFA/PLS1/GATA6/YAP1/IGF2/SEMA4D/CDK1/IL7/CXCR4/FGF9/PAK1/MTM1	20	BP
GO:0032757	positive regulation of interleukin-8 production	9/773	46/17910	0.000129849	0.000948075	0.000596247	ADIPOQ/ELANE/TNF/CD2/FCN1/WNT5A/CD14/TLR1/CD58	9	BP
GO:0030324	lung development	19/773	169/17910	0.000130536	0.000952145	0.000598806	SPRY2/FSTL3/EGFR/DHCR7/HES1/SOX9/WNT11/GPC3/BMP4/RBP4/VEGFA/GATA6/YAP1/TNF/LIF/IGFBP5/CTSH/WNT5A/FGF9	19	BP
GO:0042886	amide transport	107/773	1752/17910	0.000132475	0.000965323	0.000607095	APOD/TCF7L2/SMAD3/PPARG/LPL/LTBP4/SLC19A2/ADIPOQ/CX3CL1/YTHDC1/PTGS2/SFRP1/EGFR/INHBB/CDKN1A/TOM1L1/EHBP1/GOLGA2/APOB/LEP/ANG/RAMP2/PEX5/AQP7/VLDLR/NR1D1/BMP4/CNR1/RHOB/RBP4/TF/IRS2/SIX3/TENM1/NLGN1/RPS4Y1/AZGP1/DPP4/MYOM1/TNF/ADRA2C/GPM6B/ZIC1/IL6/RAC2/CCL5/UCP2/AQP9/CD2/PLEK/CSK/AIF1/FCN1/ITGB2/AIM2/MX2/LCP1/SYK/SORL1/NUP210/CASP1/BTN3A1/COL1A1/SRGN/BTN3A2/WNT5A/CD38/PRKCB/CD14/TNFSF11/LCP2/GBP…	107	BP
GO:0014812	muscle cell migration	14/773	103/17910	0.000134823	0.000980479	0.000616626	ADIPOQ/PRKG1/FOXO4/IGFBP5/CCL5/AIF1/SORL1/P2RY6/ARPC5/DOCK4/MDK/FGF9/PAK1/POSTN	14	BP
GO:0032526	response to retinoic acid	14/773	103/17910	0.000134823	0.000980479	0.000616626	PCK1/KLF4/PPARG/LEP/SOX9/WNT11/DUSP1/RBP4/YAP1/MICB/COL1A1/CTSH/WNT5A/CD38	14	BP
GO:0035579	specific granule membrane	13/773	91/18675	9.19841e-05	0.000983636	0.000760547	AGPAT2/SLC2A3/ITGAL/ITGB2/CYBA/CD53/STK10/CYBB/VAMP8/CD33/LAIR1/C3AR1/OLR1	13	CC
GO:0001012	RNA polymerase II regulatory region DNA binding	48/747	596/16967	4.07759e-05	0.000993119	0.000784041	ZBTB16/GADD45A/FOSL2/NFIL3/ATF3/KLF4/FOXO3/TCF7L2/NPAS2/SMAD3/PPARG/ZEB1/MYC/PER1/EGR1/ZFHX3/JUN/CEBPD/IER2/ETS2/ARID5B/AR/HES1/SOX9/FOXC1/NR1D1/NEUROG3/TOX3/FOXC2/KLF5/SIX3/FOS/YAP1/FOSL1/ZIC1/HOXA9/RUNX3/STAT1/LEF1/NFE2L3/BCL11A/GATA3/FOXM1/SPI1/PRDM1/MYBL1/TFEC/EZH2	48	MF
GO:0042509	regulation of tyrosine phosphorylation of STAT protein	12/773	79/17910	0.000137519	0.000999097	0.000628335	SOCS3/HES1/LEP/GHR/CRLF1/TNF/LIF/IL6/CCL5/IL15/JAK2/IL18	12	BP
GO:0060333	interferon-gamma-mediated signaling pathway	13/773	91/17910	0.000139282	0.0010089	0.0006345	PPARG/SOCS3/OAS1/NMI/STAT1/HCK/GBP1/HLA-DPA1/OAS2/JAK2/TRIM22/HLA-DRA/HLA-DRB4	13	BP
GO:0060337	type I interferon signaling pathway	13/773	91/17910	0.000139282	0.0010089	0.0006345	EGR1/PTPN6/OAS1/MX2/STAT1/ISG20/WNT5A/PSMB8/OAS2/IFI27/RSAD2/IFIT1/XAF1	13	BP
GO:0071357	cellular response to type I interferon	13/773	91/17910	0.000139282	0.0010089	0.0006345	EGR1/PTPN6/OAS1/MX2/STAT1/ISG20/WNT5A/PSMB8/OAS2/IFI27/RSAD2/IFIT1/XAF1	13	BP
GO:0002698	negative regulation of immune effector process	15/773	116/17910	0.000139422	0.00100891	0.000634508	BCL6/TNF/PTPN6/PTPRC/MICB/IL7R/CR1/CCR2/FCGR2B/LILRB1/ARRB2/CD55/IL2RA/XCL1/C4BPB	15	BP
GO:0033554	cellular response to stress	115/773	1914/17910	0.000140455	0.00101539	0.000638579	GADD45A/PCK1/APOD/ATF3/KLF4/FOXO3/MAP1B/BCL6/NPAS2/GADD45B/ZFP36/ADM/PPARG/PPP1R15A/TSPYL2/MYC/PER1/FOXO1/EGR1/PTGS2/NOL3/SFRP1/REV3L/FADS1/CBS/SRPX/EGFR/JUN/GPX3/BTG2/CTH/NR4A2/INHBB/KAT5/CDKN1A/DYRK3/SASH1/RB1CC1/LEP/CORO2B/KCNK3/DUSP1/HMGB2/ASS1/EFHD1/IER3/RHOB/PDK4/CRYAB/MAPK8/VEGFA/FOS/S100B/FOXO4/GATA6/DDIT4/YAP1/TNF/USP19/PMAIP1/IL6/MDM4/UCP2/TOP2A/MMP3/CD27/PSMB9/AIF1/THY1/CXCL10/PTTG1/CR…	115	BP
GO:0060485	mesenchyme development	25/773	258/17910	0.000142027	0.00102262	0.000643125	TGFBR3/SMAD3/EDNRB/MYC/BMP5/SFRP1/OLFM1/HES1/SOX9/WNT11/FOXC1/BMP4/FOXC2/YAP1/ACTG2/IL6/MDM4/STAT1/LEF1/MSX2/COL1A1/WNT5A/MDK/FGF9/EZH2	25	BP
GO:0002921	negative regulation of humoral immune response	5/773	13/17910	0.000142434	0.00102262	0.000643125	PTPN6/CR1/FCGR2B/CD55/C4BPB	5	BP
GO:0014745	negative regulation of muscle adaptation	5/773	13/17910	0.000142434	0.00102262	0.000643125	KLF4/SMAD3/FOXO1/NOL3/IGFBP5	5	BP
GO:0031953	negative regulation of protein autophosphorylation	5/773	13/17910	0.000142434	0.00102262	0.000643125	ADIPOQ/JUN/ENPP1/GFRA2/PTPRC	5	BP
GO:0045073	regulation of chemokine biosynthetic process	5/773	13/17910	0.000142434	0.00102262	0.000643125	EGR1/ELANE/TNF/IL6/WNT5A	5	BP
GO:0071850	mitotic cell cycle arrest	5/773	13/17910	0.000142434	0.00102262	0.000643125	GADD45A/MAGI2/CDKN1A/DUSP1/FAP	5	BP
GO:0072182	regulation of nephron tubule epithelial cell differentiation	5/773	13/17910	0.000142434	0.00102262	0.000643125	YAP1/LIF/STAT1/GATA3/CD24	5	BP
GO:0045576	mast cell activation	10/773	57/17910	0.000144925	0.00103846	0.000653093	CNR1/RAC2/RHOH/ADGRE2/BTK/LCP2/LAT/RASGRP1/VAMP8/STXBP2	10	BP
GO:0046686	response to cadmium ion	10/773	57/17910	0.000144925	0.00103846	0.000653093	GSN/EGFR/JUN/MAPK8/MT1X/FOS/CYBB/CDK1/MMP9/NUDT1	10	BP
GO:0070229	negative regulation of lymphocyte apoptotic process	7/773	28/17910	0.000145127	0.00103889	0.000653364	BCL6/BMP4/IRS2/CCL5/CD27/IL7R/IDO1	7	BP
GO:0042698	ovulation cycle	11/773	68/17910	0.000145817	0.00104142	0.000654952	TIMP4/FOXO3/EGR1/EGFR/PTX3/LEP/HAS1/EREG/GNRH1/MDK/ARRB2	11	BP
GO:0002438	acute inflammatory response to antigenic stimulus	6/773	20/17910	0.000146049	0.00104142	0.000654952	CNR1/CD6/BTK/CCR7/GATA3/FCGR2B	6	BP
GO:0043031	negative regulation of macrophage activation	6/773	20/17910	0.000146049	0.00104142	0.000654952	CX3CL1/LDLR/NR1D1/PTPRC/CST7/FCGR2B	6	BP
GO:0060602	branch elongation of an epithelium	6/773	20/17910	0.000146049	0.00104142	0.000654952	SPRY2/SOX9/BMP4/YAP1/AREG/WNT5A	6	BP
GO:0002064	epithelial cell development	21/773	199/17910	0.000146415	0.00104301	0.000655953	FOSL2/MAGI2/ADIPOQ/BMP5/FASN/TMOD1/CDKN1A/AR/CLDN5/SOX9/BMP4/FOXC2/KLF5/SIX3/TNF/SDC1/PPP1R16B/WNT5A/SPINT2/CXCR4/PRDM1	21	BP
GO:0050777	negative regulation of immune response	17/773	143/17910	0.00014747	0.0010495	0.000660036	BCL6/PPARG/TNF/PTPN6/PTPRC/NMI/IL7R/CR1/CCR2/COL3A1/FCGR2B/LILRB1/ARRB2/CD55/IL2RA/XCL1/C4BPB	17	BP
GO:0051051	negative regulation of transport	40/773	502/17910	0.000148024	0.00105242	0.000661872	APOD/RRAD/MAP1B/ADIPOQ/CX3CL1/PTGS2/PLN/SFRP1/INHBB/ATP1A2/LEP/GEM/KCNAB1/CNR1/ENPP1/CRYAB/IRS2/CASQ2/TNF/LIF/ADRA2C/GPM6B/UCP2/CSK/CORO1A/LILRB2/SRGN/CCR2/PRKCB/GBP1/VAMP8/CD33/FCGR2B/MMP9/LILRB1/CDK5/TRAT1/PKIA/RSAD2/SFRP4	40	BP
GO:0050868	negative regulation of T cell activation	14/773	104/17910	0.000149726	0.00106349	0.000668831	BCL6/SDC4/BMP4/GNRH1/PTPN6/LILRB2/RUNX3/IDO1/MDK/FCGR2B/LILRB1/IL2RA/XCL1/LAG3	14	BP
GO:0120036	plasma membrane bounded cell projection organization	87/773	1367/17910	0.000154749	0.0010981	0.000690599	WASF3/APOD/LAMA2/ABLIM1/MAGI2/KLF4/GSN/MYOC/MAP1B/ADM/NTRK2/CX3CL1/SDC4/WEE1/BMP5/SFRP1/OLFM1/IFRD1/CDC42EP4/EGFR/JUN/BTG2/NR4A2/HES1/PTPRG/SPOCK1/VLDLR/CNR1/EFHD1/FNBP1L/NEUROG3/COBL/PRKG1/EFNB2/KLF5/IRS2/TENM1/NLGN1/VEGFA/PLS1/ARC/S100B/EPHA7/ODF2/AREG/IL6/RAC2/PLEK/GFRA2/DOCK10/CORO1A/AIF1/THY1/LST1/ITGA4/DOK2/PPP1R16B/CYFIP2/SEMA4D/ARPC5/DPYSL3/WNT5A/GAP43/S100A9/CD38/FLRT2/CCR7/CD3E/JAK2/SPP…	87	BP
GO:0042542	response to hydrogen peroxide	17/773	144/17910	0.000160637	0.00113878	0.000716183	KLF4/FOXO3/FOXO1/JUN/DUSP1/RHOB/CRYAB/HP/FOSL1/AREG/IL6/SDC1/STAT1/COL1A1/MAPK13/CDK1/EZH2	17	BP
GO:0051346	negative regulation of hydrolase activity	35/773	420/17910	0.000161687	0.00114511	0.000720163	SPRY2/KLF4/PPP1R15A/TFPI/PTGS2/PLN/NOL3/SERPINA5/SLPI/PTX3/SPOCK1/GPC3/CRY2/CRYAB/VEGFA/TNF/PPP1R1A/NCKAP1L/CD27/LAMP3/PTTG1/GZMA/SORL1/SPOCK2/LEF1/RHOH/CST7/SEMA4D/CR1/SPINT2/MMP9/ARRB2/TIMP1/NAIP/IFIT1	35	BP
GO:0002244	hematopoietic progenitor cell differentiation	18/773	158/17910	0.00016448	0.00116377	0.000731895	FSTL3/SFRP1/CEBPD/HES1/FOXC1/BMP4/YAP1/PTPN6/TOP2A/PLEK/PSMB9/PTPRC/PSMB8/PSME2/BATF/PSMB10/GATA3/SPI1	18	BP
GO:0007178	transmembrane receptor protein serine/threonine kinase signaling pathway	29/773	323/17910	0.000165884	0.00117257	0.000737432	MAGI2/TGFBR3/SMAD3/GDF15/ZEB1/LTBP4/RBPMS/CCN1/EGR1/FSTL3/BMP5/SFRP1/CHRDL1/JUN/INHBB/HES1/CLDN5/GPC3/BMP4/FOS/USP9Y/COL1A2/MSX2/WNT5A/COL3A1/ROR2/ARRB2/FGF9/SFRP4	29	BP
GO:0010324	membrane invagination	10/773	58/17910	0.000168439	0.00118754	0.000746847	GSN/PPARG/GULP1/FNBP1L/NCKAP1L/AIF1/ITGB2/ARHGAP25/FCGR2B/MARCO	10	BP
GO:0032233	positive regulation of actin filament bundle assembly	10/773	58/17910	0.000168439	0.00118754	0.000746847	MYOC/SMAD3/CX3CL1/SDC4/SFRP1/WNT11/PLEK/GPR65/PAK1/TAC1	10	BP
GO:0007623	circadian rhythm	21/773	201/17910	0.000168489	0.00118754	0.000746847	KLF9/NPAS2/PPARG/ADIPOQ/NTRK2/PER1/EGR1/JUND/EGFR/ZFHX3/JUN/LEP/NR1D1/ASS1/CRY2/MAPK8/SIX3/NLGN1/TOP2A/CDK1/EZH2	21	BP
GO:0072080	nephron tubule development	13/773	93/17910	0.000174214	0.00122553	0.00077074	MYC/HES1/FGF2/SOX9/WNT11/GPC3/BMP4/VEGFA/YAP1/LIF/STAT1/GATA3/CD24	13	BP
GO:1901216	positive regulation of neuron death	13/773	93/17910	0.000174214	0.00122553	0.00077074	FOXO3/EGR1/JUN/EFNB2/FOS/DDIT4/TNF/EPHA7/ITGB2/WNT5A/FCGR2B/TYROBP/CDK5	13	BP
GO:0035567	non-canonical Wnt signaling pathway	17/773	145/17910	0.00017482	0.00122861	0.000772678	MAGI2/MYOC/TCF7L2/DAAM2/SFRP1/WNT11/GPC3/PSMB9/LEF1/WNT5A/PSMB8/PSME2/FZD2/PSMB10/ROR2/ARRB2/SFRP4	17	BP
GO:0014068	positive regulation of phosphatidylinositol 3-kinase signaling	12/773	81/17910	0.000175541	0.00123131	0.000774376	MYOC/NTRK2/LEP/SOX9/IRS2/TNF/PTPN6/CCL5/SEMA4D/JAK2/CD28/IL18	12	BP
GO:0032755	positive regulation of interleukin-6 production	12/773	81/17910	0.000175541	0.00123131	0.000774376	LPL/EREG/TNF/IL6/LILRB2/AIF1/CYBA/WNT5A/MAPK13/TLR1/P2RX7/TYROBP	12	BP
GO:0030323	respiratory tube development	19/773	173/17910	0.00017772	0.0012454	0.000783238	SPRY2/FSTL3/EGFR/DHCR7/HES1/SOX9/WNT11/GPC3/BMP4/RBP4/VEGFA/GATA6/YAP1/TNF/LIF/IGFBP5/CTSH/WNT5A/FGF9	19	BP
GO:0002711	positive regulation of T cell mediated immunity	8/773	38/17910	0.000179437	0.00125263	0.000787784	IL1R1/IL6/PTPRC/GATA3/P2RX7/IL18/RSAD2/XCL1	8	BP
GO:0050856	regulation of T cell receptor signaling pathway	8/773	38/17910	0.000179437	0.00125263	0.000787784	PTPN6/LCK/THY1/LILRB4/GBP1/CCR7/KCNN4/TRAT1	8	BP
GO:0071604	transforming growth factor beta production	8/773	38/17910	0.000179437	0.00125263	0.000787784	SMAD3/CX3CL1/PTGS2/WNT11/GATA6/TYROBP/CD24/XCL1	8	BP
GO:1904037	positive regulation of epithelial cell apoptotic process	8/773	38/17910	0.000179437	0.00125263	0.000787784	GSN/FOXO3/IL6/ITGA4/JAK2/ARRB2/CD40LG/SFRP4	8	BP
GO:0032970	regulation of actin filament-based process	30/773	341/17910	0.000184232	0.00128367	0.000807306	FAM107A/GSN/MYOC/SMAD3/CX3CL1/SDC4/LMOD1/PLN/SFRP1/TMOD1/ATP1A2/CORO2B/WNT11/SEMA3E/TENM1/GPM6B/NCKAP1L/PLEK/CORO1A/ARHGDIB/HCK/GPR65/ARPC5/GMFG/CCR7/CAPG/MDK/CDK5/PAK1/TAC1	30	BP
GO:0072606	interleukin-8 secretion	7/773	29/17910	0.000184234	0.00128367	0.000807306	LEP/CD2/FCN1/WNT5A/CD14/TLR1/CD58	7	BP
GO:0048002	antigen processing and presentation of peptide antigen	20/773	188/17910	0.000187286	0.0013037	0.000819899	HLA-DOB/PSMB9/HLA-DMB/HLA-DMA/CTSS/NCF2/CYBA/NCF4/PSMB8/HLA-DPA1/CYBB/PSME2/KIF11/PSMB10/VAMP8/FCGR2B/HLA-DRA/LAG3/HLA-DRB4/KIF23	20	BP
GO:1904427	positive regulation of calcium ion transmembrane transport	11/773	70/17910	0.000190315	0.00132352	0.000832368	CX3CL1/THY1/PLCG2/CXCL10/CXCL9/P2RY6/APLNR/CXCL11/CD19/CEMIP/XCL1	11	BP
GO:0015629	actin cytoskeleton	35/773	432/18675	0.000126055	0.00132658	0.00102571	ABLIM1/FAM107A/GSN/MYH11/LMOD1/DDR2/SORBS1/CDC42EP4/AMPH/TMOD1/CLDN5/TLN2/CORO2B/RND1/COBL/CRYAB/PLS1/MYOM1/MYL9/ACTG2/CLIC5/RAC2/CORO1A/AIF1/MARCKS/LCP1/LPXN/HCK/CYBA/ARPC5/DPYSL3/FYB1/GBP1/CAPG/PAK1	35	CC
GO:0001968	fibronectin binding	7/747	24/16967	5.59147e-05	0.00133223	0.00105176	MYOC/SDC4/FSTL3/VEGFA/LRRC15/ITGA4/CTSS	7	MF
GO:0048709	oligodendrocyte differentiation	13/773	94/17910	0.000194335	0.00135019	0.000849141	WASF3/GSN/PPARG/DAAM2/NTRK2/HES1/ID4/CSK/MDK/CXCR4/CDK5/TENM4/TSPAN2	13	BP
GO:0006811	ion transport	95/773	1533/17910	0.000196978	0.00136254	0.000856907	FABP4/RRAD/PPARG/SLC19A2/NTRK2/PER1/CX3CL1/PTGS2/ACACB/GLRX/PLN/NOL3/SLC6A3/ATP9A/ATP1A2/LEP/SLC16A7/FGF2/RAMP2/LDLR/SLC6A8/KCNK3/GEM/KCNAB1/CNR1/CRY2/PLIN2/FXYD1/GJA4/ENPP1/TF/IRS2/PPFIA2/GABRA2/NLGN1/SCNN1B/CP/CASQ2/ASIC3/GPM6B/CLIC5/PTPN6/CCL5/UCP2/CCR5/AQP9/LCK/PTPRC/CORO1A/LILRB2/THY1/PLCG2/CXCL10/SLC7A7/CXCL9/P2RX5/SYK/CTSS/P2RY6/SLC31A1/CYBA/CCR2/BTK/ORAI2/PRKCB/TNFSF11/CCR7/APLNR/CCR1/CA2…	95	BP
GO:0030728	ovulation	6/773	21/17910	0.000197044	0.00136254	0.000856907	FOXO3/PTGS2/INHBB/LEP/EREG/TNFAIP6	6	BP
GO:0071711	basement membrane organization	6/773	21/17910	0.000197044	0.00136254	0.000856907	NID1/RAMP2/NID2/CTSS/FLRT2/SPINT2	6	BP
GO:0072010	glomerular epithelium development	6/773	21/17910	0.000197044	0.00136254	0.000856907	MAGI2/ADIPOQ/FOXC1/BMP4/FOXC2/CD24	6	BP
GO:0072111	cell proliferation involved in kidney development	6/773	21/17910	0.000197044	0.00136254	0.000856907	MYC/EGR1/GPC3/BMP4/STAT1/GATA3	6	BP
GO:0007260	tyrosine phosphorylation of STAT protein	12/773	82/17910	0.000197698	0.00136578	0.000858941	SOCS3/HES1/LEP/GHR/CRLF1/TNF/LIF/IL6/CCL5/IL15/JAK2/IL18	12	BP
GO:0010975	regulation of neuron projection development	37/773	458/17910	0.00019792	0.00136602	0.000859096	MAGI2/KLF4/MAP1B/NTRK2/CX3CL1/BMP5/SFRP1/OLFM1/IFRD1/PTPRG/SPOCK1/VLDLR/CNR1/NEUROG3/COBL/EFNB2/NLGN1/VEGFA/ARC/EPHA7/THY1/SEMA4D/DPYSL3/WNT5A/S100A9/CD38/SPP1/MDK/CHN1/BCL11A/GATA3/CDC20/ARHGAP4/CXCR4/CDK5/PAK1/EZH2	37	BP
GO:0042692	muscle cell differentiation	31/773	359/17910	0.000202024	0.00139303	0.000876081	GDF15/ADM/EDNRB/ZEB1/MYH11/IFRD1/CTH/HES1/RAMP2/SOX9/BMP4/EFNB2/KLF5/VEGFA/FOXO4/EREG/GATA6/CASQ2/IGFBP5/IGF2/SDC1/CXCL10/CXCL9/CD53/ADAM12/CDK1/CXADR/ARRB2/FGF9/PAK1/EZH2	31	BP
GO:0001938	positive regulation of endothelial cell proliferation	14/773	107/17910	0.00020329	0.00140044	0.000880743	AGTR1/NR4A1/JUN/FGF2/ANG/HMGB2/BMP4/VEGFA/ITGA4/PPP1R16B/CYBA/WNT5A/APLNR/MDK	14	BP
GO:0009914	hormone transport	28/773	311/17910	0.000203997	0.00140399	0.000882973	AGTR1/TCF7L2/ADM/LTBP4/ADIPOQ/SFRP1/EGFR/INHBB/LEP/NR1D1/CNR1/RBP4/IRS2/DPP4/TNF/LIF/ADRA2C/IL6/CCL5/UCP2/BTK/CD38/TNFSF11/JAK2/SPP1/VAMP8/GATA3/TAC1	28	BP
GO:0002224	toll-like receptor signaling pathway	17/773	147/17910	0.000206497	0.00141853	0.000892115	APOB/NR1D1/ITGB2/CTSS/CYBA/BTK/S100A9/CD14/S100A8/LY96/TLR1/CTSB/ARRB2/CNPY3/BIRC3/RSAD2/MAP3K1	17	BP
GO:1903900	regulation of viral life cycle	17/773	147/17910	0.000206497	0.00141853	0.000892115	GSN/SLPI/PTX3/PC/TNF/CCL5/TOP2A/LAMP3/APOBEC3F/OAS1/FCN1/ISG20/APOBEC3G/IFI27/CD28/RSAD2/IFIT1	17	BP
GO:0031666	positive regulation of lipopolysaccharide-mediated signaling pathway	4/773	8/17910	0.000209702	0.0014365	0.000903418	SASH1/LY86/LY96/CD180	4	BP
GO:0046643	regulation of gamma-delta T cell activation	4/773	8/17910	0.000209702	0.0014365	0.000903418	NCKAP1L/PTPRC/SYK/LILRB1	4	BP
GO:1903236	regulation of leukocyte tethering or rolling	4/773	8/17910	0.000209702	0.0014365	0.000903418	ELANE/CCL25/ITGA4/CCR2	4	BP
GO:0045334	clathrin-coated endocytic vesicle	10/773	59/18675	0.00013902	0.00144016	0.00111353	HBEGF/APOB/LDLR/WNT5A/HLA-DPA1/FZD2/ROR2/CEMIP/HLA-DRA/HLA-DRB4	10	CC
GO:0034599	cellular response to oxidative stress	27/773	296/17910	0.000213133	0.00145713	0.000916393	KLF4/FOXO3/FOXO1/NOL3/EGFR/JUN/GPX3/NR4A2/RHOB/MAPK8/FOS/TNF/IL6/MMP3/AIF1/NCF2/CYBA/NCF4/BTK/CYBB/MAPK13/JAK2/CDK1/MMP9/MELK/EZH2/VNN1	27	BP
GO:0001771	immunological synapse formation	5/773	14/17910	0.00021371	0.00145713	0.000916393	CD6/PRF1/DOCK2/CCR7/CCL19	5	BP
GO:0010820	positive regulation of T cell chemotaxis	5/773	14/17910	0.00021371	0.00145713	0.000916393	CXCL13/CCL5/CCR2/WNT5A/XCL1	5	BP
GO:0045064	T-helper 2 cell differentiation	5/773	14/17910	0.00021371	0.00145713	0.000916393	BCL6/CD86/BATF/GATA3/IL18	5	BP
GO:0046851	negative regulation of bone remodeling	5/773	14/17910	0.00021371	0.00145713	0.000916393	SFRP1/IL6/CSK/CD38/P2RX7	5	BP
GO:0003690	double-stranded DNA binding	56/747	744/16967	6.2491e-05	0.00145724	0.00115045	ZBTB16/GADD45A/FOSL2/NFIL3/ATF3/KLF4/FOXO3/TCF7L2/NPAS2/SMAD3/PPARG/TSPYL2/ZEB1/MYC/PER1/EGR1/EGFR/ZFHX3/JUN/CEBPD/IER2/ETS2/ARID5B/AR/HES1/SOX9/FOXC1/NR1D1/HMGB2/CRY2/NEUROG3/TOX3/FOXC2/KLF5/SIX3/FOS/YAP1/FOSL1/ZIC1/HLF/HOXA9/RUNX3/AIM2/STAT1/CRIP1/LEF1/NFE2L3/BCL11A/GATA3/FOXM1/SPI1/PRDM1/MYBL1/TFEC/LMNB1/EZH2	56	MF
GO:0030030	cell projection organization	88/773	1400/17910	0.000215239	0.00146432	0.000920914	WASF3/APOD/LAMA2/ABLIM1/SPRY2/MAGI2/KLF4/GSN/MYOC/MAP1B/ADM/NTRK2/CX3CL1/SDC4/WEE1/BMP5/SFRP1/OLFM1/IFRD1/CDC42EP4/EGFR/JUN/BTG2/NR4A2/HES1/PTPRG/SPOCK1/VLDLR/CNR1/EFHD1/FNBP1L/NEUROG3/COBL/PRKG1/EFNB2/KLF5/IRS2/TENM1/NLGN1/VEGFA/PLS1/ARC/S100B/EPHA7/ODF2/AREG/IL6/RAC2/PLEK/GFRA2/DOCK10/CORO1A/AIF1/THY1/LST1/ITGA4/DOK2/PPP1R16B/CYFIP2/SEMA4D/ARPC5/DPYSL3/WNT5A/GAP43/S100A9/CD38/FLRT2/CCR7/CD3E/JA…	88	BP
GO:0043113	receptor clustering	9/773	49/17910	0.000215689	0.00146432	0.000920914	MAGI2/GSN/NLGN1/ITGAL/THY1/ITGB2/ITGA4/ITGB7/CDK5	9	BP
GO:1904707	positive regulation of vascular smooth muscle cell proliferation	9/773	49/17910	0.000215689	0.00146432	0.000920914	JUN/FGF2/TNF/IGFBP5/P2RY6/JAK2/MMP9/FGF9/PAK1	9	BP
GO:0008585	female gonad development	13/773	95/17910	0.000216416	0.00146432	0.000920914	FOXO3/SFRP1/TIPARP/ARID5B/INHBB/PTX3/LEP/ANG/FOXC1/VEGFA/EREG/GNRH1/ARRB2	13	BP
GO:0034340	response to type I interferon	13/773	95/17910	0.000216416	0.00146432	0.000920914	EGR1/PTPN6/OAS1/MX2/STAT1/ISG20/WNT5A/PSMB8/OAS2/IFI27/RSAD2/IFIT1/XAF1	13	BP
GO:0061326	renal tubule development	13/773	95/17910	0.000216416	0.00146432	0.000920914	MYC/HES1/FGF2/SOX9/WNT11/GPC3/BMP4/VEGFA/YAP1/LIF/STAT1/GATA3/CD24	13	BP
GO:0002312	B cell activation involved in immune response	11/773	71/17910	0.000216566	0.00146432	0.000920914	BCL6/PTPRC/DOCK10/PLCG2/BATF/CCR6/FCGR2B/CD19/CD28/TFRC/CD40LG	11	BP
GO:0005977	glycogen metabolic process	11/773	71/17910	0.000216566	0.00146432	0.000920914	SORBS1/STBD1/GBE1/NR1D1/ENPP1/IRS2/PPP1R3C/PHKA1/GYG2/PPP1R1A/IGF2	11	BP
GO:0034637	cellular carbohydrate biosynthetic process	11/773	71/17910	0.000216566	0.00146432	0.000920914	PCK1/SORBS1/GBE1/LEP/HAS1/NR1D1/ENPP1/IRS2/PPP1R3C/GYG2/IGF2	11	BP
GO:0030890	positive regulation of B cell proliferation	8/773	39/17910	0.000217295	0.00146654	0.000922312	BCL6/CDKN1A/IRS2/NCKAP1L/PTPRC/CD38/IL7/TFRC	8	BP
GO:0042269	regulation of natural killer cell mediated cytotoxicity	8/773	39/17910	0.000217295	0.00146654	0.000922312	LEP/VAV1/SH2D1A/RASGRP1/LILRB1/ARRB2/CRTAM/LAG3	8	BP
GO:0051495	positive regulation of cytoskeleton organization	21/773	205/17910	0.000221606	0.00149426	0.000939743	GSN/MYOC/MAP1B/SMAD3/CX3CL1/SDC4/LMOD1/SFRP1/WNT11/TENM1/NCKAP1L/PLEK/CORO1A/HCK/GPR65/ARPC5/CCR7/P2RX7/CDK5/PAK1/TAC1	21	BP
GO:0002718	regulation of cytokine production involved in immune response	12/773	83/17910	0.000222195	0.00149547	0.000940507	BCL6/IL1R1/TNF/IL6/CCR2/WNT5A/BTK/GATA3/LILRB1/IL18/RSAD2/XCL1	12	BP
GO:0006112	energy reserve metabolic process	12/773	83/17910	0.000222195	0.00149547	0.000940507	MYC/SORBS1/STBD1/GBE1/NR1D1/ENPP1/IRS2/PPP1R3C/PHKA1/GYG2/PPP1R1A/IGF2	12	BP
GO:0043500	muscle adaptation	15/773	121/17910	0.000224078	0.00150676	0.000947605	KLF4/GSN/MYOC/FOXO3/SMAD3/FOXO1/NOL3/PDE9A/GATA6/IGFBP5/AIF1/CYBA/IL15/PAK1/EZH2	15	BP
GO:0002260	lymphocyte homeostasis	10/773	60/17910	0.000225176	0.00151276	0.000951376	PMAIP1/TNFRSF17/NCKAP1L/DOCK10/CORO1A/LAT/P2RX7/CCNB2/SIT1/IL2RA	10	BP
GO:0051260	protein homooligomerization	30/773	345/17910	0.000225544	0.00151383	0.000952055	ADIPOQ/ACACB/PLN/GPX3/CTH/GOLGA2/PEX5/ACADL/CRYAB/NLGN1/ARC/OLFM4/CD247/CD3D/MARCKS/CD79A/PRF1/TK1/DPYSL3/TNFSF11/GBP1/CD3E/TCL1A/FBP1/CD3G/CLDN7/TDO2/DFFB/CCDC88C/CD79B	30	BP
GO:0009889	regulation of biosynthetic process	220/773	4135/17910	0.000228356	0.00153131	0.000963043	ZBTB16/FABP4/PCK1/FOSL2/NFIL3/ATF3/MAFF/KLF4/TGFBR3/FOXO3/BCL6/TCF7L2/NPAS2/SMAD3/ZFP36/ADM/PPARG/PPP1R15A/TSPYL2/EDNRB/ZEB1/ADIPOQ/JUNB/MYC/RBPMS/PER1/FOXO1/CX3CL1/FOSB/DCAF1/PLPP3/CCN1/EIF1/SCD/NR4A1/ADIRF/EGR1/PTGS2/DDR2/FSTL3/SORBS1/ACACB/BMP5/JUND/SFRP1/GPD1/FADS1/CHRDL1/FASN/HBEGF/EGFR/ZFHX3/JUN/BTG2/CEBPD/CTH/IER2/DHCR7/NR4A2/ETS2/ARID5B/INHBB/PTX3/KAT5/CDKN1A/AR/GOLGA2/APOB/HES1/LEP/FGF2/…	220	BP
GO:0090022	regulation of neutrophil chemotaxis	7/773	30/17910	0.000231431	0.0015505	0.000975114	RAC2/NCKAP1L/CCR7/MDK/C3AR1/CCL19/XCL1	7	BP
GO:2001056	positive regulation of cysteine-type endopeptidase activity	16/773	135/17910	0.000237008	0.00158642	0.000997701	GSN/SMAD3/PPARG/MYC/CCN1/TNF/PMAIP1/LCK/AIM2/CASP1/CYFIP2/CTSH/S100A9/TNFSF10/S100A8/JAK2	16	BP
GO:0022604	regulation of cell morphogenesis	35/773	429/17910	0.000242453	0.00162138	0.00101969	WASF3/MYOC/MAP1B/NTRK2/OLFM1/ITGA7/IFRD1/CDC42EP4/SEMA3E/NEUROG3/NLGN1/VEGFA/ARC/S100B/EPHA7/OLFM4/CORO1A/THY1/LST1/ITGB2/HCK/SEMA4D/WNT5A/GBP1/CCL13/SPP1/MDK/CHN1/BCL11A/ARHGAP4/CXCR4/CDK5/FMNL1/PAK1/POSTN	35	BP
GO:0051092	positive regulation of NF-kappaB transcription factor activity	17/773	149/17910	0.00024306	0.00162395	0.00102131	CX3CL1/CTH/AR/TNF/ITGB2/AIM2/TRIM14/WNT5A/BTK/S100A9/PRKCB/TNFSF11/CX3CR1/S100A8/TRIM22/IL18/CD40LG	17	BP
GO:0000976	transcription regulatory region sequence-specific DNA binding	50/747	644/16967	7.19775e-05	0.00163661	0.00129206	ZBTB16/GADD45A/FOSL2/NFIL3/ATF3/KLF4/FOXO3/TCF7L2/NPAS2/SMAD3/PPARG/ZEB1/MYC/PER1/EGR1/ZFHX3/JUN/CEBPD/IER2/ETS2/ARID5B/AR/HES1/SOX9/FOXC1/NR1D1/HMGB2/CRY2/NEUROG3/TOX3/FOXC2/KLF5/SIX3/FOS/YAP1/FOSL1/ZIC1/HOXA9/RUNX3/STAT1/LEF1/NFE2L3/BCL11A/GATA3/FOXM1/SPI1/PRDM1/MYBL1/TFEC/EZH2	50	MF
GO:0004713	protein tyrosine kinase activity	16/747	120/16967	7.31695e-05	0.00163661	0.00129206	NTRK2/WEE1/DDR2/EGFR/DYRK3/EPHA7/LCK/CSK/SYK/ITK/HCK/BTK/ZAP70/MATK/JAK2/MELK	16	MF
GO:0006073	cellular glucan metabolic process	11/773	72/17910	0.000245814	0.00163936	0.001031	SORBS1/STBD1/GBE1/NR1D1/ENPP1/IRS2/PPP1R3C/PHKA1/GYG2/PPP1R1A/IGF2	11	BP
GO:0044042	glucan metabolic process	11/773	72/17910	0.000245814	0.00163936	0.001031	SORBS1/STBD1/GBE1/NR1D1/ENPP1/IRS2/PPP1R3C/PHKA1/GYG2/PPP1R1A/IGF2	11	BP
GO:0000902	cell morphogenesis	60/773	873/17910	0.000247785	0.001651	0.00103832	WASF3/LAMA2/MYOC/MAP1B/BCL6/NTRK2/WEE1/OLFM1/ITGA7/IFRD1/CDC42EP4/EGFR/NR4A2/AR/HES1/SEMA3E/VLDLR/NEUROG3/COBL/IRS2/NLGN1/VEGFA/ARC/S100B/YAP1/EPHA7/OLFM4/PTPN6/GFRA2/DOCK10/CORO1A/THY1/LST1/ITGB2/ITGA4/IL7R/ITGB7/DOK2/HCK/CYFIP2/SEMA4D/WNT5A/FLRT2/GBP1/CCL13/SPP1/PSMB10/MDK/CHN1/BCL11A/GATA3/SPINT2/P2RX7/ARHGAP4/CXCR4/CDK5/FMNL1/PAK1/POSTN/CDH11	60	BP
GO:0005070	SH3/SH2 adaptor activity	10/747	52/16967	7.59978e-05	0.00166587	0.00131516	SOCS2/SORBS1/BLNK/SH2D1A/LAT/SH2D2A/SKAP2/CHN1/ARHGAP4/CD28	10	MF
GO:0015833	peptide transport	104/773	1722/17910	0.000251534	0.00167445	0.00105307	APOD/TCF7L2/SMAD3/PPARG/LPL/LTBP4/ADIPOQ/CX3CL1/YTHDC1/PTGS2/SFRP1/EGFR/INHBB/CDKN1A/TOM1L1/EHBP1/GOLGA2/APOB/LEP/ANG/RAMP2/PEX5/VLDLR/NR1D1/BMP4/CNR1/RHOB/RBP4/TF/IRS2/SIX3/TENM1/NLGN1/RPS4Y1/AZGP1/DPP4/MYOM1/TNF/ADRA2C/GPM6B/ZIC1/IL6/RAC2/CCL5/UCP2/CD2/PLEK/CSK/AIF1/FCN1/ITGB2/AIM2/MX2/LCP1/SYK/SORL1/NUP210/CASP1/BTN3A1/COL1A1/SRGN/BTN3A2/WNT5A/CD38/PRKCB/CD14/TNFSF11/LCP2/GBP1/CCR7/CA2/RASGRP1…	104	BP
GO:0031348	negative regulation of defense response	23/773	237/17910	0.000252777	0.00168027	0.00105672	APOD/KLF4/SMAD3/PPARG/ADIPOQ/CX3CL1/SOCS3/LDLR/NR1D1/ELANE/PTPRC/MICB/ADCY7/NMI/CST7/CR1/MDK/GATA3/FCGR2B/LILRB1/ARRB2/IL2RA/TNFAIP6	23	BP
GO:0051966	regulation of synaptic transmission, glutamatergic	9/773	50/17910	0.000253096	0.00168027	0.00105672	PTGS2/EGFR/ATP1A2/CNR1/NLGN1/TNF/CCR2/ROR2/CDK5	9	BP
GO:0099024	plasma membrane invagination	9/773	50/17910	0.000253096	0.00168027	0.00105672	GSN/PPARG/GULP1/NCKAP1L/AIF1/ITGB2/ARHGAP25/FCGR2B/MARCO	9	BP
GO:0016055	Wnt signaling pathway	39/773	498/17910	0.000253838	0.00168366	0.00105886	MAGI2/KLF4/MYOC/FOXO3/TCF7L2/SMAD3/DAAM2/FOXO1/PLPP3/IGFBP6/EGR1/SFRP1/EGFR/NR4A2/SOX9/WNT11/GPC3/SIX3/YAP1/WIF1/SDC1/PSMB9/PLCG2/LEF1/COL1A1/WNT5A/PSMB8/PSME2/FZD2/PSMB10/MDK/GATA3/TCF7/ROR2/ARRB2/FGF9/SFRP4/CD24/CCDC88C	39	BP
GO:0035590	purinergic nucleotide receptor signaling pathway	6/773	22/17910	0.000261104	0.00172795	0.00108671	P2RY2/P2RX5/P2RY6/P2RX7/GPR171/P2RY10	6	BP
GO:0072643	interferon-gamma secretion	6/773	22/17910	0.000261104	0.00172795	0.00108671	CD2/BTN3A1/BTN3A2/RASGRP1/GATA3/LILRB1	6	BP
GO:0002369	T cell cytokine production	8/773	40/17910	0.00026146	0.00172795	0.00108671	IL1R1/IL6/CCR2/GATA3/CD55/IL18/RSAD2/XCL1	8	BP
GO:1902893	regulation of pri-miRNA transcription by RNA polymerase II	8/773	40/17910	0.00026146	0.00172795	0.00108671	SMAD3/JUN/SOX9/BMP4/KLF5/FOS/LILRB4/SPI1	8	BP
GO:0030336	negative regulation of cell migration	29/773	332/17910	0.000264406	0.00174585	0.00109797	APOD/MAGI2/KLF4/FOXO3/PPARG/ADIPOQ/CX3CL1/BMP5/SFRP1/FGF2/PTPRG/WNT11/HAS1/DUSP1/RHOB/PRKG1/CCL25/GNRH1/IGFBP5/CXCL13/AIF1/THY1/ARHGDIB/DPYSL3/CX3CR1/COL3A1/ARHGAP4/TIMP1/GPR18	29	BP
GO:0010466	negative regulation of peptidase activity	22/773	223/17910	0.000271245	0.00178939	0.00112535	KLF4/TFPI/PTGS2/NOL3/SLPI/SPOCK1/GPC3/CRYAB/VEGFA/CD27/LAMP3/PTTG1/SORL1/SPOCK2/LEF1/CST7/CR1/SPINT2/MMP9/ARRB2/TIMP1/NAIP	22	BP
GO:0004911	interleukin-2 receptor activity	3/747	3/16967	8.50114e-05	0.00179178	0.00141456	IL2RG/IL2RA/IL2RB	3	MF
GO:0031735	CCR10 chemokine receptor binding	3/747	3/16967	8.50114e-05	0.00179178	0.00141456	CCL25/CXCL13/CCL19	3	MF
GO:0198738	cell-cell signaling by wnt	39/773	500/17910	0.000275149	0.00181351	0.00114052	MAGI2/KLF4/MYOC/FOXO3/TCF7L2/SMAD3/DAAM2/FOXO1/PLPP3/IGFBP6/EGR1/SFRP1/EGFR/NR4A2/SOX9/WNT11/GPC3/SIX3/YAP1/WIF1/SDC1/PSMB9/PLCG2/LEF1/COL1A1/WNT5A/PSMB8/PSME2/FZD2/PSMB10/MDK/GATA3/TCF7/ROR2/ARRB2/FGF9/SFRP4/CD24/CCDC88C	39	BP
GO:0043020	NADPH oxidase complex	4/773	8/18675	0.000178425	0.00181994	0.00140718	NCF2/CYBA/NCF4/CYBB	4	CC
GO:0007492	endoderm development	11/773	73/17910	0.000278329	0.00183281	0.00115266	SMAD3/LAMA3/ITGA7/BMP4/ARC/GATA6/ITGB2/ITGA4/COL5A2/MMP9/COL5A1	11	BP
GO:1903901	negative regulation of viral life cycle	12/773	85/17910	0.000279009	0.00183472	0.00115386	GSN/SLPI/PTX3/TNF/CCL5/APOBEC3F/OAS1/FCN1/ISG20/APOBEC3G/RSAD2/IFIT1	12	BP
GO:0006898	receptor-mediated endocytosis	27/773	301/17910	0.00027912	0.00183472	0.00115386	MAGI2/ADM/APOB/RAMP2/LDLR/VLDLR/FNBP1L/TF/HP/EFNB2/VEGFA/ARC/JCHAIN/PLCG2/ITGB2/ITGA4/SYK/SORL1/CD14/APOL1/FCGR2B/MARCO/LILRB1/ARRB2/CCL19/TFRC/SFRP4	27	BP
GO:0019318	hexose metabolic process	23/773	239/17910	0.000285519	0.00187341	0.0011782	PCK1/APOD/ATF3/ADIPOQ/FOXO1/SORBS1/ACACB/GPD1/NPY1R/LEP/PC/NR1D1/RBP4/ENPP1/PDK4/IRS2/TNF/PMAIP1/IGFBP5/IGF2/HK3/OAS1/FBP1	23	BP
GO:0031334	positive regulation of protein complex assembly	23/773	239/17910	0.000285519	0.00187341	0.0011782	GSN/MAP1B/LMOD1/JUN/TENM1/VEGFA/TNF/PMAIP1/FOSL1/JCHAIN/CXCL13/NCKAP1L/MMP3/PLEK/CORO1A/MMP1/AIM2/LCP1/HCK/ARPC5/CCR7/TCL1A/PAK1	23	BP
GO:0002724	regulation of T cell cytokine production	7/773	31/17910	0.000287899	0.00188396	0.00118483	IL1R1/IL6/CCR2/GATA3/IL18/RSAD2/XCL1	7	BP
GO:0030866	cortical actin cytoskeleton organization	7/773	31/17910	0.000287899	0.00188396	0.00118483	PLS1/TNF/NCKAP1L/PLEK/CDK5/FMNL1/KIF23	7	BP
GO:0051385	response to mineralocorticoid	7/773	31/17910	0.000287899	0.00188396	0.00118483	FOXO3/FOSB/CDKN1A/FOS/FOSL1/CYBA/CYBB	7	BP
GO:0048146	positive regulation of fibroblast proliferation	9/773	51/17910	0.000295724	0.00193343	0.00121594	FOSL2/MYC/DDR2/EGFR/JUN/CDKN1A/EREG/BTC/WNT5A	9	BP
GO:0002637	regulation of immunoglobulin production	10/773	62/17910	0.000297127	0.00193915	0.00121954	BCL6/RBP4/TNF/IL6/PTPRC/FCGR2B/CD28/TFRC/CD40LG/XCL1	10	BP
GO:0032729	positive regulation of interferon-gamma production	10/773	62/17910	0.000297127	0.00193915	0.00121954	IL1R1/TNF/CD2/CCR2/WNT5A/CD14/HLA-DPA1/RASGRP1/CD3E/IL18	10	BP
GO:0010951	negative regulation of endopeptidase activity	21/773	210/17910	0.000308319	0.00199866	0.00125696	KLF4/TFPI/PTGS2/NOL3/SLPI/SPOCK1/CRYAB/VEGFA/CD27/LAMP3/PTTG1/SORL1/SPOCK2/LEF1/CST7/CR1/SPINT2/MMP9/ARRB2/TIMP1/NAIP	21	BP
GO:0043523	regulation of neuron apoptotic process	21/773	210/17910	0.000308319	0.00199866	0.00125696	FOXO3/NTRK2/CX3CL1/JUN/BTG2/NR4A2/TRIM2/TOX3/RETREG1/CRLF1/TNF/EPHA7/CORO1A/CX3CR1/JAK2/MDK/GATA3/TYROBP/CDK5/ARRB2/NAIP	21	BP
GO:1901861	regulation of muscle tissue development	17/773	152/17910	0.000308428	0.00199866	0.00125696	TGFBR3/SMAD3/FGF2/BMP4/RBP4/EFNB2/S100B/GATA6/YAP1/USP19/IGFBP5/LEF1/CDK1/ARRB2/FGF9/PAK1/MTM1	17	BP
GO:0072160	nephron tubule epithelial cell differentiation	5/773	15/17910	0.000309214	0.00199866	0.00125696	YAP1/LIF/STAT1/GATA3/CD24	5	BP
GO:0001766	membrane raft polarization	3/773	4/17910	0.00031007	0.00199866	0.00125696	GSN/CD2/DOCK2	3	BP
GO:0002399	MHC class II protein complex assembly	3/773	4/17910	0.00031007	0.00199866	0.00125696	HLA-DMB/HLA-DMA/HLA-DRA	3	BP
GO:0045588	positive regulation of gamma-delta T cell differentiation	3/773	4/17910	0.00031007	0.00199866	0.00125696	NCKAP1L/PTPRC/SYK	3	BP
GO:0060244	negative regulation of cell proliferation involved in contact inhibition	3/773	4/17910	0.00031007	0.00199866	0.00125696	SRPX/FAP/PAK1	3	BP
GO:0060753	regulation of mast cell chemotaxis	3/773	4/17910	0.00031007	0.00199866	0.00125696	VEGFD/RAC2/VEGFC	3	BP
GO:0061209	cell proliferation involved in mesonephros development	3/773	4/17910	0.00031007	0.00199866	0.00125696	GPC3/BMP4/GATA3	3	BP
GO:0071593	lymphocyte aggregation	3/773	4/17910	0.00031007	0.00199866	0.00125696	RAC2/STK10/ZAP70	3	BP
GO:0110088	hippocampal neuron apoptotic process	3/773	4/17910	0.00031007	0.00199866	0.00125696	CX3CL1/CX3CR1/TYROBP	3	BP
GO:0110089	regulation of hippocampal neuron apoptotic process	3/773	4/17910	0.00031007	0.00199866	0.00125696	CX3CL1/CX3CR1/TYROBP	3	BP
GO:1903238	positive regulation of leukocyte tethering or rolling	3/773	4/17910	0.00031007	0.00199866	0.00125696	ELANE/ITGA4/CCR2	3	BP
GO:0070373	negative regulation of ERK1 and ERK2 cascade	11/773	74/17910	0.000314395	0.00202475	0.00127337	ATF3/SPRY2/KLF4/ADIPOQ/LMO3/DUSP1/DUSP4/LIF/PTPRC/CSK/GBP1	11	BP
GO:0048020	CCR chemokine receptor binding	7/747	26/16967	9.83952e-05	0.00203474	0.00160637	CCL25/CCL20/CXCL13/CCL5/STAT1/CCR2/CCL19	7	MF
GO:0033036	macromolecule localization	153/773	2735/17910	0.00032056	0.00206264	0.0012972	ZBTB16/AGTR1/FABP4/APOD/MAGI2/GSN/BCL6/TCF7L2/SMAD3/ZFP36/PPARG/LPL/PPP1R15A/ADIPOQ/CX3CL1/YTHDC1/PTGS2/SORBS1/ACACB/SFRP1/SERPINA5/EGFR/PNPLA2/ATP9A/INHBB/CDKN1A/TOM1L1/EHBP1/AR/GOLGA2/APOB/GRAMD1B/LEP/ANG/TLN2/CORO2B/RAMP2/LDLR/SOX9/PEX5/WNT11/VLDLR/NR1D1/BMP4/CNR1/KLHL21/ABHD5/GULP1/PLIN2/RHOB/RBP4/ENPP1/TF/MAPK8/ID4/KLF5/IRS2/SIX3/TENM1/NLGN1/RPS4Y1/PLS1/ARC/AZGP1/DPP4/MYOM1/TNF/PMAIP1/LIF/AD…	153	BP
GO:1901617	organic hydroxy compound biosynthetic process	23/773	241/17910	0.000321937	0.00206967	0.00130162	PCK1/ITPKC/SCD/ACACB/BMP5/SLC6A3/FASN/DHCR7/NR4A2/APOB/LEP/FGF2/NR1D1/PNMT/LHCGR/TNF/HSD17B3/PLEK/OSBPL3/P2RY6/WNT5A/GATA3/CYP27A1	23	BP
GO:0030218	erythrocyte differentiation	14/773	112/17910	0.000329323	0.0021153	0.00133032	TGFBR3/FOXO3/BCL6/ZFP36/DYRK3/HMGB2/BMP4/VEGFA/NCKAP1L/STAT1/IKZF1/JAK2/GATA3/SPI1	14	BP
GO:0030101	natural killer cell activation	10/773	63/17910	0.000339746	0.00217722	0.00136926	LEP/CD2/PTPRC/CORO1A/ITGB2/IL15/RASGRP1/TYROBP/IL18/PRDM1	10	BP
GO:0001945	lymph vessel development	6/773	23/17910	0.00034045	0.00217722	0.00136926	FOXC1/FOXC2/EFNB2/VEGFA/SYK/VEGFC	6	BP
GO:0032753	positive regulation of interleukin-4 production	6/773	23/17910	0.00034045	0.00217722	0.00136926	CD86/SYK/CD3E/GATA3/CD28/CD40LG	6	BP
GO:0050857	positive regulation of antigen receptor-mediated signaling pathway	6/773	23/17910	0.00034045	0.00217722	0.00136926	LCK/PTPRC/PRKCB/CCR7/KCNN4/TRAT1	6	BP
GO:0072243	metanephric nephron epithelium development	6/773	23/17910	0.00034045	0.00217722	0.00136926	ADIPOQ/HES1/SOX9/YAP1/LIF/STAT1	6	BP
GO:0032989	cellular component morphogenesis	64/773	959/17910	0.000345253	0.002206	0.00138736	WASF3/LAMA2/MYOC/MAP1B/BCL6/NTRK2/MYH11/WEE1/OLFM1/ITGA7/IFRD1/CDC42EP4/EGFR/NR4A2/AR/HES1/SEMA3E/VLDLR/NEUROG3/COBL/IRS2/NLGN1/VEGFA/ARC/S100B/YAP1/CASQ2/EPHA7/OLFM4/PTPN6/GFRA2/DOCK10/CORO1A/THY1/LST1/ITGB2/ITGA4/IL7R/ITGB7/DOK2/HCK/CYFIP2/SEMA4D/WNT5A/FLRT2/GBP1/CCL13/SPP1/PSMB10/MDK/CHN1/BCL11A/GATA3/SPINT2/P2RX7/ARHGAP4/CXCR4/CDK5/FMNL1/PAK1/TENM4/POSTN/MTM1/CDH11	64	BP
GO:2000117	negative regulation of cysteine-type endopeptidase activity	12/773	87/17910	0.000347701	0.0022197	0.00139598	KLF4/PTGS2/NOL3/CRYAB/VEGFA/CD27/LAMP3/LEF1/CST7/MMP9/ARRB2/NAIP	12	BP
GO:0031016	pancreas development	11/773	75/17910	0.000354315	0.00225995	0.00142129	TCF7L2/FOXO1/BMP5/HES1/SOX9/BMP4/NEUROG3/GATA6/IL6/IGF2/WNT5A	11	BP
GO:0043368	positive T cell selection	7/773	32/17910	0.000354919	0.00226184	0.00142248	IL6/CD3D/PTPRC/DOCK2/ZAP70/BATF/LY9	7	BP
GO:0001837	epithelial to mesenchymal transition	16/773	140/17910	0.000359483	0.00228892	0.00143951	TGFBR3/SMAD3/BMP5/SFRP1/OLFM1/SOX9/WNT11/FOXC1/BMP4/IL6/LEF1/MSX2/COL1A1/WNT5A/MDK/EZH2	16	BP
GO:0008361	regulation of cell size	17/773	154/17910	0.000360028	0.0022904	0.00144044	MAP1B/OLFM1/IFRD1/RB1CC1/VEGFA/EPHA7/PLEK/IL7R/VAV1/SEMA4D/WNT5A/KCNN4/SPP1/P2RX7/ARHGAP4/CDK5/PAK1	17	BP
GO:0046545	development of primary female sexual characteristics	13/773	100/17910	0.000361924	0.00230047	0.00144677	FOXO3/SFRP1/TIPARP/ARID5B/INHBB/PTX3/LEP/ANG/FOXC1/VEGFA/EREG/GNRH1/ARRB2	13	BP
GO:0002524	hypersensitivity	4/773	9/17910	0.000364571	0.00230926	0.0014523	BTK/CCR7/GATA3/FCGR2B	4	BP
GO:0042492	gamma-delta T cell differentiation	4/773	9/17910	0.000364571	0.00230926	0.0014523	NCKAP1L/PTPRC/SYK/GPR18	4	BP
GO:0060242	contact inhibition	4/773	9/17910	0.000364571	0.00230926	0.0014523	SRPX/YAP1/FAP/PAK1	4	BP
GO:0097084	vascular smooth muscle cell development	4/773	9/17910	0.000364571	0.00230926	0.0014523	ADM/HES1/RAMP2/VEGFA	4	BP
GO:0015850	organic hydroxy compound transport	22/773	228/17910	0.000369791	0.0023403	0.00147182	AGTR1/PPARG/ADIPOQ/SLC6A3/APOB/GRAMD1B/LEP/SLC16A7/LDLR/AQP7/CNR1/RBP4/ASIC3/ADRA2C/GPM6B/AQP9/OSBPL3/SYK/SPP1/SLC16A3/LILRB1/TAC1	22	BP
GO:0002715	regulation of natural killer cell mediated immunity	8/773	42/17910	0.000371847	0.00234723	0.00147618	LEP/VAV1/SH2D1A/RASGRP1/LILRB1/ARRB2/CRTAM/LAG3	8	BP
GO:0035307	positive regulation of protein dephosphorylation	8/773	42/17910	0.000371847	0.00234723	0.00147618	MAGI2/PPP1R15A/PTPRC/LILRB2/PPP1R16B/JAK2/CD33/CAMTA1	8	BP
GO:0048247	lymphocyte chemotaxis	8/773	42/17910	0.000371847	0.00234723	0.00147618	CXCL13/CCL5/CXCL10/CCR2/WNT5A/CXCL11/CXCR3/XCL1	8	BP
GO:0006109	regulation of carbohydrate metabolic process	20/773	198/17910	0.000372688	0.00234848	0.00147697	ADIPOQ/FOXO1/SORBS1/ACACB/GPD1/LEP/NR1D1/LHCGR/ENPP1/PDK4/IRS2/DDIT4/PMAIP1/IGFBP5/IGF2/PLEK/NUP210/P2RY6/P2RX7/FBP1	20	BP
GO:0030178	negative regulation of Wnt signaling pathway	20/773	198/17910	0.000372688	0.00234848	0.00147697	FOXO3/TCF7L2/FOXO1/IGFBP6/EGR1/SFRP1/SOX9/WNT11/GPC3/SIX3/WIF1/PSMB9/WNT5A/PSMB8/PSME2/PSMB10/MDK/ROR2/FGF9/SFRP4	20	BP
GO:0042608	T cell receptor binding	4/747	7/16967	0.00011727	0.00238014	0.00187906	LCK/DOCK2/CD3E/CD3G	4	MF
GO:1905114	cell surface receptor signaling pathway involved in cell-cell signaling	44/773	596/17910	0.000380597	0.00239625	0.00150701	MAGI2/KLF4/MYOC/FOXO3/TCF7L2/SMAD3/DAAM2/FOXO1/PLPP3/IGFBP6/EGR1/SFRP1/EGFR/NR4A2/SOX9/WNT11/GPC3/BMP4/SIX3/NLGN1/YAP1/WIF1/SDC1/PSMB9/PLCG2/P2RX5/LEF1/COL1A1/WNT5A/PSMB8/PSME2/FZD2/PSMB10/MDK/GATA3/P2RX7/TCF7/ROR2/CDK5/ARRB2/FGF9/SFRP4/CD24/CCDC88C	44	BP
GO:0070167	regulation of biomineral tissue development	12/773	88/17910	0.000387093	0.00243296	0.0015301	SMAD3/CCN1/DDR2/SOX9/BMP4/OSR2/ENPP1/GPM6B/SRGN/CCR1/P2RX7/OMD	12	BP
GO:0097306	cellular response to alcohol	12/773	88/17910	0.000387093	0.00243296	0.0015301	KLF9/KLF4/FOXO3/PPARG/SFRP1/ADCY2/GRAMD1B/ADCY7/P2RY6/CYBB/MAP4K1/SPI1	12	BP
GO:1903827	regulation of cellular protein localization	39/773	509/17910	0.000392245	0.00246323	0.00154913	APOD/GSN/TCF7L2/SMAD3/ADIPOQ/PTGS2/SORBS1/EGFR/AR/LEP/BMP4/MAPK8/TENM1/PLS1/TNF/PMAIP1/LIF/GPM6B/ZIC1/RAC2/CD247/CSK/GZMB/ITGB2/LRRC15/NDC80/LILRB4/LCP1/SORL1/WNT5A/GBP1/VAMP8/CDK1/IFI27/TYROBP/CDK5/CEMIP/PKIA/PAK1	39	BP
GO:0033218	amide binding	26/747	266/16967	0.000124742	0.00248576	0.00196245	PPARG/EDNRB/ACACB/FASN/ALDH6A1/ANG/RAMP2/LDLR/PEX5/PC/NPR1/GHR/ACADL/CRYAB/NLGN1/LILRB2/ITGB2/CRIP1/SORL1/CD14/HLA-DPA1/FCGR2B/MARCO/GSAP/CEMIP/HLA-DRA	26	MF
GO:0048762	mesenchymal cell differentiation	20/773	199/17910	0.00039797	0.0024941	0.00156855	TGFBR3/SMAD3/EDNRB/BMP5/SFRP1/OLFM1/HES1/SOX9/WNT11/FOXC1/BMP4/FOXC2/IL6/STAT1/LEF1/MSX2/COL1A1/WNT5A/MDK/EZH2	20	BP
GO:0045861	negative regulation of proteolysis	28/773	324/17910	0.000398249	0.0024941	0.00156855	KLF4/TFPI/PTGS2/NOL3/SLPI/SPOCK1/GPC3/CRYAB/VEGFA/USP19/GAS1/CD27/LAMP3/PTTG1/SORL1/SPOCK2/LEF1/CST7/CR1/SPINT2/MMP9/CDK5/ARRB2/CD55/TIMP1/NAIP/MTM1/C4BPB	28	BP
GO:0019229	regulation of vasoconstriction	9/773	53/17910	0.000398866	0.0024941	0.00156855	AGTR1/ADM/PTGS2/EGFR/ATP1A2/LEP/ADRA2C/CD38/DOCK4	9	BP
GO:0032655	regulation of interleukin-12 production	9/773	53/17910	0.000398866	0.0024941	0.00156855	LTB/CCR7/IDO1/SLAMF1/MDK/LILRB1/ARRB2/CCL19/CD40LG	9	BP
GO:0042130	negative regulation of T cell proliferation	9/773	53/17910	0.000398866	0.0024941	0.00156855	SDC4/BMP4/GNRH1/PTPN6/LILRB2/IDO1/LILRB1/IL2RA/XCL1	9	BP
GO:0002367	cytokine production involved in immune response	13/773	101/17910	0.000399314	0.00249477	0.00156897	BCL6/IL1R1/TNF/IL6/CCR2/WNT5A/BTK/GATA3/LILRB1/CD55/IL18/RSAD2/XCL1	13	BP
GO:0005178	integrin binding	15/747	113/16967	0.000128211	0.00249509	0.00196981	LTBP4/CX3CL1/EGFR/FGF2/TSPAN8/IGF2/THY1/ICAM3/LCP1/SYK/FAP/COL3A1/SPP1/CXADR/COL5A1	15	MF
GO:0043565	sequence-specific DNA binding	64/747	908/16967	0.000129763	0.00249509	0.00196981	ZBTB16/GADD45A/FOSL2/NFIL3/ATF3/MAFF/KLF4/FOXO3/BCL6/TCF7L2/NPAS2/SMAD3/PPARG/TSPYL2/ZEB1/MYC/PER1/FOXO1/EGR1/ZFHX3/JUN/CEBPD/IER2/ETS2/ARID5B/AR/HES1/SOX9/FOXC1/NR1D1/HMGB2/OSR2/CRY2/NEUROG3/TOX3/FOXC2/KLF5/SIX3/FOS/FOXO4/EMX2/YAP1/IRX5/FOSL1/ZIC1/HLF/HOXA9/RUNX3/RFX5/STAT1/CRIP1/LEF1/MSX2/BATF/NFE2L3/BCL11A/GATA3/FOXM1/SPI1/PRDM1/MYBL1/TFEC/LMNB1/EZH2	64	MF
GO:0001936	regulation of endothelial cell proliferation	18/773	170/17910	0.000408413	0.00254727	0.00160199	AGTR1/PPARG/NR4A1/JUN/LEP/FGF2/ANG/HMGB2/BMP4/VEGFA/TNF/STAT1/ITGA4/PPP1R16B/CYBA/WNT5A/APLNR/MDK	18	BP
GO:0050728	negative regulation of inflammatory response	18/773	170/17910	0.000408413	0.00254727	0.00160199	APOD/KLF4/SMAD3/PPARG/ADIPOQ/CX3CL1/SOCS3/LDLR/NR1D1/ELANE/PTPRC/ADCY7/CST7/MDK/GATA3/FCGR2B/IL2RA/TNFAIP6	18	BP
GO:0007498	mesoderm development	15/773	128/17910	0.000415079	0.00258225	0.00162398	KLF4/SMAD3/ETS2/WNT11/FOXC1/BMP4/FOXC2/VEGFA/YAP1/HCK/IKZF1/WNT5A/BTK/SECTM1/JAK2	15	BP
GO:0045667	regulation of osteoblast differentiation	15/773	128/17910	0.000415079	0.00258225	0.00162398	SMAD3/CCN1/DDR2/JUND/SFRP1/CEBPD/BMP4/ID4/TNF/AREG/IL6/IGFBP5/RASSF2/MSX2/SEMA4D	15	BP
GO:0045995	regulation of embryonic development	15/773	128/17910	0.000415079	0.00258225	0.00162398	LAMA2/KLF4/ADIPOQ/LAMA3/SFRP1/AR/HES1/BMP4/WNT5A/COL5A2/FZD2/GATA3/CDK1/COL5A1/TENM4	15	BP
GO:0010605	negative regulation of macromolecule metabolic process	169/773	3087/17910	0.000418852	0.0026035	0.00163735	ZBTB16/GADD45A/FABP4/APOD/NFIL3/ATF3/SPRY2/KLF4/FOXO3/BCL6/TCF7L2/SMAD3/GADD45B/ZFP36/PPARG/PPP1R15A/TSPYL2/EDNRB/ZEB1/ADIPOQ/MYC/PER1/FOXO1/TFPI/FOSB/DCAF1/PLPP3/SOCS3/EGR1/PTGS2/ACACB/NOL3/SFRP1/OLFM1/SLPI/TIPARP/HBEGF/EGFR/ZFHX3/JUN/BTG2/LMO3/CEBPD/DUSP8/NR4A2/ETS2/ARID5B/INHBB/PTX3/KAT5/GPRC5A/CDKN1A/AR/HES1/LEP/ANG/PEG3/LDLR/SOX9/WNT11/SPOCK1/PC/DUSP1/GPC3/FOXC1/VLDLR/NR1D1/HMGB2/BMP4/ZFP36L…	169	BP
GO:1902905	positive regulation of supramolecular fiber organization	19/773	185/17910	0.000420115	0.00260913	0.00164089	GSN/MYOC/MAP1B/SMAD3/CX3CL1/SDC4/LMOD1/SFRP1/WNT11/TENM1/NCKAP1L/PLEK/CORO1A/HCK/GPR65/ARPC5/CCR7/PAK1/TAC1	19	BP
GO:0001654	eye development	29/773	342/17910	0.000432034	0.00267414	0.00168177	KLF4/SMAD3/ZEB1/NTRK2/DIO3/CHRDL1/EGFR/JUN/TMOD1/SOX9/FOXC1/BMP4/OSR2/RBP4/FOXC2/CRYAB/SIX3/VEGFA/MYOM1/MAB21L1/IRX5/THY1/WNT5A/COL5A2/GATA3/COL5A1/FGF9/NDP/PRDM1	29	BP
GO:0031643	positive regulation of myelination	5/773	16/17910	0.000433858	0.00267414	0.00168177	WASF3/S100B/CST7/ITGAX/TENM4	5	BP
GO:0031649	heat generation	5/773	16/17910	0.000433858	0.00267414	0.00168177	EDNRB/PTGS2/CNR1/TNF/TNFSF11	5	BP
GO:0033631	cell-cell adhesion mediated by integrin	5/773	16/17910	0.000433858	0.00267414	0.00168177	DPP4/CXCL13/CCL5/ITGA4/CD3E	5	BP
GO:0045780	positive regulation of bone resorption	5/773	16/17910	0.000433858	0.00267414	0.00168177	EGFR/SYK/TNFSF11/CA2/TFRC	5	BP
GO:0046852	positive regulation of bone remodeling	5/773	16/17910	0.000433858	0.00267414	0.00168177	EGFR/SYK/TNFSF11/CA2/TFRC	5	BP
GO:0010922	positive regulation of phosphatase activity	7/773	33/17910	0.000433872	0.00267414	0.00168177	MAGI2/SMAD3/PPP1R15A/PLEK/PTPRC/JAK2/CD33	7	BP
GO:0042554	superoxide anion generation	7/773	33/17910	0.000433872	0.00267414	0.00168177	EGFR/ITGB2/SYK/NCF2/CYBA/CYBB/TYROBP	7	BP
GO:1902742	apoptotic process involved in development	7/773	33/17910	0.000433872	0.00267414	0.00168177	CCN1/FOXC1/FOXC2/CRYAB/SIX3/LEF1/SPI1	7	BP
GO:0005775	vacuolar lumen	18/773	171/18675	0.000266876	0.00268089	0.00207287	SERPINA3/SDC4/APOB/GPC3/ELANE/GPC5/SDC1/MNDA/ARHGAP45/ACP2/CTSS/SDC3/CTSC/AGA/GGH/LYZ/CTSB/OMD	18	CC
GO:0001914	regulation of T cell mediated cytotoxicity	6/773	24/17910	0.00043749	0.00268965	0.00169153	PTPRC/IL7R/P2RX7/FCGR2B/LILRB1/XCL1	6	BP
GO:0002092	positive regulation of receptor internalization	6/773	24/17910	0.00043749	0.00268965	0.00169153	MAGI2/VEGFA/PLCG2/SYK/ARRB2/SFRP4	6	BP
GO:0002861	regulation of inflammatory response to antigenic stimulus	6/773	24/17910	0.00043749	0.00268965	0.00169153	CNR1/TNF/BTK/CCR7/FCGR2B/CD28	6	BP
GO:0008013	beta-catenin binding	12/747	78/16967	0.000145776	0.00269783	0.00212987	KLF4/FOXO3/TCF7L2/SMAD3/FOXO1/NR4A2/AR/SOX9/FOXO4/LEF1/TCF7/CXADR	12	MF
GO:0035591	signaling adaptor activity	12/747	78/16967	0.000145776	0.00269783	0.00212987	SOCS2/SORBS1/BLNK/DOK2/SH2D1A/LAT/SH2D2A/SKAP2/CHN1/ARHGAP4/TRAT1/CD28	12	MF
GO:0030234	enzyme regulator activity	60/747	840/16967	0.000147692	0.00269783	0.00212987	TIMP4/SPRY2/KLF4/SERPINA3/PPP1R15A/TFPI/SOCS3/PLN/NOL3/SERPINA5/SLPI/EGFR/JUN/CDKN1A/TOM1L1/WNT11/SPOCK1/GPC3/HSPB2/MAPK8/RGS16/PPP1R3C/PPP1R1A/IGF2/RAC2/CCL5/NCKAP1L/CD27/THY1/CXCL10/PTTG1/ARHGAP25/ARHGAP45/ARHGDIB/SPOCK2/LEF1/RHOH/CST7/CASP1/NCF2/PPP1R16B/CTSH/CTSC/NCF4/DOCK4/GMFG/DOCK2/RASGRP1/TCL1A/CHN1/SPINT2/CDC20/ARAP2/ARHGAP4/PKIA/TIMP1/NAIP/RASGRP3/CD24/CXCL1	60	MF
[truncated: 2,079 more rows]
