# Supplementary material for: Formononetin and Rhein from Bitong Mixture Alleviate Rheumatoid Arthritis-Related Inflammation: An Integrated WGCNA, Machine Learning and In Vitro Study
Source: Pharmaceuticals (Basel). 2026 May 7;19(5):735. doi: 10.3390/ph19050735 (PMC13209788; doi:10.3390/ph19050735)
Supplement: Supplementary file 1 [file pharmaceuticals-19-00735-s001.zip › Supplementary Table S7.xlsx]

## Sheet: Sheet1
KEGG enrichment analysis of DEGs
ID	Description	GeneRatio	BgRatio	pvalue	p.adjust	qvalue	geneID	Count	one_type	two_type
hsa05200	Pathways in cancer	60/495	530/7914	3.58866e-06	4.07175e-05	2.94939e-05	ZBTB16/GADD45A/AGTR1/LAMA2/VEGFD/TCF7L2/SMAD3/GADD45B/PPARG/EDNRB/MYC/FOXO1/LAMA3/PTGS2/ADCY2/EGFR/JUN/CDKN1A/AR/HES1/FGF2/WNT11/BMP4/MAPK8/COL4A5/VEGFA/FOS/PMAIP1/IL6/IGF2/GSTT1/RAC2/PIM2/ADCY7/PLCG2/MMP1/STAT1/IL7R/LEF1/IL2RG/WNT5A/PRKCB/CSF2RB/IL15/RASGRP1/FZD2/CSF2RA/GNG7/JAK2/VEGFC/TCF7/IL7/MMP9/CXCR4/IL2RA/BIRC3/RASGRP3/FGF9/SPI1/IL2RB	60	Human Diseases	Cancer: overview
hsa04060	Cytokine-cytokine receptor interaction	54/495	294/7914	2.89924e-13	2.13819e-11	1.5488e-11	GDF15/IL1R1/CX3CL1/BMP5/INHBB/LEP/TNFSF9/BMP4/GHR/LIFR/CCL25/TNF/LIF/TNFRSF10D/CCL20/CXCL2/IL6/CXCL13/CCL5/CCR5/TNFRSF17/CD27/IL32/CXCL10/CXCL6/CXCL9/IL7R/CCL18/IL2RG/LTB/CCR2/TNFSF11/CSF2RB/TNFSF10/CCR7/CCR1/IL15/CX3CR1/IL10RA/CXCL11/CSF2RA/CCR6/CCL13/IL7/CXCR4/IL2RA/CXCR3/CCL19/IL18/CD40LG/PF4V1/IL2RB/CXCL1/XCL1	54	Environmental Information Processing	Signaling molecules and interaction
hsa05166	Human T-cell leukemia virus 1 infection	39/495	219/7914	1.7913e-09	4.80394e-08	3.47975e-08	SMAD3/ZFP36/IL1R1/MYC/EGR1/ADCY2/JUN/ETS2/KAT5/CDKN1A/TLN2/MAPK8/FOS/TNF/FOSL1/IL6/HLA-DOB/CD3D/LCK/ITGAL/HLA-DMB/ADCY7/PTTG1/ITGB2/HLA-DMA/IL2RG/MSX2/HLA-DPA1/IL15/CD3E/CCNB2/CDC20/CD3G/IL2RA/SPI1/HLA-DRA/IL2RB/MAP3K1/HLA-DRB4	39	Human Diseases	Infectious disease: viral
hsa04062	Chemokine signaling pathway	38/495	189/7914	7.49991e-11	3.16068e-09	2.28945e-09	FOXO3/CX3CL1/ADCY2/CCL25/CCL20/CXCL2/RAC2/CXCL13/CCL5/CCR5/ADCY7/CXCL10/STAT1/CXCL6/CXCL9/VAV1/CCL18/ITK/HCK/CCR2/PRKCB/DOCK2/CCR7/CCR1/CX3CR1/CXCL11/GNG7/CCR6/JAK2/CCL13/CXCR4/ARRB2/CXCR3/CCL19/PAK1/PF4V1/CXCL1/XCL1	38	Organismal Systems	Immune system
hsa04151	PI3K-Akt signaling pathway	38/495	354/7914	0.00069173	0.00434171	0.00314493	PCK1/LAMA2/MAGI2/FOXO3/VEGFD/NTRK2/MYC/LAMA3/NR4A1/ITGA7/EGFR/CDKN1A/FGF2/GHR/COL4A5/VEGFA/EREG/DDIT4/AREG/IL6/IGF2/COL1A2/ITGA4/IL7R/SYK/ITGB7/IL2RG/COL1A1/GNG7/JAK2/SPP1/TCL1A/VEGFC/IL7/CD19/IL2RA/FGF9/IL2RB	38	Environmental Information Processing	Signal transduction
hsa04380	Osteoclast differentiation	34/495	128/7914	1.91192e-13	1.88006e-11	1.36183e-11	FOSL2/PPARG/JUNB/IL1R1/FOSB/SOCS3/JUND/JUN/MAPK8/FOS/TNF/FOSL1/BLNK/LCK/LILRB2/LILRB3/PLCG2/STAT1/LILRB4/SYK/NCF2/CYBA/NCF4/BTK/TNFSF11/FCGR3B/LCP2/FCGR3A/MAPK13/FCGR2A/FCGR2B/TYROBP/LILRB1/SPI1	34	Organismal Systems	Development and regeneration
hsa04010	MAPK signaling pathway	34/495	295/7914	0.000366665	0.00257539	0.00186549	GADD45A/VEGFD/GADD45B/NTRK2/IL1R1/MYC/NR4A1/JUND/EGFR/JUN/DUSP8/FGF2/DUSP1/DUSP4/MAPK8/VEGFA/FOS/EREG/TNF/AREG/IGF2/RAC2/PTPN7/PRKCB/CD14/MAPK13/RASGRP1/MAP4K1/VEGFC/ARRB2/RASGRP3/FGF9/PAK1/MAP3K1	34	Environmental Information Processing	Signal transduction
hsa04061	Viral protein interaction with cytokine and cytokine receptor	33/495	100/7914	3.90061e-16	1.15068e-13	8.33499e-14	CX3CL1/CCL25/TNF/TNFRSF10D/CCL20/CXCL2/IL6/CXCL13/CCL5/CCR5/CXCL10/CXCL6/CXCL9/CCL18/IL2RG/CCR2/TNFSF10/CCR7/CCR1/CX3CR1/IL10RA/CXCL11/CCR6/CCL13/CXCR4/IL2RA/CXCR3/CCL19/IL18/PF4V1/IL2RB/CXCL1/XCL1	33	Environmental Information Processing	Signaling molecules and interaction
hsa05169	Epstein-Barr virus infection	33/495	201/7914	2.47567e-07	3.84381e-06	2.78427e-06	GADD45A/GADD45B/MYC/JUN/CDKN1A/HES1/MAPK8/TNF/IL6/HLA-DOB/CD247/BLNK/CD3D/ITGAL/HLA-DMB/RUNX3/OAS1/PLCG2/CXCL10/STAT1/HLA-DMA/SYK/BTK/HLA-DPA1/MAPK13/CD3E/OAS2/CD19/CD3G/ENTPD1/CD58/HLA-DRA/HLA-DRB4	33	Human Diseases	Infectious disease: viral
hsa04640	Hematopoietic cell lineage	30/495	98/7914	8.67167e-14	1.27907e-11	9.265e-12	IL1R1/TNF/IL6/HLA-DOB/CD3D/CD2/HLA-DMB/HLA-DMA/CD8A/ITGA4/IL7R/CR1/CD38/CD14/HLA-DPA1/CD3E/CD37/CSF2RA/MS4A1/CD33/IL7/CD19/CD3G/CD55/IL2RA/CD7/TFRC/HLA-DRA/CD24/HLA-DRB4	30	Organismal Systems	Immune system
hsa04514	Cell adhesion molecules (CAMs)	29/495	147/7914	2.22259e-08	5.04357e-07	3.65333e-07	SDC4/CLDN5/NLGN1/NLGN4Y/HLA-DOB/SDC1/CD2/PTPRC/ITGAL/HLA-DMB/SELPLG/SELL/CD86/ICAM3/ITGB2/HLA-DMA/CD8A/CD6/ITGA4/ITGB7/SDC3/HLA-DPA1/CD58/CLDN7/CD28/ICOS/HLA-DRA/CD40LG/HLA-DRB4	29	Environmental Information Processing	Signaling molecules and interaction
hsa05152	Tuberculosis	27/495	179/7914	1.58392e-05	0.000165954	0.000120209	MAPK8/TNF/IL6/HLA-DOB/CORO1A/HLA-DMB/RFX5/ITGB2/STAT1/HLA-DMA/SYK/CTSS/CR1/CD14/FCGR3B/HLA-DPA1/FCGR3A/MAPK13/FCGR2A/IL10RA/JAK2/TLR1/ITGAX/FCGR2B/IL18/HLA-DRA/HLA-DRB4	27	Human Diseases	Infectious disease: bacterial
hsa05323	Rheumatoid arthritis	26/495	93/7914	4.0502e-11	1.99135e-09	1.44244e-09	JUN/VEGFA/FOS/TNF/CCL20/CXCL2/IL6/HLA-DOB/CCL5/MMP3/ITGAL/HLA-DMB/MMP1/CD86/ITGB2/HLA-DMA/CXCL6/LTB/TNFSF11/HLA-DPA1/IL15/CD28/IL18/HLA-DRA/CXCL1/HLA-DRB4	26	Human Diseases	Immune disease
hsa04659	Th17 cell differentiation	26/495	107/7914	1.18178e-09	3.48625e-08	2.52528e-08	SMAD3/IL1R1/JUN/MAPK8/FOS/IL6/HLA-DOB/CD247/CD3D/LCK/HLA-DMB/STAT1/HLA-DMA/IL2RG/LAT/HLA-DPA1/ZAP70/MAPK13/CD3E/JAK2/GATA3/CD3G/IL2RA/HLA-DRA/IL2RB/HLA-DRB4	26	Organismal Systems	Immune system
hsa05140	Leishmaniasis	25/495	76/7914	1.74082e-12	1.02708e-10	7.43972e-11	PTGS2/JUN/FOS/TNF/HLA-DOB/PTPN6/HLA-DMB/ITGB2/STAT1/HLA-DMA/ITGA4/NCF2/CR1/CYBA/NCF4/PRKCB/FCGR3B/HLA-DPA1/CYBB/FCGR3A/MAPK13/FCGR2A/JAK2/HLA-DRA/HLA-DRB4	25	Human Diseases	Infectious disease: parasitic
hsa04650	Natural killer cell mediated cytotoxicity	25/495	131/7914	4.11371e-07	5.77878e-06	4.18588e-06	TNF/PTPN6/RAC2/CD247/LCK/ITGAL/MICB/CD48/PLCG2/GZMB/ITGB2/PRF1/SYK/VAV1/SH2D1A/PRKCB/FCGR3B/LCP2/TNFSF10/LAT/ZAP70/FCGR3A/TYROBP/KLRD1/PAK1	25	Organismal Systems	Immune system
hsa04658	Th1 and Th2 cell differentiation	24/495	92/7914	1.10175e-09	3.48625e-08	2.52528e-08	JUN/MAPK8/FOS/HLA-DOB/CD247/CD3D/LCK/HLA-DMB/RUNX3/STAT1/HLA-DMA/IL2RG/LAT/HLA-DPA1/ZAP70/MAPK13/CD3E/JAK2/GATA3/CD3G/IL2RA/HLA-DRA/IL2RB/HLA-DRB4	24	Organismal Systems	Immune system
hsa05167	Kaposi sarcoma-associated herpesvirus infection	24/495	186/7914	0.000538661	0.00353123	0.00255785	GABARAPL1/ZFP36/MYC/PTGS2/JUN/CDKN1A/FGF2/MAPK8/VEGFA/FOS/CXCL2/IL6/CCR5/MICB/PLCG2/CD86/STAT1/SYK/HCK/CCR1/MAPK13/GNG7/JAK2/CXCL1	24	Human Diseases	Infectious disease: viral
hsa05202	Transcriptional misregulation in cancer	24/495	186/7914	0.000538661	0.00353123	0.00255785	ZBTB16/GADD45A/BCL6/GADD45B/PPARG/ZEB1/MYC/FOXO1/CDKN1A/ELANE/HOXA9/IL6/MMP3/GZMB/CD86/BMP2K/ITGB7/CD14/BCL2A1/MMP9/BIRC3/LYL1/SPI1/IL2RB	24	Human Diseases	Cancer: overview
hsa05205	Proteoglycans in cancer	24/495	204/7914	0.00198443	0.0104971	0.00760361	MYC/SDC4/HBEGF/EGFR/CDKN1A/FGF2/WNT11/GPC3/HSPB2/VEGFA/TNF/IGF2/PTPN6/SDC1/PLCG2/COL1A2/VAV1/COL1A1/WNT5A/PRKCB/MAPK13/FZD2/MMP9/PAK1	24	Human Diseases	Cancer: overview
hsa04064	NF-kappa B signaling pathway	23/495	102/7914	4.95159e-08	1.04337e-06	7.55769e-07	GADD45B/IL1R1/PTGS2/TNF/CXCL2/BLNK/LCK/PLCG2/SYK/LTB/BTK/PRKCB/CD14/TNFSF11/LAT/ZAP70/LY96/BCL2A1/CCL13/BIRC3/CCL19/CD40LG/CXCL1	23	Environmental Information Processing	Signal transduction
hsa04660	T cell receptor signaling pathway	23/495	104/7914	7.27452e-08	1.43066e-06	1.0363e-06	JUN/MAPK8/FOS/TNF/PTPN6/CD247/CD3D/LCK/PTPRC/CD8A/VAV1/ITK/LCP2/LAT/ZAP70/MAPK13/RASGRP1/CD3E/CD3G/CD28/ICOS/PAK1/CD40LG	23	Organismal Systems	Immune system
hsa04668	TNF signaling pathway	23/495	112/7914	3.05554e-07	4.50692e-06	3.2646e-06	VEGFD/JUNB/CX3CL1/SOCS3/PTGS2/JUN/MAPK8/FOS/TNF/LIF/CCL20/CXCL2/IL6/CCL5/MMP3/CXCL10/CXCL6/MAPK13/IL15/VEGFC/MMP9/BIRC3/CXCL1	23	Environmental Information Processing	Signal transduction
hsa04630	Jak-STAT signaling pathway	23/495	162/7914	0.000172155	0.00126964	0.000919669	MYC/SOCS2/SOCS3/EGFR/AOX1/CDKN1A/LEP/GHR/LIFR/LIF/IL6/PTPN6/STAT1/IL7R/IL2RG/CSF2RB/IL15/IL10RA/CSF2RA/JAK2/IL7/IL2RA/IL2RB	23	Environmental Information Processing	Signal transduction
hsa05170	Human immunodeficiency virus 1 infection	23/495	212/7914	0.00670107	0.0290708	0.0210575	DCAF1/WEE1/JUN/MAPK8/FOS/TNF/RAC2/CD247/CCR5/CD3D/APOBEC3F/PLCG2/PRKCB/APOBEC3G/MAPK13/CD3E/GNG7/APOBEC3B/CCNB2/CDK1/CXCR4/CD3G/PAK1	23	Human Diseases	Infectious disease: viral
hsa04621	NOD-like receptor signaling pathway	22/495	181/7914	0.00199267	0.0104971	0.00760361	GABARAPL1/JUN/MAPK8/TNF/CXCL2/IL6/CCL5/OAS1/AIM2/STAT1/CASP1/CYBA/GBP1/CYBB/MAPK13/OAS2/P2RX7/CTSB/BIRC3/NAIP/IL18/CXCL1	22	Organismal Systems	Immune system
hsa04510	Focal adhesion	22/495	199/7914	0.00636344	0.0280181	0.020295	LAMA2/VEGFD/LAMA3/ITGA7/EGFR/JUN/TLN2/MAPK8/COL4A5/VEGFA/MYL9/RAC2/COL1A2/ITGA4/VAV1/ITGB7/COL1A1/PRKCB/SPP1/VEGFC/BIRC3/PAK1	22	Cellular Processes	Cellular community - eukaryotes
hsa05130	Pathogenic Escherichia coli infection	22/495	201/7914	0.00714656	0.0305541	0.022132	WASF3/IL1R1/MYH11/JUN/CLDN5/MAPK8/FOS/TNF/IL6/PTPN6/NCKAP1L/CASP1/HCK/CYFIP2/ARPC5/TNFSF10/MAPK13/FCGR2A/CLDN7/NAIP/IL18/PAK1	22	Human Diseases	Infectious disease: bacterial
hsa04015	Rap1 signaling pathway	22/495	210/7914	0.0117067	0.0448505	0.0324876	MAGI2/VEGFD/ADCY2/EGFR/FGF2/TLN2/CNR1/VEGFA/RAC2/ITGAL/ADCY7/ITGB2/VAV1/PRKCB/DOCK4/LCP2/FYB1/LAT/MAPK13/VEGFC/RASGRP3/FGF9	22	Environmental Information Processing	Signal transduction
hsa04657	IL-17 signaling pathway	21/495	93/7914	1.85628e-07	3.04224e-06	2.20366e-06	FOSB/PTGS2/JUND/JUN/MAPK8/FOS/TNF/CCL20/FOSL1/CXCL2/IL6/MMP3/MMP1/CXCL10/CXCL6/S100A9/MAPK13/S100A8/MMP13/MMP9/CXCL1	21	Organismal Systems	Immune system
hsa04933	AGE-RAGE signaling pathway in diabetic complications	21/495	100/7914	6.7886e-07	8.70712e-06	6.30703e-06	AGTR1/VEGFD/SMAD3/FOXO1/EGR1/JUN/MAPK8/COL4A5/VEGFA/TNF/IL6/PLCG2/COL1A2/STAT1/COL1A1/PRKCB/CYBB/MAPK13/JAK2/COL3A1/VEGFC	21	Human Diseases	Endocrine and metabolic disease
hsa04145	Phagosome	21/495	152/7914	0.000475855	0.00326459	0.00236472	HLA-DOB/CORO1A/HLA-DMB/ITGB2/HLA-DMA/CTSS/NCF2/CYBA/NCF4/CD14/FCGR3B/HLA-DPA1/CYBB/FCGR3A/FCGR2A/FCGR2B/MARCO/OLR1/TFRC/HLA-DRA/HLA-DRB4	21	Cellular Processes	Transport and catabolism
hsa04662	B cell receptor signaling pathway	20/495	82/7914	9.36231e-08	1.62464e-06	1.17681e-06	JUN/FOS/PTPN6/RAC2/BLNK/LILRB2/CD79A/LILRB3/PLCG2/LILRB4/SYK/VAV1/BTK/PRKCB/CD72/FCGR2B/CD19/LILRB1/RASGRP3/CD79B	20	Organismal Systems	Immune system
hsa04666	Fc gamma R-mediated phagocytosis	20/495	93/7914	8.39808e-07	1.03226e-05	7.47724e-06	WASF3/GSN/PLPP3/AMPH/RAC2/PTPRC/MARCKS/PLCG2/SYK/VAV1/HCK/ARPC5/PRKCB/FCGR3B/DOCK2/LAT/FCGR3A/FCGR2A/FCGR2B/PAK1	20	Organismal Systems	Immune system
hsa04670	Leukocyte transendothelial migration	20/495	112/7914	1.68766e-05	0.000165954	0.000120209	CLDN5/MYL9/RAC2/ITGAL/THY1/PLCG2/ITGB2/ITGA4/VAV1/RHOH/ITK/NCF2/CYBA/NCF4/PRKCB/CYBB/MAPK13/MMP9/CXCR4/CLDN7	20	Organismal Systems	Immune system
hsa05145	Toxoplasmosis	20/495	112/7914	1.68766e-05	0.000165954	0.000120209	LAMA2/LAMA3/LDLR/MAPK8/TNF/HLA-DOB/CCR5/HLA-DMB/ALOX5/STAT1/HLA-DMA/HLA-DPA1/MAPK13/IL10RA/LY96/JAK2/BIRC3/HLA-DRA/CD40LG/HLA-DRB4	20	Human Diseases	Infectious disease: parasitic
hsa04926	Relaxin signaling pathway	20/495	129/7914	0.000135244	0.001023	0.000741013	VEGFD/EDNRB/ADCY2/EGFR/JUN/MAPK8/COL4A5/VEGFA/FOS/ADCY7/MMP1/COL1A2/COL1A1/MAPK13/GNG7/COL3A1/MMP13/VEGFC/MMP9/ARRB2	20	Organismal Systems	Endocrine system
hsa05164	Influenza A	20/495	170/7914	0.00456318	0.0217119	0.0157271	SOCS3/TNF/IL6/HLA-DOB/CCL5/HLA-DMB/OAS1/CXCL10/STAT1/HLA-DMA/CASP1/PRKCB/TNFSF10/HLA-DPA1/OAS2/JAK2/IL18/RSAD2/HLA-DRA/HLA-DRB4	20	Human Diseases	Infectious disease: viral
hsa04210	Apoptosis	19/495	136/7914	0.000760722	0.00454634	0.00329315	GADD45A/GADD45B/JUN/MAPK8/FOS/TNF/PMAIP1/GZMB/PRF1/CTSS/CTSH/CTSC/CSF2RB/TNFSF10/BCL2A1/CTSB/BIRC3/LMNB1/DFFB	19	Cellular Processes	Cell growth and death
hsa04068	FoxO signaling pathway	18/495	131/7914	0.00126249	0.00702706	0.00509008	GADD45A/PCK1/FOXO3/BCL6/SMAD3/GABARAPL1/GADD45B/FOXO1/EGFR/CDKN1A/MAPK8/IRS2/FOXO4/IL6/IL7R/TNFSF10/MAPK13/CCNB2	18	Environmental Information Processing	Signal transduction
hsa04310	Wnt signaling pathway	18/495	160/7914	0.0108669	0.0427431	0.0309611	TCF7L2/SMAD3/DAAM2/MYC/SFRP1/JUN/WNT11/MAPK8/WIF1/FOSL1/RAC2/LEF1/WNT5A/PRKCB/FZD2/TCF7/ROR2/SFRP4	18	Environmental Information Processing	Signal transduction
hsa04672	Intestinal immune network for IgA production	17/495	49/7914	2.61933e-09	6.4392e-08	4.66425e-08	CCL25/IL6/HLA-DOB/TNFRSF17/HLA-DMB/CD86/HLA-DMA/ITGA4/ITGB7/HLA-DPA1/IL15/CXCR4/CD28/ICOS/HLA-DRA/CD40LG/HLA-DRB4	17	Organismal Systems	Immune system
hsa05416	Viral myocarditis	17/495	60/7914	8.18564e-08	1.50923e-06	1.09321e-06	LAMA2/SGCA/HLA-DOB/RAC2/ITGAL/HLA-DMB/CD86/ITGB2/HLA-DMA/PRF1/HLA-DPA1/CXADR/CD55/CD28/HLA-DRA/CD40LG/HLA-DRB4	17	Human Diseases	Cardiovascular disease
hsa05235	PD-L1 expression and PD-1 checkpoint pathway in cancer	17/495	89/7914	2.9378e-05	0.000279565	0.000202504	EGFR/JUN/FOS/PTPN6/CD247/CD3D/LCK/STAT1/LAT/ZAP70/MAPK13/RASGRP1/CD3E/BATF/JAK2/CD3G/CD28	17	Human Diseases	Cancer: overview
hsa05135	Yersinia infection	17/495	120/7914	0.00121324	0.00688279	0.00498557	JUN/MAPK8/FOS/TNF/IL6/RAC2/LCK/ITGA4/VAV1/CASP1/LCP2/FYB1/LAT/ZAP70/MAPK13/SKAP2/IL18	17	Human Diseases	Infectious disease: bacterial
hsa05322	Systemic lupus erythematosus	17/495	133/7914	0.00371157	0.0185578	0.0134424	C6/C7/ELANE/TNF/HLA-DOB/HLA-DMB/CD86/HLA-DMA/C2/FCGR3B/HLA-DPA1/FCGR3A/FCGR2A/CD28/HLA-DRA/CD40LG/HLA-DRB4	17	Human Diseases	Immune disease
hsa05418	Fluid shear stress and atherosclerosis	17/495	139/7914	0.00583341	0.0268884	0.0194767	IL1R1/SDC4/JUN/DUSP1/BMP4/ASS1/MAPK8/VEGFA/FOS/TNF/GSTT1/RAC2/SDC1/NCF2/CYBA/MAPK13/MMP9	17	Human Diseases	Cardiovascular disease
hsa05224	Breast cancer	17/495	147/7914	0.0100977	0.0413726	0.0299684	GADD45A/TCF7L2/GADD45B/MYC/EGFR/JUN/CDKN1A/HES1/FGF2/WNT11/FOS/LEF1/WNT5A/TNFSF11/FZD2/TCF7/FGF9	17	Human Diseases	Cancer: specific types
hsa05340	Primary immunodeficiency	16/495	38/7914	2.66514e-10	9.82771e-09	7.11873e-09	BLNK/CD3D/LCK/PTPRC/CD79A/RFX5/CD8A/IL7R/IL2RG/BTK/ZAP70/CD3E/CD19/ICOS/CD40LG/IGLL1	16	Human Diseases	Immune disease
hsa05210	Colorectal cancer	16/495	86/7914	7.0161e-05	0.000574931	0.000416453	GADD45A/TCF7L2/SMAD3/GADD45B/MYC/EGFR/JUN/CDKN1A/MAPK8/FOS/EREG/PMAIP1/AREG/RAC2/LEF1/TCF7	16	Human Diseases	Cancer: specific types
hsa05150	Staphylococcus aureus infection	16/495	96/7914	0.000268904	0.0019348	0.00140148	HLA-DOB/ITGAL/HLA-DMB/SELPLG/ITGB2/HLA-DMA/C2/FCGR3B/HLA-DPA1/FCGR3A/FCGR2A/FPR3/FCGR2B/C3AR1/HLA-DRA/HLA-DRB4	16	Human Diseases	Infectious disease: bacterial
hsa04620	Toll-like receptor signaling pathway	16/495	104/7914	0.000677816	0.00434171	0.00314493	JUN/MAPK8/FOS/TNF/IL6/CCL5/CXCL10/CD86/STAT1/CXCL9/CD14/MAPK13/CXCL11/LY96/TLR1/SPP1	16	Organismal Systems	Immune system
hsa05162	Measles	16/495	138/7914	0.012075	0.0456682	0.0330799	JUN/MAPK8/FOS/IL6/CD3D/OAS1/STAT1/IL2RG/CD3E/SLAMF1/OAS2/FCGR2B/CD3G/IL2RA/CD28/IL2RB	16	Human Diseases	Infectious disease: viral
hsa04550	Signaling pathways regulating pluripotency of stem cells	16/495	140/7914	0.0137409	0.0506697	0.0367028	KLF4/SMAD3/MYC/ZFHX3/INHBB/FGF2/WNT11/BMP4/LIFR/ID4/LIF/WNT5A/MAPK13/FZD2/JAK2/TCF7	16	Cellular Processes	Cellular community - eukaryotes
hsa03320	PPAR signaling pathway	15/495	76/7914	5.79135e-05	0.000488128	0.000353577	PLIN1/FABP4/PCK1/PPARG/LPL/ADIPOQ/SCD/SORBS1/AQP7/PLIN2/ACADL/FADS2/MMP1/OLR1/CYP27A1	15	Organismal Systems	Endocrine system
hsa04611	Platelet activation	15/495	124/7914	0.0102492	0.0414179	0.0300012	ADCY2/TLN2/PRKG1/ADCY7/PLCG2/COL1A2/SYK/COL1A1/BTK/LCP2/MAPK13/RASGRP1/FCGR2A/COL3A1/VAMP8	15	Organismal Systems	Immune system
hsa04910	Insulin signaling pathway	15/495	137/7914	0.0237982	0.0825939	0.0598272	PCK1/FOXO1/SOCS2/SOCS3/SORBS1/ACACB/FASN/LIPE/MAPK8/IRS2/PPP1R3C/PHKA1/PDE3B/HK3/FBP1	15	Organismal Systems	Endocrine system
hsa04923	Regulation of lipolysis in adipocytes	14/495	55/7914	4.70173e-06	5.13708e-05	3.72106e-05	PLIN1/FABP4/PTGS2/ADCY2/PNPLA2/LIPE/NPY1R/AQP7/NPR1/ABHD5/PRKG1/IRS2/PDE3B/ADCY7	14	Organismal Systems	Endocrine system
hsa05321	Inflammatory bowel disease (IBD)	14/495	65/7914	3.68965e-05	0.00034014	0.000246381	SMAD3/JUN/TNF/IL6/HLA-DOB/HLA-DMB/STAT1/HLA-DMA/IL2RG/HLA-DPA1/GATA3/IL18/HLA-DRA/HLA-DRB4	14	Human Diseases	Immune disease
hsa05146	Amoebiasis	14/495	102/7914	0.00428013	0.020699	0.0149934	LAMA2/IL1R1/LAMA3/COL4A5/TNF/CXCL2/IL6/COL1A2/ITGB2/COL1A1/PRKCB/CD14/COL3A1/CXCL1	14	Human Diseases	Infectious disease: parasitic
hsa04928	Parathyroid hormone synthesis, secretion and action	14/495	106/7914	0.0060561	0.0274854	0.0199091	EGR1/JUND/ADCY2/HBEGF/EGFR/NR4A2/CDKN1A/FOS/ADCY7/PRKCB/TNFSF11/MMP13/GATA3/ARRB2	14	Organismal Systems	Endocrine system
hsa05332	Graft-versus-host disease	13/495	41/7914	6.68267e-07	8.70712e-06	6.30703e-06	TNF/IL6/HLA-DOB/HLA-DMB/GZMB/CD86/HLA-DMA/PRF1/HLA-DPA1/CD28/KLRD1/HLA-DRA/HLA-DRB4	13	Human Diseases	Immune disease
hsa05133	Pertussis	13/495	76/7914	0.000770566	0.00454634	0.00329315	JUN/MAPK8/FOS/TNF/IL6/ITGB2/CXCL6/C2/CASP1/CD14/MAPK13/LY96/C4BPB	13	Human Diseases	Infectious disease: bacterial
hsa04612	Antigen processing and presentation	13/495	78/7914	0.000992136	0.00573883	0.00415694	TNF/HLA-DOB/HLA-DMB/RFX5/HLA-DMA/CD8A/CTSS/HLA-DPA1/PSME2/CTSB/KLRD1/HLA-DRA/HLA-DRB4	13	Organismal Systems	Immune system
hsa05330	Allograft rejection	12/495	38/7914	1.90011e-06	2.24213e-05	1.62409e-05	TNF/HLA-DOB/HLA-DMB/GZMB/CD86/HLA-DMA/PRF1/HLA-DPA1/CD28/HLA-DRA/CD40LG/HLA-DRB4	12	Human Diseases	Immune disease
hsa05320	Autoimmune thyroid disease	12/495	53/7914	7.90247e-05	0.000616301	0.000446419	TPO/HLA-DOB/HLA-DMB/GZMB/CD86/HLA-DMA/PRF1/HLA-DPA1/CD28/HLA-DRA/CD40LG/HLA-DRB4	12	Human Diseases	Immune disease
hsa04012	ErbB signaling pathway	12/495	85/7914	0.00630083	0.0280181	0.020295	MYC/HBEGF/EGFR/JUN/CDKN1A/MAPK8/EREG/BTC/AREG/PLCG2/PRKCB/PAK1	12	Environmental Information Processing	Signal transduction
hsa04940	Type I diabetes mellitus	11/495	43/7914	4.71966e-05	0.000420374	0.000304499	TNF/HLA-DOB/HLA-DMB/GZMB/CD86/HLA-DMA/PRF1/HLA-DPA1/CD28/HLA-DRA/HLA-DRB4	11	Human Diseases	Endocrine and metabolic disease
hsa04664	Fc epsilon RI signaling pathway	11/495	68/7914	0.00304353	0.01548	0.011213	MAPK8/TNF/RAC2/ALOX5/PLCG2/SYK/VAV1/BTK/LCP2/LAT/MAPK13	11	Organismal Systems	Immune system
hsa05120	Epithelial cell signaling in Helicobacter pylori infection	11/495	70/7914	0.00383796	0.01887	0.0136685	HBEGF/EGFR/JUN/MAPK8/CXCL2/CCL5/CSK/PLCG2/MAPK13/PAK1/CXCL1	11	Human Diseases	Infectious disease: bacterial
hsa04610	Complement and coagulation cascades	11/495	79/7914	0.00966916	0.0401747	0.0291007	C6/TFPI/C7/SERPINA5/ITGB2/C2/CR1/ITGAX/C3AR1/CD55/C4BPB	11	Organismal Systems	Immune system
hsa05132	Salmonella infection	11/495	80/7914	0.0106003	0.0422579	0.0306097	JUN/MAPK8/FOS/CXCL2/IL6/CASP1/ARPC5/CD14/MAPK13/IL18/CXCL1	11	Human Diseases	Infectious disease: bacterial
hsa04512	ECM-receptor interaction	11/495	88/7914	0.0207199	0.0754615	0.0546608	LAMA2/SDC4/LAMA3/ITGA7/COL4A5/SDC1/COL1A2/ITGA4/ITGB7/COL1A1/SPP1	11	Environmental Information Processing	Signaling molecules and interaction
hsa04912	GnRH signaling pathway	11/495	93/7914	0.0298954	0.100218	0.0725929	EGR1/ADCY2/HBEGF/EGFR/JUN/MAPK8/GNRH1/ADCY7/PRKCB/MAPK13/MAP3K1	11	Organismal Systems	Endocrine system
hsa05414	Dilated cardiomyopathy (DCM)	11/495	96/7914	0.036627	0.120055	0.0869623	LAMA2/PLN/ITGA7/ADCY2/DES/TNF/SGCA/ADCY7/ITGA4/ITGB7/ATP2A3	11	Human Diseases	Cardiovascular disease
hsa04925	Aldosterone synthesis and secretion	11/495	98/7914	0.0416655	0.135069	0.097838	AGTR1/NR4A1/ADCY2/NR4A2/LIPE/ATP1A2/LDLR/KCNK3/NPR1/ADCY7/PRKCB	11	Organismal Systems	Endocrine system
hsa00350	Tyrosine metabolism	10/495	36/7914	4.84499e-05	0.000420374	0.000304499	MAOA/ADH1B/ADH1C/AOC3/FAH/AOX1/ADH1A/AOC2/PNMT/TPO	10	Metabolism	Amino acid metabolism
hsa05144	Malaria	10/495	49/7914	0.000751025	0.00454634	0.00329315	ACKR1/TNF/IL6/SDC1/ITGAL/KLRB1/ITGB2/CR1/IL18/CD40LG	10	Human Diseases	Infectious disease: parasitic
hsa05134	Legionellosis	10/495	56/7914	0.00219556	0.011363	0.0082308	TNF/CXCL2/IL6/ITGB2/CASP1/CR1/CD14/NAIP/IL18/CXCL1	10	Human Diseases	Infectious disease: bacterial
hsa05217	Basal cell carcinoma	10/495	63/7914	0.00532657	0.0249419	0.0180667	GADD45A/TCF7L2/GADD45B/CDKN1A/WNT11/BMP4/LEF1/WNT5A/FZD2/TCF7	10	Human Diseases	Cancer: specific types
hsa04917	Prolactin signaling pathway	10/495	70/7914	0.0111968	0.0434612	0.0314812	FOXO3/SOCS2/SOCS3/LHCGR/MAPK8/FOS/STAT1/TNFSF11/MAPK13/JAK2	10	Organismal Systems	Endocrine system
hsa05412	Arrhythmogenic right ventricular cardiomyopathy (ARVC)	10/495	77/7914	0.0210117	0.0755909	0.0547545	LAMA2/TCF7L2/ITGA7/DES/SGCA/ITGA4/ITGB7/LEF1/ATP2A3/TCF7	10	Human Diseases	Cardiovascular disease
hsa05310	Asthma	9/495	31/7914	7.93879e-05	0.000616301	0.000446419	PRG2/TNF/HLA-DOB/HLA-DMB/HLA-DMA/HLA-DPA1/HLA-DRA/CD40LG/HLA-DRB4	9	Human Diseases	Immune disease
hsa05213	Endometrial cancer	9/495	58/7914	0.00931608	0.0392606	0.0284386	GADD45A/FOXO3/TCF7L2/GADD45B/MYC/EGFR/CDKN1A/LEF1/TCF7	9	Human Diseases	Cancer: specific types
hsa05221	Acute myeloid leukemia	9/495	67/7914	0.0228196	0.0806896	0.0584477	ZBTB16/TCF7L2/MYC/PIM2/LEF1/CD14/BCL2A1/TCF7/SPI1	9	Human Diseases	Cancer: specific types
hsa04920	Adipocytokine signaling pathway	9/495	69/7914	0.0271149	0.0919414	0.0665981	PCK1/ADIPOQ/SOCS3/ACACB/LEP/MAPK8/IRS2/TNF/JAK2	9	Organismal Systems	Endocrine system
hsa04520	Adherens junction	9/495	71/7914	0.0319508	0.105904	0.0767123	WASF3/TCF7L2/SMAD3/SORBS1/EGFR/PTPN6/RAC2/LEF1/TCF7	9	Cellular Processes	Cellular community - eukaryotes
hsa05212	Pancreatic cancer	9/495	75/7914	0.0433527	0.139011	0.100693	GADD45A/SMAD3/GADD45B/EGFR/CDKN1A/MAPK8/VEGFA/RAC2/STAT1	9	Human Diseases	Cancer: specific types
hsa05216	Thyroid cancer	8/495	37/7914	0.00170186	0.0092972	0.00673446	GADD45A/TCF7L2/GADD45B/PPARG/MYC/CDKN1A/LEF1/TCF7	8	Human Diseases	Cancer: specific types
hsa05219	Bladder cancer	7/495	41/7914	0.0126108	0.047091	0.0341106	MYC/HBEGF/EGFR/CDKN1A/VEGFA/MMP1/MMP9	7	Human Diseases	Cancer: specific types
hsa04930	Type II diabetes mellitus	7/495	46/7914	0.022976	0.0806896	0.0584477	ADIPOQ/SOCS2/SOCS3/MAPK8/IRS2/TNF/HK3	7	Human Diseases	Endocrine and metabolic disease
hsa05143	African trypanosomiasis	6/495	37/7914	0.0257914	0.0884707	0.064084	TNF/IL6/PRKCB/IDO1/APOL1/IL18	6	Human Diseases	Infectious disease: parasitic
