# Supplementary material for: Formononetin and Rhein from Bitong Mixture Alleviate Rheumatoid Arthritis-Related Inflammation: An Integrated WGCNA, Machine Learning and In Vitro Study
Source: Pharmaceuticals (Basel). 2026 May 7;19(5):735. doi: 10.3390/ph19050735 (PMC13209788; doi:10.3390/ph19050735)
Supplement: Supplementary file 1 [file pharmaceuticals-19-00735-s001.zip › Supplementary Table S8.xlsx]

## Sheet: Sheet1
Gene set enrichment analysis
GeneSet	ID	Description	setSize	enrichmentScore	NES	pvalue	p.adjust	qvalues	rank	leading_edge	core_enrichment
HALLMARK_ALLOGRAFT_REJECTION	HALLMARK_ALLOGRAFT_REJECTION	HALLMARK_ALLOGRAFT_REJECTION	193	-0.69344	-2.80216	1e-16	5e-15	2.31579e-15	709	tags=45%, list=8%, signal=42%	BRCA1/IRF4/LYN/GALNT1/WAS/IL27RA/UBE2D1/F2R/NLRP3/FGR/TLR2/TAP1/CCL7/CD96/TLR3/CD74/IRF8/HLA-DRA/IL2RA/SRGN/CXCR3/PSMB10/SPI1/NCF4/MAP4K1/LY86/TIMP1/CD28/CD40LG/IL2RB/CAPG/SIT1/IL15/TLR1/IL7/TPD52/LCP2/CD7/PRKCB/KLRD1/C2/CD3E/IL18/CCR2/CCL13/FCGR2B/CD3G/ITGB2/PTPN6/JAK2/ITK/HLA-DMA/PRF1/CCR1/THY1/ZAP70/CTSS/CFP/CRTAM/MMP9/ST8SIA4/CSK/CD86/STAT1/IL2RG/CD8A/HLA-DMB/FYB1/LTB/TRAT1/CCL19/GZMA/ITGAL/L…
HALLMARK_INTERFERON_GAMMA_RESPONSE	HALLMARK_INTERFERON_GAMMA_RESPONSE	HALLMARK_INTERFERON_GAMMA_RESPONSE	155	-0.611549	-2.40112	1.35845e-13	3.39612e-12	1.57294e-12	1346	tags=54%, list=16%, signal=46%	TAPBP/TOR1B/HLA-G/IFNAR2/BPGM/VAMP5/NUP93/STAT4/CMTR1/PSME1/IL4R/PLSCR1/PSMA3/TDRD7/PSMB2/IFIT3/PTPN2/FPR1/CD40/CD69/CASP3/CIITA/MYD88/IFI44/IL15RA/IRF4/TRIM21/IFI44L/CMKLR1/CFB/LY6E/ISG15/CASP8/TAP1/SP110/CCL7/IFI30/IFIH1/CD74/IRF8/SAMHD1/VCAM1/MX1/UBE2L6/PSMB10/IL10RA/XCL1/XAF1/SECTM1/IL2RB/GPR18/IFI27/IL15/MX2/PSMB8/IL7/LCP2/RSAD2/PSME2/IDO1/TRIM14/OAS2/VAMP8/TNFAIP6/CASP1/TNFSF10/PTPN6/JAK2/I…
HALLMARK_TNFA_SIGNALING_VIA_NFKB	HALLMARK_TNFA_SIGNALING_VIA_NFKB	HALLMARK_TNFA_SIGNALING_VIA_NFKB	183	0.560331	2.32118	5.25409e-13	8.75682e-12	4.05579e-12	1050	tags=48%, list=12%, signal=43%	FOSB/GADD45A/PTGS2/PTX3/NFIL3/ATF3/NR4A2/MAFF/CCL20/GADD45B/LIF/PPP1R15A/PER1/FOSL1/KLF4/KLF9/EGR1/FOSL2/CCN1/MYC/SDC4/JUNB/JUN/HBEGF/PLPP3/NR4A1/CEBPD/ZFP36/CDKN1A/IER3/BCL6/G0S2/DUSP4/RHOB/IER2/IRS2/HES1/LDLR/IL6/SMAD3/FOS/TNF/TIPARP/SOCS3/DUSP1/SLC2A3/GEM/ETS2/EIF1/CXCL2/VEGFA/AREG/TNFSF9/BTG2/CXCL3/SIK1/PNRC1/IL1B/EGR3/PHLDA1/DUSP5/TSC22D1/EFNA1/NR4A3/SERPINE1/BMP2/ACKR3/BHLHE40/NAMPT/NFAT5/K…
HALLMARK_HYPOXIA	HALLMARK_HYPOXIA	HALLMARK_HYPOXIA	178	0.539033	2.2266	3.59977e-11	4.49971e-10	2.08407e-10	1115	tags=37%, list=13%, signal=33%	PCK1/NFIL3/ATF3/MAFF/ADM/PPP1R15A/HAS1/FOSL2/CCN1/SDC4/JUN/ZFP36/CDKN1A/FOXO3/IER3/DDIT4/IRS2/VLDLR/CP/IL6/STBD1/SRPX/FOS/TIPARP/EGFR/DUSP1/SLC2A3/VEGFA/GLRX/GBE1/GPC3/PPP1R3C/PLIN2/PIM1/PNRC1/SLC25A1/GPC1/RORA/EFNA1/STC2/AKAP12/CSRP2/KDM3A/SERPINE1/STC1/ACKR3/BHLHE40/DDIT3/MT2A/KLF6/MXI1/CDKN1B/PFKFB3/SELENBP1/CCNG2/JMJD6/DPYSL4/CDKN1C/HSPA5/MT1E/PYGM/BTG1/ENO2/F3/CHST3/CAVIN1
HALLMARK_INTERFERON_ALPHA_RESPONSE	HALLMARK_INTERFERON_ALPHA_RESPONSE	HALLMARK_INTERFERON_ALPHA_RESPONSE	68	-0.697228	-2.41611	1.89973e-10	1.89973e-09	8.79875e-10	1622	tags=66%, list=19%, signal=54%	IFI35/IRF9/IRF2/BST2/ADAR/CNP/TRIM25/CMTR1/PSME1/IL4R/PLSCR1/PSMA3/TDRD7/CCRL2/IFIT3/IFI44/TRIM21/UBA7/IFI44L/LY6E/ISG15/CASP8/TAP1/SP110/IFI30/IFIH1/CD74/MX1/UBE2L6/IFI27/IL15/PSMB8/IL7/RSAD2/PSME2/TRIM14/CASP1/OAS1/ISG20/PSMB9/NMI/CXCL11/SELL/CXCL10/LAMP3
HALLMARK_COMPLEMENT	HALLMARK_COMPLEMENT	HALLMARK_COMPLEMENT	172	-0.54786	-2.18297	2.66701e-10	2.22251e-09	1.02937e-09	1106	tags=37%, list=13%, signal=33%	ME1/RABIF/CPQ/GRB2/PLSCR1/CDH13/PRKCD/LAMP2/LGMN/CTSO/MMP12/ITGAM/FDX1/CD46/CASP3/FCER1G/LYN/WAS/LIPA/RHOG/SH2B3/CFB/ATOX1/CR2/GCA/CTSL/PIK3CG/SERPINA1/CTSB/C4BPB/CD55/TIMP1/CD40LG/GATA3/CTSH/LCP2/APOBEC3G/OLR1/SPOCK2/C2/LTA4H/KYNU/CASP1/CTSC/JAK2/CR1/CXCL1/DOCK4/PLEK/PSMB9/PLA2G7/CTSS/S100A9/CA2/APOBEC3F/DOCK10/FCN1/GZMK/GZMA/MMP13/LCK/RASGRP1/GZMB/CCL5
HALLMARK_INFLAMMATORY_RESPONSE	HALLMARK_INFLAMMATORY_RESPONSE	HALLMARK_INFLAMMATORY_RESPONSE	179	-0.505685	-2.02557	1.84545e-08	1.31818e-07	6.10524e-08	1060	tags=37%, list=12%, signal=33%	ABI1/PDPN/IL4R/EMP3/GNA15/TNFRSF9/CCRL2/CCL22/CD70/CHST2/FPR1/CD40/P2RX4/CD69/IL15RA/ADGRE1/KCNJ2/LYN/CSF3R/AHR/RHOG/CMKLR1/NLRP3/LY6E/TLR2/CCL7/TLR3/CXCR6/PTAFR/MSR1/SLC31A2/PTPRE/SLC31A1/CD55/IL10RA/TIMP1/IL2RB/MARCO/IL15/P2RX7/C3AR1/NDP/TLR1/LCP2/OLR1/IL18/TNFAIP6/TNFSF10/CD14/SLAMF1/NMI/CYBB/CCR7/APLNR/IL7R/CXCL11/CD48/SELL/SEMA4D/LCK/RASGRP1/CXCL10/CXCL6/CXCL9/LAMP3/CCL5/AQP9
HALLMARK_MYOGENESIS	HALLMARK_MYOGENESIS	HALLMARK_MYOGENESIS	186	0.484468	2.00863	4.75578e-08	2.97236e-07	1.37667e-07	1129	tags=31%, list=13%, signal=28%	APOD/LAMA2/SCD/MYH11/GADD45B/HSPB2/ITGA7/GPX3/CASQ2/IFRD1/HBEGF/PC/CDKN1A/GSN/ABLIM1/CRYAB/SORBS1/SPEG/MYOM1/FGF2/SLC6A8/DES/SGCA/TAGLN/FXYD1/KLF5/FOXO4/PPP1R3C/EFS/HRC/STC2/TPM2/MAPRE3/SMTN/BDKRB2/TPD52L1/SVIL/ACTC1/BHLHE40/CFD/MYLK/FST/VIPR1/NQO1/LPIN1/MYH7/SORBS3/CKMT2/HDAC5/BIN1/CTF1/LDB3/PYGM/TNNC2/COX7A1/CKB/FHL1/ACSL1
HALLMARK_ADIPOGENESIS	HALLMARK_ADIPOGENESIS	HALLMARK_ADIPOGENESIS	143	0.503228	2.0164	4.24474e-07	2.16957e-06	1.00485e-06	1386	tags=29%, list=16%, signal=24%	CYP4B1/ADIPOQ/FABP4/GADD45A/LEP/LPL/ITGA7/GPX3/LIPE/PPARG/FAH/BCL6/SORBS1/LIFR/ACADL/PEMT/GBE1/DHCR7/PLIN2/SLC25A1/SNCG/GRPEL1/CDKN2C/TOB1/MYLK/POR/PFKFB3/ANGPT1/CCNG2/SLC5A6/HADH/SLC1A5/VEGFB/GPX4/CAVIN1/APOE/LPCAT3/BCKDHA/ADIPOR2/PHYH/ACLY
HALLMARK_ESTROGEN_RESPONSE_EARLY	HALLMARK_ESTROGEN_RESPONSE_EARLY	HALLMARK_ESTROGEN_RESPONSE_EARLY	163	0.477121	1.93608	4.33914e-07	2.16957e-06	1.00485e-06	1317	tags=38%, list=15%, signal=33%	FKBP5/NPY1R/SLC19A2/KLF4/FASN/MYC/P2RY2/INHBB/FOXC1/ABLIM1/PMAIP1/HES1/FOS/TIPARP/RHOBTB3/AR/AREG/DHCR7/RETREG1/OLFM1/MPPED2/EGR3/AKAP1/MAST4/STC2/MUC1/WFS1/TOB1/TPD52L1/SVIL/DLC1/BHLHE40/IGF1R/FDFT1/SH3BP5/PLAAT3/IL6ST/KAZN/KRT18/ENDOD1/DYNLT3/FKBP4/GFRA1/TBC1D30/SLC1A1/ELF1/KLF10/HR/SLC7A5/MED13L/CALB2/PPIF/RRP12/RARA/PEX11A/CCN5/ELOVL5/REEP1/BAG1/LRIG1/AFF1/KDM4B
HALLMARK_CHOLESTEROL_HOMEOSTASIS	HALLMARK_CHOLESTEROL_HOMEOSTASIS	HALLMARK_CHOLESTEROL_HOMEOSTASIS	57	0.617886	2.10164	2.19859e-06	9.99359e-06	4.62861e-06	1087	tags=40%, list=13%, signal=35%	NFIL3/SCD/ATF3/LPL/FASN/PPARG/CBS/LDLR/DHCR7/FADS2/PNRC1/CHKA/TM7SF2/AVPR1A/ATXN2/JAG1/FDFT1/HMGCS1/TMEM97/PCYT2/IDI1/MVD/LSS
HALLMARK_UV_RESPONSE_DN	HALLMARK_UV_RESPONSE_DN	HALLMARK_UV_RESPONSE_DN	143	0.461428	1.84891	1.57342e-05	6.5559e-05	3.03642e-05	1210	tags=34%, list=14%, signal=29%	TGFBR3/MAGI2/CCN1/MYC/PLPP3/MAP1B/PPARG/AMPH/RND3/TFPI/VLDLR/LDLR/SMAD3/RBPMS/DUSP1/YTHDC1/IGFBP5/IRS1/INSIG1/HAS2/ID1/KIT/PTEN/LPAR1/PLCB4/GRK5/PHF3/SERPINE1/NFIB/DLC1/BHLHE40/PRKAR2B/IGF1R/SMAD7/CDKN1B/APBB2/TGFBR2/BCKDHB/FBLN5/CAP2/SNAI2/LAMC1/MT1E/F3/EFEMP1/SYNE1/DYRK1A/DDAH1
HALLMARK_IL6_JAK_STAT3_SIGNALING	HALLMARK_IL6_JAK_STAT3_SIGNALING	HALLMARK_IL6_JAK_STAT3_SIGNALING	79	-0.544131	-1.93325	2.57917e-05	9.91989e-05	4.59447e-05	732	tags=28%, list=9%, signal=26%	MYD88/IL15RA/CSF3R/TLR2/CCL7/BAK1/IL2RA/IL7/CSF2RA/CD14/CXCL1/CSF2RB/CCR1/STAT1/CD38/IL2RG/LTB/CXCL11/ITGA4/CXCL10/CXCL9/CXCL13
HALLMARK_P53_PATHWAY	HALLMARK_P53_PATHWAY	HALLMARK_P53_PATHWAY	157	0.427362	1.73231	9.1125e-05	0.000325446	0.000150733	1298	tags=29%, list=15%, signal=25%	ZBTB16/GADD45A/RRAD/ATF3/SLC19A2/LIF/PPP1R15A/KLF4/JUN/HBEGF/INHBB/CDKN1A/FOXO3/IER3/DDIT4/FOS/TSPYL2/TNFSF9/BTG2/RGS16/BAIAP2/MKNK2/TSC22D1/SLC3A2/TOB1/TPD52L1/BMP2/DDIT3/TM4SF1/NUPR1/HEXIM1/ZFP36L1/PROCR/PLK3/EPHX1/BTG1/SOCS1/TCHH/GPX2/TGFA/LDHB/DNTTIP2/ACVR1B/UPP1/FGF13/TXNIP
HALLMARK_E2F_TARGETS	HALLMARK_E2F_TARGETS	HALLMARK_E2F_TARGETS	157	-0.426541	-1.67918	0.000159269	0.000530898	0.00024589	1153	tags=29%, list=14%, signal=25%	TIMELESS/NBN/KIF2C/MCM2/TUBG1/POLD1/SPC25/STMN1/MCM6/HMGA1/HMGB3/KPNA2/RPA3/HMMR/BRCA1/SMC4/DNMT1/BARD1/LBR/MAD2L1/LIG1/CKS2/AURKA/MCM5/BUB1B/CDKN3/PCNA/RAD51AP1/CCNE1/MKI67/LMNB1/PRDX4/TFRC/PTTG1/CCNB2/DCK/GINS1/EZH2/MELK/CDK1/DLGAP5/RRM2/TK1/CDC20/TOP2A
HALLMARK_UV_RESPONSE_UP	HALLMARK_UV_RESPONSE_UP	HALLMARK_UV_RESPONSE_UP	156	0.407488	1.65001	0.00021789	0.000680907	0.000315367	1664	tags=37%, list=20%, signal=30%	FOSB/MAOA/RRAD/ATF3/JUNB/GPX3/CDO1/NR4A1/RHOB/SLC6A8/IL6/FOS/CXCL2/BTG2/OLFM1/GAL/CHKA/IGFBP2/SHOX2/DNAJB1/ASNS/BCL2L11/GRPEL1/BMP2/FURIN/SOD2/HSPA2/NPTXR/IL6ST/PSMC3/TYRO3/NFKBIA/HNRNPU/CDKN1C/FKBP4/EPHX1/BTG1/ENO2/TCHH/PRPF3/DDX21/PPIF/CYP1A1/EIF5/CDK2/PLCL1/NXF1/CDC5L/NTRK3/ICAM1/DGAT1/STK25/SLC25A4/WIZ/TGFBRAP1/CCK/PRKACA/MSX1
HALLMARK_MYC_TARGETS_V2	HALLMARK_MYC_TARGETS_V2	HALLMARK_MYC_TARGETS_V2	41	0.512501	1.65337	0.00427041	0.01256	0.00581728	1775	tags=44%, list=21%, signal=35%	MYC/LAS1L/RRP9/HSPD1/PES1/WDR43/PPRC1/TMEM97/SLC29A2/DUSP2/TCOF1/RRP12/NOLC1/BYSL/PA2G4/NOP16/IMP4/HSPE1
HALLMARK_G2M_CHECKPOINT	HALLMARK_G2M_CHECKPOINT	HALLMARK_G2M_CHECKPOINT	171	-0.364036	-1.4489	0.00579653	0.0161015	0.00745752	1571	tags=28%, list=18%, signal=23%	HIRA/CUL4A/MTF2/CHMP1A/CDC6/SMC2/CENPE/RBL1/BIRC5/TFDP1/CENPF/KIF2C/NSD2/MCM2/TROAP/DBF4/STMN1/NEK2/MCM6/HMGA1/HMGB3/KPNA2/HMMR/SMC4/BARD1/LBR/MAD2L1/TTK/CKS2/AURKA/MCM5/CDKN3/UBE2C/MKI67/CCNA2/LMNB1/KIF23/PTTG1/BUB1/CCNB2/EZH2/CDK1/TPX2/MARCKS/CDC20/KIF11/TOP2A/NDC80
HALLMARK_IL2_STAT5_SIGNALING	HALLMARK_IL2_STAT5_SIGNALING	HALLMARK_IL2_STAT5_SIGNALING	163	-0.369866	-1.46498	0.00624501	0.0164342	0.00761165	1052	tags=29%, list=12%, signal=26%	PHTF2/CKAP4/IL4R/PLSCR1/TNFRSF4/TNFRSF9/ANXA4/NRP1/HOPX/COCH/GUCY1B1/TRAF1/ADAM19/CCR4/P2RX4/CASP3/IRF4/XBP1/RABGAP1L/AHR/ALCAM/CYFIP1/IRF8/CCNE1/SYNGR2/CD79B/IL2RA/IL10RA/IL2RB/CAPG/SLC39A8/ICOS/TNFSF10/SCN9A/BATF/SMPDL3A/CD86/SPP1/CA2/LTB/TNFSF11/CD48/CST7/SELL/RHOH/GPR65/CXCL10
HALLMARK_KRAS_SIGNALING_UP	HALLMARK_KRAS_SIGNALING_UP	HALLMARK_KRAS_SIGNALING_UP	157	-0.355763	-1.40054	0.00949313	0.0237328	0.010992	791	tags=26%, list=9%, signal=24%	TRAF1/PLAU/FCER1G/GALNT3/LAPTM5/CROT/RABGAP1L/EPB41L3/CMKLR1/CFB/TRIB2/EPHB2/ADAM8/IRF8/BIRC3/MAP4K1/IL10RA/FGF9/LY96/C3AR1/IKZF1/PSMB8/PRDM1/MAP3K1/CXCR4/KCNN4/ITGB2/ST6GAL1/CSF2RA/LCP1/DOCK2/CTSS/TMEM158/MMP9/SPP1/IL2RG/CA2/CD37/IL7R/CXCL10/ADAMDEC1
HALLMARK_EPITHELIAL_MESENCHYMAL_TRANSITION	HALLMARK_EPITHELIAL_MESENCHYMAL_TRANSITION	HALLMARK_EPITHELIAL_MESENCHYMAL_TRANSITION	185	-0.343233	-1.38135	0.0116625	0.0277678	0.0128609	740	tags=21%, list=9%, signal=20%	BGN/PCOLCE/PTHLH/THBS2/BMP1/TGFBI/SCG2/CXCL12/BASP1/SPARC/VCAM1/CDH11/COL5A1/SFRP4/TIMP1/ADAM12/CAPG/IL15/POSTN/DPYSL3/COL5A2/VEGFC/COL3A1/LOXL1/WNT5A/CXCL1/THY1/NID2/COL1A2/COL1A1/SPP1/FAP/LRRC15/SDC1/CXCL6/MXRA5/IL32/MMP3/MMP1
HALLMARK_ANDROGEN_RESPONSE	HALLMARK_ANDROGEN_RESPONSE	HALLMARK_ANDROGEN_RESPONSE	86	0.380241	1.41374	0.018918	0.0429909	0.0199116	1311	tags=23%, list=15%, signal=20%	FKBP5/SCD/LIFR/AZGP1/FADS1/ELL2/ARID5B/INSIG1/UAP1/TSC22D1/DHCR24/AKAP12/HMGCS1/IDI1/XRCC6/GPD1L/RRP12/ELOVL5/PA2G4/PDLIM5
HALLMARK_UNFOLDED_PROTEIN_RESPONSE	HALLMARK_UNFOLDED_PROTEIN_RESPONSE	HALLMARK_UNFOLDED_PROTEIN_RESPONSE	81	0.394011	1.44634	0.0197758	0.0429909	0.0199116	2073	tags=41%, list=24%, signal=31%	ATF3/DDIT4/TSPYL2/MTHFD2/VEGFA/ASNS/RRP9/STC2/WFS1/GEMIN4/KHSRP/EIF4A3/TUBB2A/EIF4EBP1/HSPA5/ATF4/SLC7A5/EXOSC2/NOLC1/NFYB/EIF4G1/HSPA9/IGFBP1/EXOSC10/DDX10/CKS1B/NOP14/EEF2/EIF4A2/NHP2/EDC4/CEBPG/ATF6
HALLMARK_KRAS_SIGNALING_DN	HALLMARK_KRAS_SIGNALING_DN	HALLMARK_KRAS_SIGNALING_DN	136	0.346614	1.37991	0.0266645	0.0555511	0.0257289	1621	tags=24%, list=19%, signal=19%	ZBTB16/SLC6A3/AKR1B10/NR4A2/SLC16A7/EFHD1/PNMT/ADRA2C/BTG2/CPB1/IGFBP2/SHOX2/KLK7/ACTC1/GPR3/ITIH3/NPY4R/MYH7/PAX4/PRKN/IRS4/NTF3/TGFB2/CLPS/FGFR3/PDK2/HTR1B/TFF2/ATP6V1B1/SLC38A3/CCR8/LFNG
HALLMARK_XENOBIOTIC_METABOLISM	HALLMARK_XENOBIOTIC_METABOLISM	HALLMARK_XENOBIOTIC_METABOLISM	172	0.314333	1.28734	0.0282795	0.0565589	0.0261957	1633	tags=31%, list=19%, signal=25%	ADH1C/MAOA/PDK4/CDO1/PC/GABARAPL1/AOX1/IL1R1/FAH/RBP4/ETS2/PEMT/CCL25/CDA/GSTT2/CES1/HSD11B1/ADH5/NDRG2/ARG2/SERPINE1/MAN1A1/PLG/MT2A/POR/NQO1/FBLN1/TMEM97/FMO3/EPHX1/SLC1A5/F10/TTPA/ID2/TPST1/CYP1A1/TGFB2/APOE/ELOVL5/UPP1/AKR1C3/PDLIM5/IGFBP1/SLC12A4/JUP/MCCC2/ASL/HSD17B2/LCAT/ABCC2/GAD1/HGFAC/GCLC
HALLMARK_TGF_BETA_SIGNALING	HALLMARK_TGF_BETA_SIGNALING	HALLMARK_TGF_BETA_SIGNALING	51	0.42546	1.42098	0.0300823	0.057202	0.0264936	2058	tags=45%, list=24%, signal=34%	PPP1R15A/JUNB/SMAD3/ID1/SERPINE1/BMP2/FURIN/SMAD7/TGIF1/CDKN1C/KLF10/HIPK2/ID2/BMPR2/LEFTY2/THBS1/TJP1/SPTBN1/PPM1A/ID3/SMAD1/BMPR1A/WWTR1
HALLMARK_MITOTIC_SPINDLE	HALLMARK_MITOTIC_SPINDLE	HALLMARK_MITOTIC_SPINDLE	151	-0.334511	-1.31189	0.0317992	0.057202	0.0264936	1114	tags=21%, list=13%, signal=18%	CENPE/WASF2/BIRC5/CNTRL/NCK1/CENPF/KIF2C/RASA1/ABI1/FSCN1/NEK2/CAPZB/SMC4/TTK/KNTC1/AURKA/LMNB1/KIF23/BUB1/CCNB2/SAC3D1/CDK1/ARHGAP4/DLGAP5/TPX2/MARCKS/DOCK4/DOCK2/KIF11/TOP2A/NDC80
HALLMARK_APOPTOSIS	HALLMARK_APOPTOSIS	HALLMARK_APOPTOSIS	149	0.329581	1.32515	0.0320331	0.057202	0.0264936	742	tags=21%, list=9%, signal=19%	GADD45A/ATF3/GADD45B/TGFBR3/IGFBP6/GPX3/JUN/EREG/CDKN1A/GSN/IER3/CTH/PMAIP1/RHOB/IL6/TNF/HMGB2/WEE1/BTG2/IL1B/EGR3/HSPB1/AVPR1A/BCL2L11/NEDD9/BMP2/EMP1/DDIT3/SOD2/SMAD7/CDKN1B
HALLMARK_FATTY_ACID_METABOLISM	HALLMARK_FATTY_ACID_METABOLISM	HALLMARK_FATTY_ACID_METABOLISM	134	0.3238	1.29178	0.0509468	0.0878393	0.0406835	1290	tags=21%, list=15%, signal=18%	ADH1C/MAOA/GPD1/FASN/GABARAPL1/AOC3/G0S2/ACADL/AQP7/PTPRG/ECI1/DHCR24/GCDH/ACOT2/CA4/HMGCS1/IDI1/BCKDHB/HADH/EPHX1/GLUL/IDH3B/ENO2/ACSL1/CYP1A1/ELOVL5/PRDX6/ADIPOR2
HALLMARK_ESTROGEN_RESPONSE_LATE	HALLMARK_ESTROGEN_RESPONSE_LATE	HALLMARK_ESTROGEN_RESPONSE_LATE	169	0.303988	1.24204	0.0731707	0.120482	0.0558022	1309	tags=25%, list=15%, signal=22%	FKBP5/SERPINA5/SERPINA3/NPY1R/KLF4/ZFP36/FOXC1/FOS/AREG/DHCR7/ASS1/OLFM1/GAL/EGR3/CPE/IMPA2/WFS1/TRIM29/TOB1/TPD52L1/PRKAR2B/IGSF1/DLG5/PLXNB1/FDFT1/PLAAT3/IL6ST/DUSP2/DYNLT3/TPSAB1/FKBP4/CYP4F11/HR/SLC7A5/CKB/ID2/PPIF/CCN5/ELOVL5/BAG1/EMP2/AFF1/FGFR3
HALLMARK_MTORC1_SIGNALING	HALLMARK_MTORC1_SIGNALING	HALLMARK_MTORC1_SIGNALING	176	0.305663	1.26482	0.0746988	0.120482	0.0558022	847	tags=19%, list=10%, signal=18%	NFIL3/SCD/PPP1R15A/IFRD1/CDKN1A/CTH/DDIT4/VLDLR/LDLR/FADS1/MTHFD2/SLC2A3/GLRX/GBE1/BTG2/DHCR7/FADS2/IGFBP5/INSIG1/TM7SF2/ASNS/RRP9/DHCR24/PHGDH/HSPD1/STC1/BHLHE40/NAMPT/DDIT3/NUPR1/HSPA4/HMGCS1/TMEM97/IDI1
HALLMARK_COAGULATION	HALLMARK_COAGULATION	HALLMARK_COAGULATION	129	-0.319343	-1.22194	0.119792	0.187174	0.0866913	925	tags=16%, list=11%, signal=15%	LAMP2/LGMN/CTSO/PLAU/CFI/BMP1/CFB/CTSK/SPARC/SERPINA1/CTSB/TIMP1/PRSS23/CTSH/OLR1/C2/LTA4H/PLEK/MMP9/MMP3/MMP1
HALLMARK_PROTEIN_SECRETION	HALLMARK_PROTEIN_SECRETION	HALLMARK_PROTEIN_SECRETION	95	-0.335339	-1.22871	0.135043	0.20461	0.0947668	2558	tags=52%, list=30%, signal=36%	RAB2A/SEC31A/COG2/COPE/SCAMP3/VPS45/STX12/SEC22B/ARFIP1/RAB14/SSPN/VAMP3/RER1/VPS4B/VAMP4/PAM/ARFGEF1/CLTC/CLTA/SCRN1/STX7/AP3B1/RPS6KA3/SEC24D/TMED10/TMED2/USO1/AP2S1/IGF2R/DOP1A/CLCN3/CD63/ATP6V1H/TMX1/GALC/ADAM10/SGMS1/VAMP7/LAMP2/SNX2/MAPK1/SNAP23/BET1/LMAN1/PPT1/COPB1/YKT6/TPD52/CTSC
HALLMARK_ANGIOGENESIS	HALLMARK_ANGIOGENESIS	HALLMARK_ANGIOGENESIS	36	-0.401294	-1.22153	0.198459	0.291851	0.135173	367	tags=19%, list=4%, signal=19%	TIMP1/POSTN/OLR1/COL5A2/COL3A1/SPP1/CXCL6
HALLMARK_REACTIVE_OXYGEN_SPECIES_PATHWAY	HALLMARK_REACTIVE_OXYGEN_SPECIES_PATHWAY	HALLMARK_REACTIVE_OXYGEN_SPECIES_PATHWAY	40	0.354521	1.14104	0.263265	0.367043	0.169999	1702	tags=30%, list=20%, signal=24%	JUNB/GPX3/GLRX/SOD2/FES/NQO1/SBNO2/GPX4/PRDX6/STK25/GCLC/OXSR1
HALLMARK_PANCREAS_BETA_CELLS	HALLMARK_PANCREAS_BETA_CELLS	HALLMARK_PANCREAS_BETA_CELLS	33	0.3751	1.15001	0.264271	0.367043	0.169999	942	tags=18%, list=11%, signal=16%	DPP4/NEUROG3/FOXO1/STXBP1/PAX4/PCSK1
HALLMARK_PI3K_AKT_MTOR_SIGNALING	HALLMARK_PI3K_AKT_MTOR_SIGNALING	HALLMARK_PI3K_AKT_MTOR_SIGNALING	88	-0.298703	-1.07611	0.302977	0.409429	0.18963	2066	tags=36%, list=24%, signal=28%	CALR/MAPK9/TRAF2/UBE2N/MAPKAP1/CLTC/FASLG/RPS6KA3/RALB/RAC1/FGF6/RIT1/CSNK2B/YWHAB/MKNK1/CFL1/PFN1/NCK1/PDK1/GRB2/MAPK1/MYD88/ACTR2/PPP1CA/ARPC3/RPS6KA1/ACTR3/CDK1/PRKCB/CXCR4/IL2RG/LCK
HALLMARK_APICAL_JUNCTION	HALLMARK_APICAL_JUNCTION	HALLMARK_APICAL_JUNCTION	167	-0.268998	-1.06871	0.322148	0.423878	0.196323	1618	tags=25%, list=19%, signal=20%	GNAI2/YWHAH/CD99/CTNNA1/FBN1/RSU1/ADAM9/CDK8/PECAM1/RRAS/CADM3/MMP2/PFN1/MYL12B/VCAN/RASA1/TUBG1/FSCN1/GAMT/CAP1/TRAF1/VASP/ARHGEF6/BMP1/THBS3/TGFBI/ARPC2/VCAM1/SKAP2/CDH11/CLDN7/MDK/MAPK13/THY1/MMP9/SYK/CD86/SDC3/FYB1/RAC2/PTPRC
HALLMARK_APICAL_SURFACE	HALLMARK_APICAL_SURFACE	HALLMARK_APICAL_SURFACE	32	-0.335202	-1.0011	0.450382	0.577412	0.267433	709	tags=22%, list=8%, signal=20%	BRCA1/LYN/IL2RB/GATA3/CRYBG1/THY1/IL2RG
HALLMARK_PEROXISOME	HALLMARK_PEROXISOME	HALLMARK_PEROXISOME	88	-0.274159	-0.987684	0.486865	0.608581	0.281869	1193	tags=18%, list=14%, signal=16%	BCL10/ABCB4/SCP2/SLC23A2/PEX2/PEX11B/CADM1/ABCD3/DIO1/SEMA3C/IDH2/SLC27A2/CRABP2/EHHADH/ATXN1/TOP2A
HALLMARK_GLYCOLYSIS	HALLMARK_GLYCOLYSIS	HALLMARK_GLYCOLYSIS	158	0.241194	0.977172	0.528117	0.633015	0.293186	1196	tags=18%, list=14%, signal=16%	PC/IER3/CTH/NOL3/DDIT4/IRS2/VLDLR/EGFR/SOX9/ANG/VEGFA/GLRX/GPC3/GPC1/STC2/GNE/STC1/MXI1/PKP2/DPYSL4/FKBP4/HSPA5/PFKFB1/ENO2/PYGB/TPST1/TGFA/GPC4
HALLMARK_SPERMATOGENESIS	HALLMARK_SPERMATOGENESIS	HALLMARK_SPERMATOGENESIS	97	-0.263551	-0.968196	0.531732	0.633015	0.293186	2032	tags=28%, list=24%, signal=21%	TALDO1/RFC4/CCNA1/STAM2/ZC3H14/VDAC3/TOPBP1/ZPBP/OAZ3/ACE/SYCP1/SLC2A5/KIF2C/TSN/DBF4/NEK2/NEFH/IL12RB2/MEP1B/TTK/AURKA/CDKN3/RAD17/BUB1/CCNB2/EZH2/CDK1
HALLMARK_BILE_ACID_METABOLISM	HALLMARK_BILE_ACID_METABOLISM	HALLMARK_BILE_ACID_METABOLISM	82	-0.238827	-0.856763	0.719512	0.836642	0.387497	1077	tags=16%, list=13%, signal=14%	SCP2/SLC23A2/CYP7B1/ABCD3/FDXR/DIO1/CROT/IDH2/SLC27A2/CYP27A1/ATXN1/LCK/AQP9
HALLMARK_HEDGEHOG_SIGNALING	HALLMARK_HEDGEHOG_SIGNALING	HALLMARK_HEDGEHOG_SIGNALING	33	-0.268239	-0.809785	0.775047	0.880736	0.40792	1528	tags=27%, list=18%, signal=22%	NRP2/NRCAM/L1CAM/RASA1/NRP1/CELSR1/SCG2/THY1/RTN1
HALLMARK_NOTCH_SIGNALING	HALLMARK_NOTCH_SIGNALING	HALLMARK_NOTCH_SIGNALING	23	0.274237	0.776192	0.794297	0.882553	0.408761	1661	tags=26%, list=20%, signal=21%	TCF7L2/HES1/JAG1/KAT2A/LFNG/SAP30
HALLMARK_WNT_BETA_CATENIN_SIGNALING	HALLMARK_WNT_BETA_CATENIN_SIGNALING	HALLMARK_WNT_BETA_CATENIN_SIGNALING	29	-0.239284	-0.703894	0.884906	0.961854	0.44549	500	tags=24%, list=6%, signal=23%	RBPJ/CCND2/PSEN2/SKP2/FZD1/TCF7/LEF1
HALLMARK_HEME_METABOLISM	HALLMARK_HEME_METABOLISM	HALLMARK_HEME_METABOLISM	161	0.20156	0.81863	0.913043	0.971323	0.449876	910	tags=12%, list=11%, signal=11%	PC/FOXO3/SLC6A8/ACKR1/ELL2/ALDH6A1/BTG2/PDZK1IP1/EZH1/ASNS/TRIM58/ALDH1L1/GYPC/MXI1/MBOAT2/EPOR/KDM7A/SELENBP1/ENDOD1
HALLMARK_MYC_TARGETS_V1	HALLMARK_MYC_TARGETS_V1	HALLMARK_MYC_TARGETS_V1	191	0.181594	0.754853	0.970874	0.99283	0.459837	2060	tags=22%, list=24%, signal=17%	MYC/IFRD1/IMPDH2/HNRNPA1/RRP9/FBL/EIF3B/HSP90AB1/HSPD1/POLD2/ORC2/XRCC6/HNRNPU/RSL1D1/HNRNPA3/SRSF7/HDDC2/SNRPD1/NAP1L1/DDX21/SNRPA1/NOLC1/EIF1AX/TRA2B/CDK2/PA2G4/HNRNPR/ODC1/RNPS1/PSMD3/NOP16/ETF1/SRSF3/HSPE1/PSMD8/HDGF/SNRPA/U2AF1/SET/NHP2/UBA2/HNRNPD
HALLMARK_OXIDATIVE_PHOSPHORYLATION	HALLMARK_OXIDATIVE_PHOSPHORYLATION	HALLMARK_OXIDATIVE_PHOSPHORYLATION	168	-0.183038	-0.727311	0.972973	0.99283	0.459837	2024	tags=26%, list=24%, signal=20%	NDUFB3/MDH1/ATP6AP1/CASP7/SLC25A11/UQCRH/SLC25A5/ATP1B1/ATP5PB/VDAC3/ACAA1/COX5B/COX7A2L/ATP5F1A/ACO2/UQCRQ/ATP5MC3/NDUFA1/UQCR11/SLC25A20/ATP5MG/COX6C/ATP5F1C/COX6A1/NDUFA9/CYCS/ATP6V1H/COX7B/BAX/ATP5MF/ATP6V0B/ATP6V1D/NDUFS3/MAOB/NQO2/NDUFA7/DECR1/TCIRG1/MRPS11/COX5A/NDUFB5/FDX1/IDH2
HALLMARK_DNA_REPAIR	HALLMARK_DNA_REPAIR	HALLMARK_DNA_REPAIR	117	-0.17497	-0.654757	0.998267	0.998267	0.462355	1324	tags=15%, list=16%, signal=13%	ARL6IP1/CSTF3/POLB/SDCBP/HCLS1/DAD1/DDB2/POLD1/PRIM1/RPA3/CETN2/ZWINT/RALA/RAD51/LIG1/TYMS/PCNA/SAC3D1
